# Supplementary material for: Triaceto­nitrile­(1,4,7-trimethyl-1,4,7-tri­aza­cyclonona­ne)cobalt(II) bis­(tetra­phenyl­borate)
Source: IUCrdata. 2024 Jun 11;9(Pt 6):x240539. doi: 10.1107/S241431462400539X (PMC11223681; doi:10.1107/S241431462400539X)
Supplement: Supplementary file 1 [file x-09-x240539-sup1.cif]

##############################################################################
#                                                                            #
# This CIF contains the data for a data article accepted for                 #
# publication in IUCrData. It conforms to the requirements of                #
# Notes for Authors for IUCrData, and has been                               #
# peer reviewed under the auspices of IUCrData.                              #
#                                                                            #
# Full details of the Crystallographic Information File format               #
# are given in the paper "The Crystallographic Information File (CIF):       #
# a New Standard Archive File for Crystallography" by S. R. Hall, F. H.      #
# Allen and I. D. Brown [Acta Cryst. (1991), A47, 655-685].                  #
#                                                                            #
# The current version of the core CIF dictionary is obtainable from          #
# ftp://ftp.iucr.org/pub/cif_core.dic.                                       #
#                                                                            #
# Software is freely available for graphical display of the structure(s)     #
# in this CIF. For information consult the CIF software page                 #
# http://www.iucr.org/resources/cif/software.                                #
#                                                                            #
# This file may be used for bona fide research purposes within the           #
# scientific community so long as proper attribution is given to the data    # 
# article from which it was obtained.                                        #
#                                                                            #
##############################################################################
data_I
_audit_creation_method     'SHELXL-2018/3'
_journal_date_recd_electronic     2024-05-23
_journal_date_accepted     2024-06-06
_journal_name_full     'IUCrData'
_journal_year     2024
_journal_volume     9
_journal_issue      6
_journal_page_first     0
_journal_page_last     0
_journal_paper_category     HM
_journal_paper_doi     10.1107/S241431462400539X
_journal_coeditor_code     BX4029
_publ_contact_author_name     'Kim, Jin'
_publ_contact_author_address
;
Department of Chemistry, Sunchon National University, Suncheon 5792,
Republic
 of Korea
;
_publ_contact_author_email     'kimj8@scnu.ac.kr,jonghoon92@jnu.ac.kr'
_publ_contact_author_fax     ?
_publ_contact_author_phone     ?
_publ_section_title
;
Triacetonitrile(1,4,7-trimethyl-1,4,7-triazacyclononane)cobalt(II)
bis(tetraphenylborate)
;
loop_
    _publ_author_name
    _publ_author_footnote
    _publ_author_address
    'Shin, Jeongcheol' .
;
Department of Chemistry, Duksung Women's University, Seoul 01369
Republic of Korea
;
    'Kim, Jin' .
;
Department of Chemistry, Sunchon National University, Sunchon 57922
Republic of Korea
;
    'Choi, Jonghoon' .
;
Department of Chemistry Education, Chonnam National University, Gwangju 61186,
Republic of Korea
;
_publ_section_synopsis
;
The title complex exhibits a distorted octahedral geometry about the cobalt
centre. The divalent cobalt ion is surrounded by three acetonitrile solvento
ligands and one tridentate tacn ligand.
;
_chemical_name_systematic
;
Triacetonitrile(1,4,7-trimethyl-1,4,7-triazacyclononane)cobalt(II)
bis(tetraphenylborate)
;
_chemical_name_common     ?
_chemical_formula_moiety     'C15 H30 Co N6 2+, 2(C24 H20 B -)'
_chemical_formula_sum     'C63 H70 B2 Co N6'
_chemical_formula_iupac     '[Co (C2 H3 N)3 (C9 H21 N3)] (C24 H20 B)2'
_chemical_formula_weight     991.80
_chemical_melting_point     ?
_space_group_crystal_system     monoclinic
_space_group_name_H-M_alt     'P 21/c'
_space_group_name_Hall     '-P 2ybc'
loop_
    _space_group_symop_operation_xyz
    'x, y, z'
    '-x, y+1/2, -z+1/2'
    '-x, -y, -z'
    'x, -y-1/2, z-1/2'
_cell_length_a     18.1245(16)
_cell_length_b     11.6689(10)
_cell_length_c     26.067(2)
_cell_angle_alpha     90
_cell_angle_beta     90.332(2)
_cell_angle_gamma     90
_cell_volume     5513.0(8)
_cell_formula_units_Z     4
_cell_measurement_reflns_used     9821
_cell_measurement_theta_min     2.21
_cell_measurement_theta_max     24.65
_cell_measurement_temperature     133(2)
_exptl_crystal_description     platy
_exptl_crystal_colour     orange
_exptl_crystal_size_max     0.101
_exptl_crystal_size_mid     0.089
_exptl_crystal_size_min     0.051
_exptl_crystal_density_diffrn     1.195
_exptl_crystal_density_meas     ?
_exptl_crystal_density_method     'not measured'
_exptl_crystal_F_000     2108
_exptl_absorpt_coefficient_mu     0.356
_exptl_absorpt_correction_type     multi-scan
_exptl_absorpt_process_details
;
(SADABS; Krause <i>et al.</i>,  2015)
;
_exptl_absorpt_correction_T_min     0.6273
_exptl_absorpt_correction_T_max     0.7451
_diffrn_ambient_temperature     133(2)
_diffrn_source     'fine-focus sealed tube'
_diffrn_radiation_type     MoK\a
_diffrn_radiation_wavelength     0.71073
_diffrn_measurement_device_type     'Bruker APEXII CCD detector'
_diffrn_measurement_method     'phi and omega scans'
_diffrn_detector_area_resol_mean     ?
_diffrn_reflns_number     112545
_diffrn_reflns_av_R_equivalents     0.0958
_diffrn_reflns_av_unetI/netI     0.0525
_diffrn_reflns_theta_min     1.912
_diffrn_reflns_theta_max     24.757
_diffrn_reflns_theta_full     24.757
_diffrn_measured_fraction_theta_max     0.997
_diffrn_measured_fraction_theta_full     0.997
_diffrn_reflns_limit_h_min     -21
_diffrn_reflns_limit_h_max     21
_diffrn_reflns_limit_k_min     -13
_diffrn_reflns_limit_k_max     13
_diffrn_reflns_limit_l_min     -30
_diffrn_reflns_limit_l_max     30
_refine_special_details
;
All H atoms were positioned with idealized geometry and refined
isotropically with <i>U</i>~iso~(H) = 1.2<i>U</i>~eq~(C) using a riding model.
;
_reflns_number_total     9437
_reflns_number_gt     6984
_reflns_threshold_expression     'I > 2\s(I)'
_refine_ls_structure_factor_coef     Fsqd
_refine_ls_matrix_type     full
_refine_ls_R_factor_all     0.0897
_refine_ls_R_factor_gt     0.0562
_refine_ls_wR_factor_gt     0.0971
_refine_ls_wR_factor_ref     0.1069
_refine_ls_goodness_of_fit_ref     1.142
_refine_ls_restrained_S_all     1.142
_refine_ls_number_reflns     9437
_refine_ls_number_parameters     655
_refine_ls_number_restraints     0
_refine_ls_hydrogen_treatment     constr
_refine_ls_weighting_scheme     calc
_refine_ls_weighting_details
              'w=1/[\s^2^(Fo^2^)+(0.0330P)^2^+3.7116P] where P=(Fo^2^+2Fc^2^)/3'
_atom_sites_solution_hydrogens     geom
_atom_sites_solution_primary     ?
_atom_sites_solution_secondary     ?
_refine_ls_shift/su_max     0.000
_refine_ls_shift/su_mean     0.000
_refine_diff_density_max     0.593
_refine_diff_density_min     -0.632
_refine_ls_extinction_method     none
_refine_ls_extinction_coef     .
loop_
    _atom_type_symbol
    _atom_type_description
    _atom_type_scat_dispersion_real
    _atom_type_scat_dispersion_imag
    _atom_type_scat_source
    'C' 'C' 0.0033 0.0016
                         'International Tables Vol C Tables 4.2.6.8 and 6.1.1.4'
    'H' 'H' 0.0000 0.0000
                         'International Tables Vol C Tables 4.2.6.8 and 6.1.1.4'
    'B' 'B' 0.0013 0.0007
                         'International Tables Vol C Tables 4.2.6.8 and 6.1.1.4'
    'N' 'N' 0.0061 0.0033
                         'International Tables Vol C Tables 4.2.6.8 and 6.1.1.4'
    'Co' 'Co' 0.3494 0.9721
                         'International Tables Vol C Tables 4.2.6.8 and 6.1.1.4'
_computing_data_collection
;
APEX2 (Bruker, 2014)
;
_computing_cell_refinement
;
SAINT (Bruker, 2014)
;
_computing_data_reduction
;
SAINT (Bruker, 2014)
;
_computing_structure_solution
;
<i>SHELXT2018/2</i> (Sheldrick, 2015a)
;
_computing_structure_refinement
;
<i>SHELXL2018/3</i> (Sheldrick, 2015b)
;
_computing_molecular_graphics
;
ORTEP-3 for Windows (Farrugia, 2012)
;
_computing_publication_material
;
<i>CIFTAB</i> (Sheldrick, 2008)
;
loop_
    _atom_site_type_symbol
    _atom_site_label
    _atom_site_fract_x
    _atom_site_fract_y
    _atom_site_fract_z
    _atom_site_U_iso_or_equiv
    _atom_site_adp_type
    _atom_site_calc_flag
    _atom_site_occupancy
    _atom_site_disorder_assembly
    _atom_site_disorder_group
    Co Co1 0.26079(2) 0.21794(3) 0.37198(2) 0.02127(11) Uani d 1 . .
    N N1 0.36590(12) 0.2774(2) 0.34576(9) 0.0289(6) Uani d 1 . .
    N N2 0.32689(13) 0.1042(2) 0.41730(9) 0.0364(6) Uani d 1 . .
    N N3 0.27676(13) 0.09052(19) 0.31402(8) 0.0297(6) Uani d 1 . .
    N N4 0.25061(14) 0.3410(2) 0.43183(9) 0.0373(6) Uani d 1 . .
    N N5 0.20270(13) 0.3280(2) 0.32282(9) 0.0324(6) Uani d 1 . .
    N N6 0.15961(13) 0.1475(2) 0.40119(9) 0.0302(6) Uani d 1 . .
    C C1 0.37595(19) 0.4025(3) 0.34969(14) 0.0500(9) Uani d 1 . .
    H H1A 0.422038 0.424526 0.332853 0.075 Uiso calc 1 . .
    H H1B 0.378075 0.424796 0.385918 0.075 Uiso calc 1 . .
    H H1C 0.334415 0.441435 0.332902 0.075 Uiso calc 1 . .
    C C10 0.23835(17) 0.4038(3) 0.46362(12) 0.0376(8) Uani d 1 . .
    C C2 0.42496(16) 0.2172(3) 0.37525(12) 0.0445(8) Uani d 1 . .
    H H2A 0.465850 0.271200 0.382424 0.053 Uiso calc 1 . .
    H H2B 0.444754 0.153452 0.354361 0.053 Uiso calc 1 . .
    C C11 0.2220(2) 0.4837(3) 0.50480(13) 0.0664(12) Uani d 1 . .
    H H11A 0.219402 0.561709 0.490959 0.100 Uiso calc 1 . .
    H H11B 0.260938 0.479669 0.530955 0.100 Uiso calc 1 . .
    H H11C 0.174521 0.463643 0.520243 0.100 Uiso calc 1 . .
    C C12 0.17103(16) 0.3839(3) 0.29450(11) 0.0292(7) Uani d 1 . .
    C C13 0.13107(17) 0.4524(3) 0.25734(11) 0.0375(8) Uani d 1 . .
    H H13A 0.089775 0.490987 0.274242 0.056 Uiso calc 1 . .
    H H13B 0.112109 0.402832 0.229941 0.056 Uiso calc 1 . .
    H H13C 0.164259 0.509904 0.242679 0.056 Uiso calc 1 . .
    C C14 0.11375(16) 0.1172(3) 0.42739(11) 0.0292(7) Uani d 1 . .
    C C15 0.05684(17) 0.0781(3) 0.46240(11) 0.0408(8) Uani d 1 . .
    H H15A 0.013637 0.128266 0.459471 0.061 Uiso calc 1 . .
    H H15B 0.075843 0.080410 0.497662 0.061 Uiso calc 1 . .
    H H15C 0.042689 -0.000565 0.453668 0.061 Uiso calc 1 . .
    C C16 0.00729(16) 0.8301(3) 0.37025(10) 0.0298(7) Uani d 1 . .
    C C17 -0.06356(17) 0.8249(3) 0.39156(11) 0.0399(8) Uani d 1 . .
    H H17 -0.079004 0.755634 0.407378 0.048 Uiso calc 1 . .
    C C18 -0.11219(19) 0.9176(3) 0.39040(13) 0.0514(10) Uani d 1 . .
    H H18 -0.159485 0.910873 0.405629 0.062 Uiso calc 1 . .
    C C19 -0.0918(2) 1.0189(3) 0.36720(13) 0.0546(11) Uani d 1 . .
    H H19 -0.124900 1.081956 0.366144 0.066 Uiso calc 1 . .
    C C20 -0.0233(2) 1.0274(3) 0.34574(13) 0.0489(9) Uani d 1 . .
    H H20 -0.008721 1.096751 0.329605 0.059 Uiso calc 1 . .
    C C21 0.02505(17) 0.9348(3) 0.34749(11) 0.0369(8) Uani d 1 . .
    H H21 0.072390 0.943247 0.332497 0.044 Uiso calc 1 . .
    C C22 0.02576(14) 0.5992(2) 0.36243(10) 0.0242(6) Uani d 1 . .
    C C23 0.05553(15) 0.4955(2) 0.37991(10) 0.0280(7) Uani d 1 . .
    H H23 0.096128 0.498067 0.403093 0.034 Uiso calc 1 . .
    C C24 0.02860(16) 0.3893(3) 0.36499(11) 0.0307(7) Uani d 1 . .
    H H24 0.050531 0.321261 0.378052 0.037 Uiso calc 1 . .
    C C25 -0.02994(16) 0.3825(3) 0.33126(11) 0.0343(7) Uani d 1 . .
    H H25 -0.048891 0.310153 0.320958 0.041 Uiso calc 1 . .
    C C26 -0.06053(16) 0.4821(3) 0.31272(12) 0.0357(7) Uani d 1 . .
    H H26 -0.100747 0.478443 0.289238 0.043 Uiso calc 1 . .
    C C27 -0.03319(15) 0.5880(2) 0.32799(11) 0.0304(7) Uani d 1 . .
    H H27 -0.055402 0.655411 0.314519 0.037 Uiso calc 1 . .
    C C28 0.09238(16) 0.7265(3) 0.43650(10) 0.0316(7) Uani d 1 . .
    C C29 0.14978(18) 0.7970(3) 0.45322(11) 0.0398(8) Uani d 1 . .
    H H29 0.175407 0.841343 0.428474 0.048 Uiso calc 1 . .
    C C30 0.1714(2) 0.8056(3) 0.50445(12) 0.0496(9) Uani d 1 . .
    H H30 0.210939 0.854754 0.513967 0.060 Uiso calc 1 . .
    C C31 0.1354(2) 0.7431(3) 0.54106(12) 0.0546(10) Uani d 1 . .
    H H31 0.150092 0.747998 0.576031 0.065 Uiso calc 1 . .
    C C32 0.0779(2) 0.6732(3) 0.52669(12) 0.0555(10) Uani d 1 . .
    H H32 0.052427 0.629733 0.551826 0.067 Uiso calc 1 . .
    C C33 0.05695(18) 0.6660(3) 0.47559(11) 0.0441(9) Uani d 1 . .
    H H33 0.016674 0.617682 0.466679 0.053 Uiso calc 1 . .
    C C34 0.13362(14) 0.7270(2) 0.33569(10) 0.0247(6) Uani d 1 . .
    C C35 0.12318(15) 0.7591(2) 0.28431(10) 0.0295(7) Uani d 1 . .
    H H35 0.075907 0.785862 0.273925 0.035 Uiso calc 1 . .
    C C36 0.17851(16) 0.7535(2) 0.24803(11) 0.0349(8) Uani d 1 . .
    H H36 0.168751 0.776946 0.213751 0.042 Uiso calc 1 . .
    C C37 0.24763(16) 0.7143(3) 0.26137(12) 0.0363(8) Uani d 1 . .
    H H37 0.285910 0.711189 0.236663 0.044 Uiso calc 1 . .
    C C38 0.26038(16) 0.6794(2) 0.31121(12) 0.0352(8) Uani d 1 . .
    H H38 0.307613 0.651257 0.320943 0.042 Uiso calc 1 . .
    C C39 0.20450(15) 0.6854(2) 0.34707(11) 0.0306(7) Uani d 1 . .
    H H39 0.214621 0.660199 0.381041 0.037 Uiso calc 1 . .
    C C40 0.51258(14) 0.7520(2) 0.31920(10) 0.0215(6) Uani d 1 . .
    C C41 0.49323(14) 0.6505(2) 0.29379(10) 0.0256(6) Uani d 1 . .
    H H41 0.507706 0.579698 0.308791 0.031 Uiso calc 1 . .
    C C42 0.45418(14) 0.6477(2) 0.24806(10) 0.0261(7) Uani d 1 . .
    H H42 0.442318 0.576246 0.232589 0.031 Uiso calc 1 . .
    C C43 0.43240(14) 0.7490(2) 0.22484(10) 0.0249(7) Uani d 1 . .
    H H43 0.407080 0.748123 0.192831 0.030 Uiso calc 1 . .
    C C44 0.44819(14) 0.8509(2) 0.24909(10) 0.0254(6) Uani d 1 . .
    H H44 0.432404 0.921059 0.234134 0.031 Uiso calc 1 . .
    C C45 0.48688(14) 0.8523(2) 0.29510(10) 0.0254(6) Uani d 1 . .
    H H45 0.496444 0.923995 0.311034 0.030 Uiso calc 1 . .
    C C46 0.49871(15) 0.7112(2) 0.41940(10) 0.0246(6) Uani d 1 . .
    C C47 0.52292(17) 0.6700(2) 0.46687(10) 0.0315(7) Uani d 1 . .
    H H47 0.574506 0.662922 0.472701 0.038 Uiso calc 1 . .
    C C48 0.47564(19) 0.6390(3) 0.50568(11) 0.0388(8) Uani d 1 . .
    H H48 0.494909 0.610553 0.537172 0.047 Uiso calc 1 . .
    C C49 0.40053(19) 0.6491(3) 0.49892(11) 0.0414(8) Uani d 1 . .
    H H49 0.367657 0.628399 0.525620 0.050 Uiso calc 1 . .
    C C50 0.37390(18) 0.6897(3) 0.45288(12) 0.0411(8) Uani d 1 . .
    H H50 0.322223 0.697581 0.447692 0.049 Uiso calc 1 . .
    C C51 0.42219(16) 0.7190(2) 0.41404(11) 0.0322(7) Uani d 1 . .
    H H51 0.402379 0.745589 0.382387 0.039 Uiso calc 1 . .
    C C52 0.62601(15) 0.6606(2) 0.37250(9) 0.0251(6) Uani d 1 . .
    C C53 0.70063(16) 0.6897(3) 0.36737(11) 0.0357(8) Uani d 1 . .
    H H53 0.713522 0.768607 0.367493 0.043 Uiso calc 1 . .
    C C54 0.75655(18) 0.6100(3) 0.36213(12) 0.0446(9) Uani d 1 . .
    H H54 0.806155 0.635014 0.358631 0.054 Uiso calc 1 . .
    C C55 0.74065(19) 0.4944(3) 0.36195(11) 0.0447(9) Uani d 1 . .
    H H55 0.778641 0.439427 0.357178 0.054 Uiso calc 1 . .
    C C56 0.66883(18) 0.4603(3) 0.36880(10) 0.0374(8) Uani d 1 . .
    H H56 0.656977 0.381066 0.369708 0.045 Uiso calc 1 . .
    C C57 0.61333(16) 0.5420(2) 0.37443(10) 0.0297(7) Uani d 1 . .
    H H57 0.564322 0.516009 0.379859 0.036 Uiso calc 1 . .
    C C58 0.58565(15) 0.8834(2) 0.38696(10) 0.0248(6) Uani d 1 . .
    C C59 0.63458(16) 0.9399(3) 0.35433(11) 0.0326(7) Uani d 1 . .
    H H59 0.650183 0.901700 0.324077 0.039 Uiso calc 1 . .
    C C60 0.66161(17) 1.0498(3) 0.36415(12) 0.0407(8) Uani d 1 . .
    H H60 0.696074 1.083950 0.341477 0.049 Uiso calc 1 . .
    C C61 0.63802(18) 1.1086(3) 0.40693(12) 0.0406(8) Uani d 1 . .
    H H61 0.656582 1.183091 0.414112 0.049 Uiso calc 1 . .
    C C62 0.58764(17) 1.0590(3) 0.43899(11) 0.0357(8) Uani d 1 . .
    H H62 0.569907 1.099913 0.467905 0.043 Uiso calc 1 . .
    C C63 0.56245(15) 0.9482(2) 0.42911(10) 0.0285(7) Uani d 1 . .
    H H63 0.527914 0.915169 0.452055 0.034 Uiso calc 1 . .
    B B1 0.06470(17) 0.7221(3) 0.37633(12) 0.0270(7) Uani d 1 . .
    B B2 0.55686(17) 0.7525(3) 0.37481(12) 0.0241(7) Uani d 1 . .
    C C3 0.39592(16) 0.1703(3) 0.42524(12) 0.0470(9) Uani d 1 . .
    H H3A 0.433697 0.120075 0.441105 0.056 Uiso calc 1 . .
    H H3B 0.386375 0.234537 0.449104 0.056 Uiso calc 1 . .
    C C4 0.29529(19) 0.0746(3) 0.46769(12) 0.0538(10) Uani d 1 . .
    H H4A 0.331093 0.029267 0.487397 0.081 Uiso calc 1 . .
    H H4B 0.250094 0.029752 0.462629 0.081 Uiso calc 1 . .
    H H4C 0.283707 0.144979 0.486477 0.081 Uiso calc 1 . .
    C C5 0.3405(2) -0.0026(3) 0.38691(13) 0.0509(9) Uani d 1 . .
    H H5A 0.337486 -0.069866 0.409939 0.061 Uiso calc 1 . .
    H H5B 0.390920 0.000031 0.372569 0.061 Uiso calc 1 . .
    C C6 0.2858(2) -0.0163(3) 0.34395(13) 0.0464(9) Uani d 1 . .
    H H6A 0.302433 -0.078417 0.320865 0.056 Uiso calc 1 . .
    H H6B 0.237452 -0.039030 0.358283 0.056 Uiso calc 1 . .
    C C7 0.21341(17) 0.0771(3) 0.27841(12) 0.0462(9) Uani d 1 . .
    H H7A 0.220658 0.008683 0.257235 0.069 Uiso calc 1 . .
    H H7B 0.209788 0.144769 0.256266 0.069 Uiso calc 1 . .
    H H7C 0.167867 0.069012 0.298162 0.069 Uiso calc 1 . .
    C C8 0.34430(16) 0.1195(2) 0.28411(11) 0.0330(7) Uani d 1 . .
    H H8A 0.335250 0.103584 0.247305 0.040 Uiso calc 1 . .
    H H8B 0.385719 0.070483 0.295726 0.040 Uiso calc 1 . .
    C C9 0.36514(16) 0.2438(2) 0.29074(11) 0.0325(7) Uani d 1 . .
    H H9A 0.414619 0.256903 0.275954 0.039 Uiso calc 1 . .
    H H9B 0.329423 0.292381 0.271835 0.039 Uiso calc 1 . .
loop_
    _atom_site_aniso_label
    _atom_site_aniso_U_11
    _atom_site_aniso_U_22
    _atom_site_aniso_U_33
    _atom_site_aniso_U_12
    _atom_site_aniso_U_13
    _atom_site_aniso_U_23
    Co1 0.0208(2) 0.0226(2) 0.02047(19) 0.00069(17) 0.00212(14) 0.00164(17)
    N1 0.0234(13) 0.0275(13) 0.0360(14) -0.0043(11) 0.0051(10) -0.0021(12)
    N2 0.0324(15) 0.0413(16) 0.0355(15) 0.0051(13) -0.0033(12) 0.0076(12)
    N3 0.0344(14) 0.0260(14) 0.0288(13) -0.0031(11) 0.0036(11) -0.0040(11)
    N4 0.0403(16) 0.0392(16) 0.0326(15) -0.0025(13) 0.0073(12) -0.0078(13)
    N5 0.0313(15) 0.0370(15) 0.0291(14) 0.0077(12) 0.0089(12) 0.0084(12)
    N6 0.0264(14) 0.0390(15) 0.0253(13) -0.0038(12) 0.0029(11) 0.0062(11)
    C1 0.048(2) 0.035(2) 0.067(2) -0.0204(17) 0.0163(18) -0.0089(18)
    C10 0.041(2) 0.040(2) 0.0316(18) -0.0055(16) 0.0042(15) -0.0051(16)
    C2 0.0219(17) 0.057(2) 0.054(2) -0.0013(17) -0.0046(15) -0.0076(18)
    C11 0.090(3) 0.062(3) 0.047(2) -0.006(2) 0.015(2) -0.029(2)
    C12 0.0309(17) 0.0326(18) 0.0243(16) 0.0035(14) 0.0084(13) 0.0040(14)
    C13 0.046(2) 0.0399(19) 0.0263(16) 0.0097(16) 0.0008(14) 0.0089(14)
    C14 0.0300(17) 0.0325(18) 0.0250(16) -0.0011(14) -0.0016(14) 0.0003(13)
    C15 0.0392(19) 0.052(2) 0.0308(17) -0.0112(16) 0.0117(14) 0.0035(15)
    C16 0.0325(18) 0.0333(18) 0.0234(15) 0.0018(14) -0.0018(13) -0.0101(13)
    C17 0.040(2) 0.044(2) 0.0358(18) 0.0070(16) 0.0046(15) -0.0113(15)
    C18 0.041(2) 0.072(3) 0.041(2) 0.022(2) -0.0032(16) -0.027(2)
    C19 0.067(3) 0.051(3) 0.046(2) 0.032(2) -0.021(2) -0.0253(19)
    C20 0.064(3) 0.032(2) 0.051(2) 0.0128(18) -0.0193(19) -0.0105(16)
    C21 0.0397(19) 0.0313(18) 0.0395(18) 0.0042(15) -0.0068(15) -0.0086(15)
    C22 0.0194(15) 0.0308(17) 0.0224(15) 0.0029(13) 0.0078(12) -0.0011(12)
    C23 0.0239(16) 0.0351(18) 0.0252(16) 0.0017(14) 0.0057(12) 0.0031(13)
    C24 0.0321(18) 0.0283(17) 0.0319(17) 0.0028(14) 0.0092(14) 0.0058(13)
    C25 0.0341(18) 0.0279(18) 0.0412(19) -0.0011(15) 0.0068(15) -0.0024(14)
    C26 0.0284(17) 0.0366(19) 0.0419(19) 0.0006(15) -0.0067(14) -0.0037(15)
    C27 0.0301(17) 0.0269(17) 0.0343(17) 0.0037(14) 0.0023(14) 0.0014(13)
    C28 0.0349(17) 0.0292(17) 0.0308(16) 0.0085(15) 0.0023(13) -0.0058(14)
    C29 0.058(2) 0.0297(18) 0.0313(17) 0.0019(16) -0.0079(15) 0.0000(14)
    C30 0.075(3) 0.034(2) 0.040(2) 0.0057(18) -0.0187(18) -0.0065(16)
    C31 0.095(3) 0.046(2) 0.0229(18) 0.019(2) -0.0065(19) -0.0120(16)
    C32 0.076(3) 0.063(3) 0.0279(19) 0.008(2) 0.0200(18) -0.0055(18)
    C33 0.048(2) 0.055(2) 0.0297(18) 0.0012(17) 0.0155(15) -0.0088(16)
    C34 0.0256(16) 0.0184(15) 0.0300(16) -0.0022(13) -0.0003(12) -0.0018(13)
    C35 0.0261(16) 0.0299(17) 0.0323(17) 0.0019(13) 0.0021(13) -0.0006(13)
    C36 0.0357(18) 0.0365(19) 0.0325(17) -0.0021(15) 0.0076(14) 0.0009(14)
    C37 0.0286(17) 0.0332(18) 0.047(2) -0.0058(15) 0.0144(14) -0.0107(16)
    C38 0.0247(17) 0.0278(17) 0.053(2) 0.0010(13) 0.0007(15) -0.0091(15)
    C39 0.0317(18) 0.0242(16) 0.0357(17) -0.0007(13) -0.0017(14) -0.0003(13)
    C40 0.0209(14) 0.0212(15) 0.0225(14) -0.0007(12) 0.0078(11) 0.0009(11)
    C41 0.0280(16) 0.0218(16) 0.0271(16) -0.0002(13) 0.0044(13) 0.0027(12)
    C42 0.0258(16) 0.0269(17) 0.0258(16) -0.0032(13) 0.0039(12) -0.0047(13)
    C43 0.0217(15) 0.0335(18) 0.0195(14) 0.0004(13) 0.0029(11) -0.0011(12)
    C44 0.0262(16) 0.0237(16) 0.0264(16) 0.0053(13) 0.0036(12) 0.0023(13)
    C45 0.0270(16) 0.0233(16) 0.0260(16) 0.0018(13) 0.0043(13) -0.0020(12)
    C46 0.0354(17) 0.0149(14) 0.0237(15) 0.0004(13) 0.0055(12) -0.0033(12)
    C47 0.0427(19) 0.0285(17) 0.0233(16) -0.0008(14) 0.0029(14) -0.0019(13)
    C48 0.064(2) 0.0301(18) 0.0222(16) -0.0004(17) 0.0052(15) 0.0007(13)
    C49 0.061(2) 0.0352(19) 0.0285(18) -0.0084(17) 0.0210(16) -0.0005(14)
    C50 0.0385(19) 0.046(2) 0.0393(19) -0.0042(16) 0.0145(15) 0.0001(16)
    C51 0.0381(18) 0.0297(17) 0.0290(16) 0.0009(15) 0.0058(13) 0.0027(14)
    C52 0.0346(17) 0.0275(16) 0.0132(13) 0.0027(13) 0.0016(12) 0.0004(12)
    C53 0.0365(19) 0.0368(19) 0.0337(17) 0.0022(15) 0.0021(14) 0.0013(14)
    C54 0.0337(19) 0.058(2) 0.042(2) 0.0105(18) 0.0036(15) 0.0015(17)
    C55 0.047(2) 0.056(2) 0.0312(18) 0.0261(19) -0.0004(16) -0.0026(16)
    C56 0.058(2) 0.0317(18) 0.0225(16) 0.0131(17) -0.0064(15) 0.0002(13)
    C57 0.0377(18) 0.0314(18) 0.0199(15) 0.0023(15) -0.0011(13) 0.0019(13)
    C58 0.0280(16) 0.0249(16) 0.0215(15) 0.0012(13) -0.0052(12) 0.0041(12)
    C59 0.0366(18) 0.0323(18) 0.0287(16) -0.0026(15) -0.0041(14) 0.0061(14)
    C60 0.041(2) 0.037(2) 0.044(2) -0.0097(16) -0.0089(16) 0.0191(16)
    C61 0.052(2) 0.0230(17) 0.047(2) -0.0048(16) -0.0231(17) 0.0055(15)
    C62 0.047(2) 0.0253(17) 0.0344(18) 0.0056(15) -0.0154(15) -0.0024(14)
    C63 0.0336(17) 0.0247(16) 0.0273(16) 0.0010(14) -0.0069(13) 0.0038(13)
    B1 0.0265(18) 0.0271(18) 0.0274(17) 0.0029(16) 0.0015(14) -0.0014(15)
    B2 0.0295(18) 0.0183(17) 0.0244(17) -0.0005(14) 0.0027(14) 0.0007(13)
    C3 0.0270(18) 0.072(3) 0.042(2) 0.0050(17) -0.0111(15) 0.0013(18)
    C4 0.050(2) 0.073(3) 0.038(2) 0.010(2) -0.0079(16) 0.0277(19)
    C5 0.058(2) 0.033(2) 0.061(2) 0.0158(17) 0.0042(19) 0.0135(17)
    C6 0.066(2) 0.0246(18) 0.048(2) -0.0005(17) 0.0122(18) -0.0017(15)
    C7 0.046(2) 0.059(2) 0.0336(18) -0.0164(18) -0.0016(16) -0.0149(17)
    C8 0.0333(17) 0.0351(18) 0.0305(17) 0.0034(14) 0.0088(13) -0.0077(14)
    C9 0.0264(16) 0.0389(19) 0.0325(17) -0.0005(14) 0.0150(13) 0.0017(14)
_geom_special_details
;
 All esds (except the esd in the dihedral angle between two l.s. planes)
 are estimated using the full covariance matrix.  The cell esds are taken
 into account individually in the estimation of esds in distances, angles
 and torsion angles; correlations between esds in cell parameters are only
 used when they are defined by crystal symmetry.  An approximate (isotropic)
 treatment of cell esds is used for estimating esds involving l.s. planes.
;
loop_
    _geom_bond_atom_site_label_1
    _geom_bond_atom_site_label_2
    _geom_bond_site_symmetry_2
    _geom_bond_distance
    _geom_bond_publ_flag
    Co1 N1 . 2.143(2) y
    Co1 N2 . 2.139(2) y
    Co1 N3 . 2.141(2) y
    Co1 N4 . 2.129(3) y
    Co1 N5 . 2.094(3) y
    Co1 N6 . 2.153(2) y
    N1 C1 . 1.475(4) ?
    N1 C9 . 1.487(3) ?
    N1 C2 . 1.490(4) ?
    N2 C4 . 1.477(4) ?
    N2 C3 . 1.483(4) ?
    N2 C5 . 1.498(4) ?
    N3 C6 . 1.479(4) ?
    N3 C7 . 1.480(4) ?
    N3 C8 . 1.494(3) ?
    N4 C10 . 1.129(4) ?
    N5 C12 . 1.138(3) ?
    N6 C14 . 1.135(3) ?
    C1 H1A . 0.9800 ?
    C1 H1B . 0.9800 ?
    C1 H1C . 0.9800 ?
    C10 C11 . 1.454(4) ?
    C2 C3 . 1.511(4) ?
    C2 H2A . 0.9900 ?
    C2 H2B . 0.9900 ?
    C11 H11A . 0.9800 ?
    C11 H11B . 0.9800 ?
    C11 H11C . 0.9800 ?
    C12 C13 . 1.447(4) ?
    C13 H13A . 0.9800 ?
    C13 H13B . 0.9800 ?
    C13 H13C . 0.9800 ?
    C14 C15 . 1.455(4) ?
    C15 H15A . 0.9800 ?
    C15 H15B . 0.9800 ?
    C15 H15C . 0.9800 ?
    C16 C21 . 1.397(4) ?
    C16 C17 . 1.403(4) ?
    C16 B1 . 1.642(4) ?
    C17 C18 . 1.395(4) ?
    C17 H17 . 0.9500 ?
    C18 C19 . 1.379(5) ?
    C18 H18 . 0.9500 ?
    C19 C20 . 1.368(5) ?
    C19 H19 . 0.9500 ?
    C20 C21 . 1.392(4) ?
    C20 H20 . 0.9500 ?
    C21 H21 . 0.9500 ?
    C22 C27 . 1.398(4) ?
    C22 C23 . 1.399(4) ?
    C22 B1 . 1.638(4) ?
    C23 C24 . 1.387(4) ?
    C23 H23 . 0.9500 ?
    C24 C25 . 1.376(4) ?
    C24 H24 . 0.9500 ?
    C25 C26 . 1.374(4) ?
    C25 H25 . 0.9500 ?
    C26 C27 . 1.389(4) ?
    C26 H26 . 0.9500 ?
    C27 H27 . 0.9500 ?
    C28 C29 . 1.394(4) ?
    C28 C33 . 1.399(4) ?
    C28 B1 . 1.645(4) ?
    C29 C30 . 1.393(4) ?
    C29 H29 . 0.9500 ?
    C30 C31 . 1.369(5) ?
    C30 H30 . 0.9500 ?
    C31 C32 . 1.374(5) ?
    C31 H31 . 0.9500 ?
    C32 C33 . 1.385(4) ?
    C32 H32 . 0.9500 ?
    C33 H33 . 0.9500 ?
    C34 C35 . 1.403(4) ?
    C34 C39 . 1.403(4) ?
    C34 B1 . 1.643(4) ?
    C35 C36 . 1.384(4) ?
    C35 H35 . 0.9500 ?
    C36 C37 . 1.377(4) ?
    C36 H36 . 0.9500 ?
    C37 C38 . 1.380(4) ?
    C37 H37 . 0.9500 ?
    C38 C39 . 1.384(4) ?
    C38 H38 . 0.9500 ?
    C39 H39 . 0.9500 ?
    C40 C41 . 1.401(4) ?
    C40 C45 . 1.406(4) ?
    C40 B2 . 1.653(4) ?
    C41 C42 . 1.383(4) ?
    C41 H41 . 0.9500 ?
    C42 C43 . 1.384(4) ?
    C42 H42 . 0.9500 ?
    C43 C44 . 1.376(4) ?
    C43 H43 . 0.9500 ?
    C44 C45 . 1.386(4) ?
    C44 H44 . 0.9500 ?
    C45 H45 . 0.9500 ?
    C46 C51 . 1.396(4) ?
    C46 C47 . 1.396(4) ?
    C46 B2 . 1.645(4) ?
    C47 C48 . 1.378(4) ?
    C47 H47 . 0.9500 ?
    C48 C49 . 1.377(4) ?
    C48 H48 . 0.9500 ?
    C49 C50 . 1.375(4) ?
    C49 H49 . 0.9500 ?
    C50 C51 . 1.385(4) ?
    C50 H50 . 0.9500 ?
    C51 H51 . 0.9500 ?
    C52 C53 . 1.402(4) ?
    C52 C57 . 1.404(4) ?
    C52 B2 . 1.651(4) ?
    C53 C54 . 1.383(4) ?
    C53 H53 . 0.9500 ?
    C54 C55 . 1.379(5) ?
    C54 H54 . 0.9500 ?
    C55 C56 . 1.374(4) ?
    C55 H55 . 0.9500 ?
    C56 C57 . 1.394(4) ?
    C56 H56 . 0.9500 ?
    C57 H57 . 0.9500 ?
    C58 C59 . 1.398(4) ?
    C58 C63 . 1.401(4) ?
    C58 B2 . 1.644(4) ?
    C59 C60 . 1.396(4) ?
    C59 H59 . 0.9500 ?
    C60 C61 . 1.379(4) ?
    C60 H60 . 0.9500 ?
    C61 C62 . 1.370(4) ?
    C61 H61 . 0.9500 ?
    C62 C63 . 1.394(4) ?
    C62 H62 . 0.9500 ?
    C63 H63 . 0.9500 ?
    C3 H3A . 0.9900 ?
    C3 H3B . 0.9900 ?
    C4 H4A . 0.9800 ?
    C4 H4B . 0.9800 ?
    C4 H4C . 0.9800 ?
    C5 C6 . 1.500(5) ?
    C5 H5A . 0.9900 ?
    C5 H5B . 0.9900 ?
    C6 H6A . 0.9900 ?
    C6 H6B . 0.9900 ?
    C7 H7A . 0.9800 ?
    C7 H7B . 0.9800 ?
    C7 H7C . 0.9800 ?
    C8 C9 . 1.508(4) ?
    C8 H8A . 0.9900 ?
    C8 H8B . 0.9900 ?
    C9 H9A . 0.9900 ?
    C9 H9B . 0.9900 ?
loop_
    _geom_angle_atom_site_label_1
    _geom_angle_atom_site_label_2
    _geom_angle_atom_site_label_3
    _geom_angle_site_symmetry_1
    _geom_angle_site_symmetry_3
    _geom_angle
    _geom_angle_publ_flag
    N5 Co1 N4 . . 89.38(10) ?
    N4 Co1 N2 . . 93.69(10) ?
    N5 Co1 N3 . . 93.66(9) ?
    N5 Co1 N1 . . 92.93(9) ?
    N4 Co1 N1 . . 95.53(9) ?
    N1 Co1 N2 . . 83.16(9) y
    N1 Co1 N3 . . 82.86(9) y
    N2 Co1 N3 . . 83.18(9) y
    N1 Co1 N6 . . 175.58(9) y
    N2 Co1 N5 . . 175.23(9) y
    N3 Co1 N4 . . 176.62(10) y
    N5 Co1 N6 . . 91.39(9) ?
    N4 Co1 N6 . . 85.44(9) ?
    N2 Co1 N6 . . 92.49(9) ?
    N3 Co1 N6 . . 95.94(9) ?
    C1 N1 C9 . . 109.2(2) ?
    C1 N1 C2 . . 110.1(2) ?
    C9 N1 C2 . . 112.1(2) ?
    C1 N1 Co1 . . 114.07(18) ?
    C9 N1 Co1 . . 102.65(16) ?
    C2 N1 Co1 . . 108.68(17) ?
    C4 N2 C3 . . 109.2(2) ?
    C4 N2 C5 . . 110.0(3) ?
    C3 N2 C5 . . 111.4(2) ?
    C4 N2 Co1 . . 114.68(19) ?
    C3 N2 Co1 . . 102.92(18) ?
    C5 N2 Co1 . . 108.51(18) ?
    C6 N3 C7 . . 108.9(2) ?
    C6 N3 C8 . . 112.2(2) ?
    C7 N3 C8 . . 109.4(2) ?
    C6 N3 Co1 . . 103.20(17) ?
    C7 N3 Co1 . . 114.11(18) ?
    C8 N3 Co1 . . 109.00(16) ?
    C10 N4 Co1 . . 173.5(3) ?
    C12 N5 Co1 . . 176.8(2) ?
    C14 N6 Co1 . . 163.7(2) ?
    N1 C1 H1A . . 109.5 ?
    N1 C1 H1B . . 109.5 ?
    H1A C1 H1B . . 109.5 ?
    N1 C1 H1C . . 109.5 ?
    H1A C1 H1C . . 109.5 ?
    H1B C1 H1C . . 109.5 ?
    N4 C10 C11 . . 179.4(4) ?
    N1 C2 C3 . . 111.3(2) ?
    N1 C2 H2A . . 109.4 ?
    C3 C2 H2A . . 109.4 ?
    N1 C2 H2B . . 109.4 ?
    C3 C2 H2B . . 109.4 ?
    H2A C2 H2B . . 108.0 ?
    C10 C11 H11A . . 109.5 ?
    C10 C11 H11B . . 109.5 ?
    H11A C11 H11B . . 109.5 ?
    C10 C11 H11C . . 109.5 ?
    H11A C11 H11C . . 109.5 ?
    H11B C11 H11C . . 109.5 ?
    N5 C12 C13 . . 178.3(3) ?
    C12 C13 H13A . . 109.5 ?
    C12 C13 H13B . . 109.5 ?
    H13A C13 H13B . . 109.5 ?
    C12 C13 H13C . . 109.5 ?
    H13A C13 H13C . . 109.5 ?
    H13B C13 H13C . . 109.5 ?
    N6 C14 C15 . . 178.0(3) ?
    C14 C15 H15A . . 109.5 ?
    C14 C15 H15B . . 109.5 ?
    H15A C15 H15B . . 109.5 ?
    C14 C15 H15C . . 109.5 ?
    H15A C15 H15C . . 109.5 ?
    H15B C15 H15C . . 109.5 ?
    C21 C16 C17 . . 114.8(3) ?
    C21 C16 B1 . . 124.4(3) ?
    C17 C16 B1 . . 120.6(3) ?
    C18 C17 C16 . . 122.5(3) ?
    C18 C17 H17 . . 118.8 ?
    C16 C17 H17 . . 118.8 ?
    C19 C18 C17 . . 120.2(3) ?
    C19 C18 H18 . . 119.9 ?
    C17 C18 H18 . . 119.9 ?
    C20 C19 C18 . . 119.2(3) ?
    C20 C19 H19 . . 120.4 ?
    C18 C19 H19 . . 120.4 ?
    C19 C20 C21 . . 120.2(3) ?
    C19 C20 H20 . . 119.9 ?
    C21 C20 H20 . . 119.9 ?
    C20 C21 C16 . . 123.1(3) ?
    C20 C21 H21 . . 118.4 ?
    C16 C21 H21 . . 118.4 ?
    C27 C22 C23 . . 114.9(3) ?
    C27 C22 B1 . . 123.4(3) ?
    C23 C22 B1 . . 121.3(2) ?
    C24 C23 C22 . . 123.1(3) ?
    C24 C23 H23 . . 118.4 ?
    C22 C23 H23 . . 118.4 ?
    C25 C24 C23 . . 119.9(3) ?
    C25 C24 H24 . . 120.0 ?
    C23 C24 H24 . . 120.0 ?
    C26 C25 C24 . . 119.0(3) ?
    C26 C25 H25 . . 120.5 ?
    C24 C25 H25 . . 120.5 ?
    C25 C26 C27 . . 120.6(3) ?
    C25 C26 H26 . . 119.7 ?
    C27 C26 H26 . . 119.7 ?
    C26 C27 C22 . . 122.5(3) ?
    C26 C27 H27 . . 118.7 ?
    C22 C27 H27 . . 118.7 ?
    C29 C28 C33 . . 114.5(3) ?
    C29 C28 B1 . . 122.6(3) ?
    C33 C28 B1 . . 122.7(3) ?
    C30 C29 C28 . . 123.2(3) ?
    C30 C29 H29 . . 118.4 ?
    C28 C29 H29 . . 118.4 ?
    C31 C30 C29 . . 119.8(3) ?
    C31 C30 H30 . . 120.1 ?
    C29 C30 H30 . . 120.1 ?
    C30 C31 C32 . . 119.3(3) ?
    C30 C31 H31 . . 120.3 ?
    C32 C31 H31 . . 120.3 ?
    C31 C32 C33 . . 120.1(3) ?
    C31 C32 H32 . . 120.0 ?
    C33 C32 H32 . . 120.0 ?
    C32 C33 C28 . . 123.1(3) ?
    C32 C33 H33 . . 118.5 ?
    C28 C33 H33 . . 118.5 ?
    C35 C34 C39 . . 114.4(2) ?
    C35 C34 B1 . . 121.7(2) ?
    C39 C34 B1 . . 123.4(2) ?
    C36 C35 C34 . . 123.1(3) ?
    C36 C35 H35 . . 118.5 ?
    C34 C35 H35 . . 118.5 ?
    C37 C36 C35 . . 120.3(3) ?
    C37 C36 H36 . . 119.8 ?
    C35 C36 H36 . . 119.8 ?
    C36 C37 C38 . . 118.9(3) ?
    C36 C37 H37 . . 120.6 ?
    C38 C37 H37 . . 120.6 ?
    C37 C38 C39 . . 120.1(3) ?
    C37 C38 H38 . . 119.9 ?
    C39 C38 H38 . . 119.9 ?
    C38 C39 C34 . . 123.2(3) ?
    C38 C39 H39 . . 118.4 ?
    C34 C39 H39 . . 118.4 ?
    C41 C40 C45 . . 114.3(2) ?
    C41 C40 B2 . . 122.4(2) ?
    C45 C40 B2 . . 123.2(2) ?
    C42 C41 C40 . . 123.6(3) ?
    C42 C41 H41 . . 118.2 ?
    C40 C41 H41 . . 118.2 ?
    C41 C42 C43 . . 120.0(3) ?
    C41 C42 H42 . . 120.0 ?
    C43 C42 H42 . . 120.0 ?
    C44 C43 C42 . . 118.6(3) ?
    C44 C43 H43 . . 120.7 ?
    C42 C43 H43 . . 120.7 ?
    C43 C44 C45 . . 120.7(3) ?
    C43 C44 H44 . . 119.7 ?
    C45 C44 H44 . . 119.7 ?
    C44 C45 C40 . . 122.8(3) ?
    C44 C45 H45 . . 118.6 ?
    C40 C45 H45 . . 118.6 ?
    C51 C46 C47 . . 114.7(2) ?
    C51 C46 B2 . . 123.4(2) ?
    C47 C46 B2 . . 121.8(2) ?
    C48 C47 C46 . . 123.2(3) ?
    C48 C47 H47 . . 118.4 ?
    C46 C47 H47 . . 118.4 ?
    C49 C48 C47 . . 120.1(3) ?
    C49 C48 H48 . . 119.9 ?
    C47 C48 H48 . . 119.9 ?
    C50 C49 C48 . . 118.9(3) ?
    C50 C49 H49 . . 120.6 ?
    C48 C49 H49 . . 120.6 ?
    C49 C50 C51 . . 120.2(3) ?
    C49 C50 H50 . . 119.9 ?
    C51 C50 H50 . . 119.9 ?
    C50 C51 C46 . . 122.8(3) ?
    C50 C51 H51 . . 118.6 ?
    C46 C51 H51 . . 118.6 ?
    C53 C52 C57 . . 113.6(3) ?
    C53 C52 B2 . . 125.4(3) ?
    C57 C52 B2 . . 121.0(2) ?
    C54 C53 C52 . . 123.7(3) ?
    C54 C53 H53 . . 118.1 ?
    C52 C53 H53 . . 118.1 ?
    C55 C54 C53 . . 120.3(3) ?
    C55 C54 H54 . . 119.8 ?
    C53 C54 H54 . . 119.8 ?
    C56 C55 C54 . . 118.7(3) ?
    C56 C55 H55 . . 120.6 ?
    C54 C55 H55 . . 120.6 ?
    C55 C56 C57 . . 120.0(3) ?
    C55 C56 H56 . . 120.0 ?
    C57 C56 H56 . . 120.0 ?
    C56 C57 C52 . . 123.5(3) ?
    C56 C57 H57 . . 118.3 ?
    C52 C57 H57 . . 118.3 ?
    C59 C58 C63 . . 114.7(3) ?
    C59 C58 B2 . . 121.5(2) ?
    C63 C58 B2 . . 123.8(2) ?
    C60 C59 C58 . . 123.0(3) ?
    C60 C59 H59 . . 118.5 ?
    C58 C59 H59 . . 118.5 ?
    C61 C60 C59 . . 119.7(3) ?
    C61 C60 H60 . . 120.2 ?
    C59 C60 H60 . . 120.2 ?
    C62 C61 C60 . . 119.6(3) ?
    C62 C61 H61 . . 120.2 ?
    C60 C61 H61 . . 120.2 ?
    C61 C62 C63 . . 119.9(3) ?
    C61 C62 H62 . . 120.1 ?
    C63 C62 H62 . . 120.1 ?
    C62 C63 C58 . . 123.1(3) ?
    C62 C63 H63 . . 118.5 ?
    C58 C63 H63 . . 118.5 ?
    C22 B1 C16 . . 112.3(2) ?
    C22 B1 C34 . . 102.5(2) ?
    C16 B1 C34 . . 113.3(2) ?
    C22 B1 C28 . . 111.5(2) ?
    C16 B1 C28 . . 104.9(2) ?
    C34 B1 C28 . . 112.6(2) ?
    C58 B2 C46 . . 109.9(2) ?
    C58 B2 C52 . . 111.7(2) ?
    C46 B2 C52 . . 109.0(2) ?
    C58 B2 C40 . . 108.9(2) ?
    C46 B2 C40 . . 108.0(2) ?
    C52 B2 C40 . . 109.3(2) ?
    N2 C3 C2 . . 111.5(3) ?
    N2 C3 H3A . . 109.3 ?
    C2 C3 H3A . . 109.3 ?
    N2 C3 H3B . . 109.3 ?
    C2 C3 H3B . . 109.3 ?
    H3A C3 H3B . . 108.0 ?
    N2 C4 H4A . . 109.5 ?
    N2 C4 H4B . . 109.5 ?
    H4A C4 H4B . . 109.5 ?
    N2 C4 H4C . . 109.5 ?
    H4A C4 H4C . . 109.5 ?
    H4B C4 H4C . . 109.5 ?
    N2 C5 C6 . . 112.0(3) ?
    N2 C5 H5A . . 109.2 ?
    C6 C5 H5A . . 109.2 ?
    N2 C5 H5B . . 109.2 ?
    C6 C5 H5B . . 109.2 ?
    H5A C5 H5B . . 107.9 ?
    N3 C6 C5 . . 111.9(3) ?
    N3 C6 H6A . . 109.2 ?
    C5 C6 H6A . . 109.2 ?
    N3 C6 H6B . . 109.2 ?
    C5 C6 H6B . . 109.2 ?
    H6A C6 H6B . . 107.9 ?
    N3 C7 H7A . . 109.5 ?
    N3 C7 H7B . . 109.5 ?
    H7A C7 H7B . . 109.5 ?
    N3 C7 H7C . . 109.5 ?
    H7A C7 H7C . . 109.5 ?
    H7B C7 H7C . . 109.5 ?
    N3 C8 C9 . . 111.3(2) ?
    N3 C8 H8A . . 109.4 ?
    C9 C8 H8A . . 109.4 ?
    N3 C8 H8B . . 109.4 ?
    C9 C8 H8B . . 109.4 ?
    H8A C8 H8B . . 108.0 ?
    N1 C9 C8 . . 111.4(2) ?
    N1 C9 H9A . . 109.3 ?
    C8 C9 H9A . . 109.3 ?
    N1 C9 H9B . . 109.3 ?
    C8 C9 H9B . . 109.3 ?
    H9A C9 H9B . . 108.0 ?
loop_
    _geom_torsion_atom_site_label_1
    _geom_torsion_atom_site_label_2
    _geom_torsion_atom_site_label_3
    _geom_torsion_atom_site_label_4
    _geom_torsion_site_symmetry_1
    _geom_torsion_site_symmetry_2
    _geom_torsion_site_symmetry_3
    _geom_torsion_site_symmetry_4
    _geom_torsion
    _geom_torsion_publ_flag
    C1 N1 C2 C3 . . . . 104.4(3) ?
    C9 N1 C2 C3 . . . . -133.9(3) ?
    Co1 N1 C2 C3 . . . . -21.2(3) ?
    C21 C16 C17 C18 . . . . -0.5(4) ?
    B1 C16 C17 C18 . . . . 175.4(3) ?
    C16 C17 C18 C19 . . . . 0.8(5) ?
    C17 C18 C19 C20 . . . . -0.4(5) ?
    C18 C19 C20 C21 . . . . -0.1(5) ?
    C19 C20 C21 C16 . . . . 0.4(5) ?
    C17 C16 C21 C20 . . . . -0.1(4) ?
    B1 C16 C21 C20 . . . . -175.8(3) ?
    C27 C22 C23 C24 . . . . -0.7(4) ?
    B1 C22 C23 C24 . . . . -173.5(2) ?
    C22 C23 C24 C25 . . . . 0.3(4) ?
    C23 C24 C25 C26 . . . . 0.3(4) ?
    C24 C25 C26 C27 . . . . -0.4(4) ?
    C25 C26 C27 C22 . . . . -0.1(4) ?
    C23 C22 C27 C26 . . . . 0.6(4) ?
    B1 C22 C27 C26 . . . . 173.2(3) ?
    C33 C28 C29 C30 . . . . 1.1(5) ?
    B1 C28 C29 C30 . . . . 176.8(3) ?
    C28 C29 C30 C31 . . . . -0.2(5) ?
    C29 C30 C31 C32 . . . . -0.5(5) ?
    C30 C31 C32 C33 . . . . 0.3(5) ?
    C31 C32 C33 C28 . . . . 0.7(5) ?
    C29 C28 C33 C32 . . . . -1.3(5) ?
    B1 C28 C33 C32 . . . . -177.1(3) ?
    C39 C34 C35 C36 . . . . -1.8(4) ?
    B1 C34 C35 C36 . . . . -173.6(3) ?
    C34 C35 C36 C37 . . . . 0.6(4) ?
    C35 C36 C37 C38 . . . . 0.7(4) ?
    C36 C37 C38 C39 . . . . -0.7(4) ?
    C37 C38 C39 C34 . . . . -0.6(4) ?
    C35 C34 C39 C38 . . . . 1.8(4) ?
    B1 C34 C39 C38 . . . . 173.5(3) ?
    C45 C40 C41 C42 . . . . 1.9(4) ?
    B2 C40 C41 C42 . . . . 177.9(2) ?
    C40 C41 C42 C43 . . . . 0.3(4) ?
    C41 C42 C43 C44 . . . . -2.2(4) ?
    C42 C43 C44 C45 . . . . 1.8(4) ?
    C43 C44 C45 C40 . . . . 0.6(4) ?
    C41 C40 C45 C44 . . . . -2.4(4) ?
    B2 C40 C45 C44 . . . . -178.4(2) ?
    C51 C46 C47 C48 . . . . 0.1(4) ?
    B2 C46 C47 C48 . . . . 177.4(3) ?
    C46 C47 C48 C49 . . . . -0.7(5) ?
    C47 C48 C49 C50 . . . . 0.5(5) ?
    C48 C49 C50 C51 . . . . 0.4(5) ?
    C49 C50 C51 C46 . . . . -1.1(5) ?
    C47 C46 C51 C50 . . . . 0.8(4) ?
    B2 C46 C51 C50 . . . . -176.5(3) ?
    C57 C52 C53 C54 . . . . 3.0(4) ?
    B2 C52 C53 C54 . . . . -175.5(3) ?
    C52 C53 C54 C55 . . . . -0.3(5) ?
    C53 C54 C55 C56 . . . . -2.2(5) ?
    C54 C55 C56 C57 . . . . 1.7(4) ?
    C55 C56 C57 C52 . . . . 1.3(4) ?
    C53 C52 C57 C56 . . . . -3.5(4) ?
    B2 C52 C57 C56 . . . . 175.0(2) ?
    C63 C58 C59 C60 . . . . 3.3(4) ?
    B2 C58 C59 C60 . . . . -178.3(3) ?
    C58 C59 C60 C61 . . . . -2.1(5) ?
    C59 C60 C61 C62 . . . . -0.8(5) ?
    C60 C61 C62 C63 . . . . 2.1(4) ?
    C61 C62 C63 C58 . . . . -0.7(4) ?
    C59 C58 C63 C62 . . . . -2.0(4) ?
    B2 C58 C63 C62 . . . . 179.7(3) ?
    C27 C22 B1 C16 . . . . 28.2(3) ?
    C23 C22 B1 C16 . . . . -159.6(2) ?
    C27 C22 B1 C34 . . . . -93.6(3) ?
    C23 C22 B1 C34 . . . . 78.6(3) ?
    C27 C22 B1 C28 . . . . 145.7(2) ?
    C23 C22 B1 C28 . . . . -42.2(3) ?
    C21 C16 B1 C22 . . . . -137.0(3) ?
    C17 C16 B1 C22 . . . . 47.6(3) ?
    C21 C16 B1 C34 . . . . -21.5(4) ?
    C17 C16 B1 C34 . . . . 163.0(3) ?
    C21 C16 B1 C28 . . . . 101.7(3) ?
    C17 C16 B1 C28 . . . . -73.7(3) ?
    C35 C34 B1 C22 . . . . 79.8(3) ?
    C39 C34 B1 C22 . . . . -91.3(3) ?
    C35 C34 B1 C16 . . . . -41.3(4) ?
    C39 C34 B1 C16 . . . . 147.6(3) ?
    C35 C34 B1 C28 . . . . -160.2(3) ?
    C39 C34 B1 C28 . . . . 28.7(4) ?
    C29 C28 B1 C22 . . . . 154.6(3) ?
    C33 C28 B1 C22 . . . . -30.0(4) ?
    C29 C28 B1 C16 . . . . -83.6(3) ?
    C33 C28 B1 C16 . . . . 91.8(3) ?
    C29 C28 B1 C34 . . . . 40.0(4) ?
    C33 C28 B1 C34 . . . . -144.6(3) ?
    C59 C58 B2 C46 . . . . -178.8(2) ?
    C63 C58 B2 C46 . . . . -0.6(4) ?
    C59 C58 B2 C52 . . . . 60.2(3) ?
    C63 C58 B2 C52 . . . . -121.6(3) ?
    C59 C58 B2 C40 . . . . -60.7(3) ?
    C63 C58 B2 C40 . . . . 117.5(3) ?
    C51 C46 B2 C58 . . . . 96.3(3) ?
    C47 C46 B2 C58 . . . . -80.8(3) ?
    C51 C46 B2 C52 . . . . -141.0(3) ?
    C47 C46 B2 C52 . . . . 41.9(3) ?
    C51 C46 B2 C40 . . . . -22.4(3) ?
    C47 C46 B2 C40 . . . . 160.5(2) ?
    C53 C52 B2 C58 . . . . -16.4(4) ?
    C57 C52 B2 C58 . . . . 165.2(2) ?
    C53 C52 B2 C46 . . . . -137.9(3) ?
    C57 C52 B2 C46 . . . . 43.6(3) ?
    C53 C52 B2 C40 . . . . 104.2(3) ?
    C57 C52 B2 C40 . . . . -74.2(3) ?
    C41 C40 B2 C58 . . . . 168.1(2) ?
    C45 C40 B2 C58 . . . . -16.3(3) ?
    C41 C40 B2 C46 . . . . -72.7(3) ?
    C45 C40 B2 C46 . . . . 102.9(3) ?
    C41 C40 B2 C52 . . . . 45.7(3) ?
    C45 C40 B2 C52 . . . . -138.6(2) ?
    C4 N2 C3 C2 . . . . -172.0(3) ?
    C5 N2 C3 C2 . . . . 66.3(3) ?
    Co1 N2 C3 C2 . . . . -49.8(3) ?
    N1 C2 C3 N2 . . . . 49.6(4) ?
    C4 N2 C5 C6 . . . . 106.9(3) ?
    C3 N2 C5 C6 . . . . -131.9(3) ?
    Co1 N2 C5 C6 . . . . -19.3(3) ?
    C7 N3 C6 C5 . . . . -170.4(3) ?
    C8 N3 C6 C5 . . . . 68.4(3) ?
    Co1 N3 C6 C5 . . . . -48.8(3) ?
    N2 C5 C6 N3 . . . . 47.6(4) ?
    C6 N3 C8 C9 . . . . -132.8(3) ?
    C7 N3 C8 C9 . . . . 106.2(3) ?
    Co1 N3 C8 C9 . . . . -19.1(3) ?
    C1 N1 C9 C8 . . . . -171.9(2) ?
    C2 N1 C9 C8 . . . . 65.9(3) ?
    Co1 N1 C9 C8 . . . . -50.6(2) ?
    N3 C8 C9 N1 . . . . 48.6(3) ?
_shelx_space_group_comment
;
The symmetry employed for this shelxl refinement is uniquely defined
by the following loop, which should always be used as a source of
symmetry information in preference to the above space-group names.
They are only intended as comments.
;
_shelx_estimated_absorpt_T_min     0.965
_shelx_estimated_absorpt_T_max     0.982
_shelx_hkl_file
;
   0  -1   0   -2.30    0.70
   0  -1   0   -1.70    1.50
   0  -1   0   -3.40    0.70
   0  -1   0   -2.00    1.30
   0  -1   0   -3.20    0.90
   0  -1   0   -2.40    0.60
   0   1   0   -3.70    0.60
   0   1   0   -2.40    0.60
   0   1   0   -2.60    0.80
   0   1   0   -3.90    1.10
   0   1   0   -3.10    0.80
   0  -2   0 2130.59   51.99
   0  -2   0 2160.18   49.10
   0  -2   0 2161.68   49.80
   0  -2   0 2349.56   49.50
   0  -2   0 1900.41   49.90
   0  -2   0 2239.78   48.40
   0   2   0 2061.29   49.99
   0   2   0 2190.88   48.40
   0   2   0 2110.89   51.69
   0   2   0 2245.18   49.30
   0   2   0 2176.68   49.10
   0   2   0 2186.78   49.90
   0  -3   0   -0.40    2.70
   0  -3   0    1.20    1.40
   0  -3   0   10.10    6.60
   0  -3   0    1.90    4.00
   0  -3   0    0.30    3.90
   0  -3   0    7.50    8.10
   0  -3   0    4.60    3.80
   0  -3   0    2.60    4.40
   0   3   0    0.20    3.60
   0   3   0    1.40    3.90
   0   3   0   11.30    5.60
   0   3   0    7.30    4.70
   0   3   0   -1.80    2.80
   0   3   0    5.10    5.90
   0  -4   0   28.00    5.80
   0  -4   0   44.60   11.60
   0  -4   0   45.00    9.50
   0   4   0   26.80    4.30
   0   4   0   21.10    2.40
   0   4   0   35.90    6.20
   0   4   0   28.20    5.80
   0   4   0   31.10    7.40
   0  -5   0    4.90    8.20
   0  -5   0    2.00    5.20
   0  -5   0    8.90   10.50
   0   5   0    1.30    4.80
   0   5   0   -0.10    3.50
   0   5   0    0.60    5.00
   0  -6   0  135.89   17.20
   0  -6   0  113.89   10.50
   0  -6   0  131.39   14.00
   0   6   0  120.69    7.80
   0   6   0  132.29   12.40
   0   6   0  127.69    9.10
   0  -7   0   -0.40    7.20
   0  -7   0   17.90   10.40
   0  -7   0    5.10   13.60
   0   7   0    3.80    6.50
   0   7   0    1.60    7.30
   0   7   0   -2.20    4.60
   0  -8   0   73.49   16.10
   0  -8   0   58.09   11.00
   0  -8   0   59.09   13.60
   0   8   0   47.40    7.30
   0   8   0   39.60    9.40
   0   8   0   50.79   11.00
   0  -9   0    1.20    9.80
   0  -9   0   -2.60   17.10
   0  -9   0   13.00   11.40
   0   9   0    3.80    6.00
   0   9   0    5.00   11.20
   0   9   0    0.60    8.40
   0 -10   0    0.30   10.20
   0 -10   0    3.40   10.90
   0 -10   0  -12.50   17.80
   0  10   0   -5.50   10.80
   0  10   0    8.50    9.20
   0  10   0    5.50    6.60
   0 -11   0   -4.60   10.60
   0 -11   0  -43.00   16.70
   0  11   0   -9.40    6.40
   0  11   0    2.00    6.70
   0 -12   0  -32.90   18.10
   0 -12   0    3.20   11.50
   0  12   0   -5.40    6.40
   0  12   0  -19.20   11.30
   0  12   0  -12.30    9.00
   0 -13   0  -30.30   18.90
   0 -13   0  -17.60   11.60
   0  13   0    3.70    7.20
   0  13   0    4.30   10.50
   1  13   0   22.70    9.10
   1  13   0    6.20   10.70
  -1 -13   0   -7.20   12.20
  -1 -13   0  -12.80   20.90
   1  12   0    8.90    7.40
   1  12   0   -7.60    9.20
  -1 -12   0  -19.30   11.90
  -1 -12   0    3.00   20.50
   1  11   0    2.40   11.20
   1  11   0    3.00    8.90
   1  11   0    5.50    6.80
  -1 -11   0    3.70   10.60
  -1 -11   0   19.70   20.60
   1  10   0  129.49   17.10
   1  10   0  152.18   13.60
   1  10   0  160.88   12.20
  -1 -10   0  167.98   20.20
  -1 -10   0  154.08   25.70
  -1 -10   0  176.08   17.30
   1   9   0   57.29   13.20
   1   9   0   61.29   11.00
   1   9   0   61.99    8.60
  -1  -9   0   69.99   16.30
  -1  -9   0   62.49   12.10
  -1  -9   0   61.89   20.40
   1   8   0    6.30    5.80
   1   8   0    5.50    8.00
   1   8   0    6.20    8.70
  -1  -8   0   16.70   14.00
  -1  -8   0   15.70   17.20
  -1  -8   0   -5.90    8.50
   1   7   0  217.98   10.90
   1   7   0  217.38   13.40
   1   7   0  223.38   14.60
  -1  -7   0  208.98   19.60
  -1  -7   0  232.88   13.90
  -1  -7   0  217.68   22.90
   1   6   0    4.50    5.90
   1   6   0    0.80    5.80
   1   6   0   -1.30    4.10
  -1  -6   0   19.70   13.00
  -1  -6   0    1.20    6.00
  -1  -6   0    4.50   10.70
   1   5   0    8.10    5.10
   1   5   0    8.90    5.20
   1   5   0    4.80    3.90
  -1  -5   0   17.40   11.00
  -1  -5   0   14.30    9.20
  -1  -5   0    9.90    5.50
   1   4   0   58.49    7.90
   1   4   0   30.20    4.60
   1   4   0   40.90    5.30
   1   4   0   43.80    7.50
  -1  -4   0   45.30   10.10
  -1  -4   0   29.70    6.00
  -1  -4   0   34.90    9.60
  -1  -4   0   38.80    5.60
   1   3   0 1794.32   42.20
   1   3   0 1792.52   42.20
   1   3   0 1700.53   40.60
   1   3   0 1700.73   39.50
   1   3   0 1711.83   40.90
   1   3   0 1719.23   40.80
  -1  -3   0 1606.24   42.90
  -1  -3   0 1684.43   41.90
  -1  -3   0 1624.04   45.00
  -1  -3   0 1688.43   42.30
  -1  -3   0 1665.73   40.40
  -1  -3   0 1676.63   40.60
   1   2   0  768.52   19.70
   1   2   0  764.12   18.70
   1   2   0  765.82   21.00
   1   2   0  752.82   18.50
   1   2   0  738.43   18.40
   1   2   0  704.53   18.30
   1   2   0  734.03   17.80
  -1  -2   0  724.93   17.80
  -1  -2   0  736.63   18.50
  -1  -2   0  747.03   20.00
  -1  -2   0  699.13   18.30
  -1  -2   0  719.33   21.00
  -1  -2   0  717.83   18.20
  -1  -2   0  749.42   18.50
   1   1   0  980.30   22.40
   1   1   0 1036.70   23.60
   1   1   0  810.92   22.00
   1   1   0  980.40   22.00
  -1  -1   0  959.60   22.00
  -1  -1   0  990.80   22.20
  -1  -1   0  949.51   22.30
  -1  -1   0  977.30   23.50
  -1  -1   0  971.50   21.70
  -1  -1   0  992.60   22.30
  -1  -1   0 1001.50   23.20
   1   0   0    0.50    0.30
   1   0   0    1.90    0.50
   1   0   0   -0.20    0.30
   1   0   0    0.00    0.20
  -1   0   0    0.50    0.40
  -1   0   0    0.60    0.30
  -1   0   0    0.30    0.40
  -1   0   0    0.80    0.30
  -1   0   0    0.00    0.30
  -1   0   0    0.40    0.60
   1  -1   0 1002.00   23.30
   1  -1   0  929.61   22.50
   1  -1   0  964.70   23.40
   1  -1   0  998.20   23.30
   1  -1   0 1017.10   22.50
  -1   1   0  989.80   22.50
  -1   1   0  981.00   22.60
  -1   1   0  943.81   23.50
  -1   1   0  991.20   22.00
   1  -2   0  717.23   17.80
   1  -2   0  728.53   17.90
   1  -2   0  717.73   19.80
   1  -2   0  719.13   18.00
   1  -2   0  700.63   18.00
   1  -2   0  734.43   17.00
   1  -2   0  731.13   19.30
  -1   2   0  698.13   18.00
  -1   2   0  713.53   19.30
  -1   2   0  702.73   20.00
  -1   2   0  694.53   18.10
  -1   2   0  728.23   17.10
  -1   2   0  724.53   18.00
  -1   2   0  688.33   17.90
   1  -3   0 1678.63   41.30
   1  -3   0 1720.43   40.10
   1  -3   0 1669.03   43.20
   1  -3   0 1716.93   39.00
   1  -3   0 1698.53   38.30
   1  -3   0 1661.13   40.00
  -1   3   0 1700.73   41.70
  -1   3   0 1728.23   38.50
  -1   3   0 1676.33   39.90
  -1   3   0 1557.04   43.40
  -1   3   0 1466.75   40.50
  -1   3   0 1660.63   39.70
  -1   3   0 1650.93   39.00
   1  -4   0   36.90    7.20
   1  -4   0   32.40    4.10
   1  -4   0   43.70   10.70
   1  -4   0   43.30    6.50
  -1   4   0   41.20    7.00
  -1   4   0   33.60    5.90
  -1   4   0   36.50    4.40
  -1   4   0   39.40    4.80
  -1   4   0   42.90    8.10
   1  -5   0    9.60    2.80
   1  -5   0    8.50    5.60
   1  -5   0    5.60    6.00
   1  -5   0   -0.80    9.40
  -1   5   0    6.70    5.70
  -1   5   0    5.00    6.90
  -1   5   0   10.30    4.00
  -1   5   0    9.10    3.70
   1  -6   0    3.80    6.20
   1  -6   0   14.10   11.80
   1  -6   0    2.90    6.90
  -1   6   0    9.00    6.00
  -1   6   0    4.70    2.60
  -1   6   0    3.00    4.00
  -1   6   0    0.20    4.30
  -1   6   0    6.90    6.80
   1  -7   0  237.88   14.20
   1  -7   0  216.98   14.50
   1  -7   0  236.58   21.60
  -1   7   0  205.08   13.20
  -1   7   0  202.58   10.40
  -1   7   0  228.38    7.80
  -1   7   0  202.28   10.00
  -1   7   0  229.68   15.60
   1  -8   0   -0.20   15.10
   1  -8   0    1.70    8.70
   1  -8   0    0.70    8.70
  -1   8   0    5.50    9.20
  -1   8   0    1.10    5.30
  -1   8   0    5.40    6.30
   1  -9   0   70.29   12.30
   1  -9   0   76.69   19.40
   1  -9   0   65.39   12.10
  -1   9   0   55.19   10.90
  -1   9   0   62.69    8.50
  -1   9   0   68.99   14.80
   1 -10   0  184.58   16.50
   1 -10   0  158.48   17.00
   1 -10   0  191.38   25.40
  -1  10   0  147.59   18.80
  -1  10   0  153.98   15.60
  -1  10   0  163.18   11.90
   1 -11   0   -0.80   10.50
   1 -11   0  -14.40   16.50
  -1  11   0    7.00    9.60
  -1  11   0  -13.80   13.30
  -1  11   0   11.30    7.60
   1 -12   0  -13.80   18.20
   1 -12   0  -13.20   11.20
  -1  12   0    5.00   10.00
  -1  12   0    6.30    7.80
  -1  12   0  -20.80   11.70
   1 -13   0    9.70   13.30
   1 -13   0    5.30   20.20
   1 -13   0   12.80    7.70
  -1  13   0    3.70    7.10
  -1  13   0   13.00   10.90
   2  13   0    4.30    8.80
   2  13   0  -12.50    9.80
  -2 -13   0  -11.00   11.90
  -2 -13   0  -38.30   19.80
   2  12   0   34.70   11.60
   2  12   0   36.40    9.00
  -2 -12   0   33.00   12.90
  -2 -12   0    7.20   22.50
   2  11   0   -4.30    8.80
   2  11   0    1.70    6.80
  -2 -11   0  -13.10   10.10
  -2 -11   0   -7.10   19.70
   2  10   0  213.48   20.00
   2  10   0  207.68   13.50
   2  10   0  236.28   17.30
  -2 -10   0  247.38   18.80
  -2 -10   0  217.58   24.60
  -2 -10   0  233.08   29.60
   2   9   0    4.40    6.60
   2   9   0   -5.90   10.00
   2   9   0    7.40    8.80
  -2  -9   0   12.40   18.90
  -2  -9   0    4.20   15.30
  -2  -9   0   -3.50   10.50
   2   8   0   46.40    9.60
   2   8   0   48.70    7.60
   2   8   0   56.79   11.30
  -2  -8   0   43.60   10.20
  -2  -8   0   66.79   17.40
  -2  -8   0   62.19   19.60
   2   7   0   56.99    8.90
   2   7   0   43.60    9.10
   2   7   0   42.00    6.70
  -2  -7   0   48.80   15.30
  -2  -7   0   63.09   17.20
  -2  -7   0   51.69    9.10
   2   6   0    8.40    4.70
   2   6   0   18.50    6.50
   2   6   0   20.10    7.10
  -2  -6   0   18.40   12.70
  -2  -6   0   12.70   12.00
  -2  -6   0   15.60    6.50
   2   5   0  567.94   17.00
   2   5   0  580.14   19.10
   2   5   0  566.14   18.50
   2   5   0  576.34   19.00
  -2  -5   0  575.14   18.80
  -2  -5   0  565.84   25.00
  -2  -5   0  539.25   23.40
   2   4   0  484.85   15.80
   2   4   0  502.35   16.00
   2   4   0  482.45   14.60
   2   4   0  491.75   16.20
  -2  -4   0  488.75   16.20
  -2  -4   0  479.85   15.00
  -2  -4   0  502.25   20.50
  -2  -4   0  477.25   22.20
   2   3   0 2014.80   46.20
   2   3   0 1919.21   45.60
   2   3   0 2075.79   48.60
   2   3   0 1989.20   46.80
   2   3   0 1977.40   44.70
   2   3   0 1975.80   46.50
  -2  -3   0 1890.61   47.60
  -2  -3   0 1943.31   50.89
  -2  -3   0 1985.30   49.20
  -2  -3   0 1956.50   46.70
  -2  -3   0 1949.70   45.70
  -2  -3   0 1962.40   44.90
   2   2   0   15.20    2.60
   2   2   0   15.30    3.00
   2   2   0   18.10    2.40
   2   2   0   14.60    3.50
   2   2   0   16.90    2.70
   2   2   0   16.00    2.60
   2   2   0   19.90    3.90
  -2  -2   0   19.10    4.50
  -2  -2   0   16.10    2.10
  -2  -2   0   18.20    4.00
  -2  -2   0   14.80    2.60
  -2  -2   0   15.70    2.60
  -2  -2   0   21.70    3.00
  -2  -2   0   17.80    2.60
   2   1   0 2292.57   50.89
   2   1   0 2323.87   52.59
   2   1   0 2309.77   52.49
   2   1   0 2283.07   50.69
   2   1   0 2306.37   52.59
   2   1   0 2299.37   52.49
   2   1   0 2249.57   51.29
  -2  -1   0 2306.97   52.59
  -2  -1   0 2303.37   50.69
  -2  -1   0 2191.68   52.49
  -2  -1   0 2293.97   50.79
  -2  -1   0 2214.48   52.39
  -2  -1   0 2289.77   51.39
  -2  -1   0 2347.67   52.59
   2   0   0   36.80    2.70
   2   0   0   34.70    3.00
   2   0   0   38.60    2.20
   2   0   0   33.60    1.60
   2   0   0   38.70    2.30
  -2   0   0   38.40    1.70
  -2   0   0   34.40    2.20
  -2   0   0   31.20    2.40
  -2   0   0   37.40    3.10
  -2   0   0   40.20    2.20
  -2   0   0   38.40    2.60
  -2   0   0   35.40    2.40
   2  -1   0 2302.17   50.89
   2  -1   0 2335.47   51.79
   2  -1   0 2270.87   50.39
   2  -1   0 2303.67   51.59
   2  -1   0 2299.57   53.39
   2  -1   0 2337.67   52.89
   2  -1   0 2288.57   52.29
  -2   1   0 2300.37   50.39
  -2   1   0 2231.98   53.29
  -2   1   0 2287.47   51.69
  -2   1   0 2251.67   50.89
  -2   1   0 2307.97   51.49
  -2   1   0 2305.17   52.29
  -2   1   0 2267.37   52.79
   2  -2   0   15.50    2.60
   2  -2   0   16.90    2.00
   2  -2   0   18.40    3.60
   2  -2   0   18.20    3.30
   2  -2   0   19.00    4.30
   2  -2   0   15.50    2.70
   2  -2   0   14.70    1.90
   2  -2   0   12.40    3.20
  -2   2   0   16.40    3.10
  -2   2   0   14.40    2.70
  -2   2   0   13.30    2.00
  -2   2   0   17.10    4.20
  -2   2   0   16.70    3.40
  -2   2   0   14.50    2.60
  -2   2   0   17.10    3.80
   2  -3   0 1960.90   49.00
   2  -3   0 2006.70   44.70
   2  -3   0 1963.70   47.00
   2  -3   0 1952.50   46.50
   2  -3   0 1967.50   45.80
  -2   3   0 1952.60   48.80
  -2   3   0 1926.41   46.30
  -2   3   0 1982.90   44.70
  -2   3   0 1934.31   47.10
  -2   3   0 1920.21   46.20
   2  -4   0  488.85   15.20
   2  -4   0  486.25   19.90
   2  -4   0  482.35   15.30
   2  -4   0  482.75   16.20
  -2   4   0  491.25   18.40
  -2   4   0  479.85   13.70
  -2   4   0  459.45   16.80
  -2   4   0  471.35   15.80
  -2   4   0  486.85   15.60
   2  -5   0  577.44   17.30
   2  -5   0  558.74   18.00
   2  -5   0  580.84   18.90
  -2   5   0  627.94   18.90
  -2   5   0  569.64   17.80
  -2   5   0  536.95   16.00
  -2   5   0  554.04   21.10
  -2   5   0  474.25   19.80
   2  -6   0    9.10    6.60
   2  -6   0   19.20   11.10
   2  -6   0   13.20    5.90
   2  -6   0   12.10    3.90
  -2   6   0   12.80    5.30
  -2   6   0   16.80    6.30
  -2   6   0   12.10    4.30
  -2   6   0   14.60    7.50
  -2   6   0   11.20    3.60
   2  -7   0   41.10    5.50
   2  -7   0   57.79    9.00
   2  -7   0   43.40    8.90
   2  -7   0   55.99   14.20
  -2   7   0   46.10    6.70
  -2   7   0   47.50   11.20
  -2   7   0   44.70    7.30
  -2   7   0   44.50    8.30
  -2   7   0   57.79    5.70
   2  -8   0   65.59   16.90
   2  -8   0   61.59   10.10
   2  -8   0   53.19   10.70
  -2   8   0   55.19   10.20
  -2   8   0   55.49   12.20
  -2   8   0   45.30    7.50
  -2   8   0   44.20    8.40
   2  -9   0    3.00   15.30
   2  -9   0    1.60    9.80
   2  -9   0    3.00    7.70
  -2   9   0   -3.40   10.20
  -2   9   0   -9.00    8.00
  -2   9   0    0.10    6.40
   2 -10   0  231.58   18.60
   2 -10   0  224.08   26.30
  -2  10   0  219.28   21.10
  -2  10   0  245.18   13.40
  -2  10   0  229.08   15.60
   2 -11   0   -2.40   17.20
   2 -11   0    2.40    6.70
   2 -11   0  -12.50   10.30
  -2  11   0    0.80    7.00
  -2  11   0   -3.30    9.10
   2 -12   0   20.80   12.40
   2 -12   0   33.30   19.30
   2 -12   0   24.70    7.90
  -2  12   0   18.30   11.10
  -2  12   0   -8.70   15.10
  -2  12   0   43.80    8.80
   2 -13   0  -27.90   11.50
   2 -13   0  -23.30   17.70
   2 -13   0   15.10    7.60
  -2  13   0   -0.70   10.60
  -2  13   0    2.40    7.10
   3  13   0   45.50   12.90
   3  13   0   38.30    9.60
  -3 -13   0   -5.20   23.50
  -3 -13   0   44.50   14.70
   3  12   0    3.80    9.90
   3  12   0    1.40    7.20
  -3 -12   0   -7.20   10.70
  -3 -12   0  -29.90   20.20
   3  11   0   11.40    7.20
   3  11   0   -5.30    9.00
  -3 -11   0   -2.40   16.70
  -3 -11   0  -31.80   19.40
  -3 -11   0   -4.10   10.40
   3  10   0  136.49   12.00
   3  10   0  132.09   14.80
   3  10   0  134.79   16.90
  -3 -10   0  122.19   26.30
  -3 -10   0  156.38   16.50
  -3 -10   0  122.79   22.20
   3   9   0    0.50    9.50
   3   9   0    0.10    8.60
   3   9   0   11.00    6.80
  -3  -9   0    3.70   17.00
  -3  -9   0   16.20   19.60
  -3  -9   0    7.40    9.40
   3   8   0   24.60    9.50
   3   8   0   24.00    7.00
   3   8   0   32.30    9.20
  -3  -8   0   24.30   17.30
  -3  -8   0   28.80    9.80
  -3  -8   0   44.40   19.40
   3   7   0   39.40    8.20
   3   7   0   25.40    6.30
   3   7   0   36.00    9.00
  -3  -7   0   28.00    8.30
  -3  -7   0   52.39   16.70
  -3  -7   0   47.80   15.90
   3   6   0   61.39    7.90
   3   6   0   61.89    8.10
   3   6   0   49.40    7.80
   3   6   0   43.10    6.20
  -3  -6   0   57.59   14.80
  -3  -6   0   54.79    8.10
  -3  -6   0   61.69   13.70
   3   5   0   18.30    5.70
   3   5   0   13.70    5.30
   3   5   0   12.80    4.50
   3   5   0   19.00    5.60
  -3  -5   0    7.90    5.50
  -3  -5   0   16.30    4.30
  -3  -5   0   24.60    9.10
  -3  -5   0   22.50    4.50
  -3  -5   0   21.60   11.10
  -3  -5   0   16.90    2.40
   3   4   0   29.70    5.70
   3   4   0   34.90    4.90
   3   4   0   30.20    5.30
   3   4   0   31.30    3.70
   3   4   0   31.60    5.10
  -3  -4   0   32.80   10.10
  -3  -4   0   35.60    4.80
  -3  -4   0   29.30    5.90
  -3  -4   0   45.70    5.70
  -3  -4   0   43.30    9.50
   3   3   0  338.17   11.00
   3   3   0  328.57   11.40
   3   3   0  343.97   12.10
   3   3   0  348.77   10.60
   3   3   0  332.37   11.10
  -3  -3   0  347.27   16.10
  -3  -3   0  342.87   10.00
  -3  -3   0  339.57   14.60
  -3  -3   0  339.27   11.60
  -3  -3   0  337.07   11.40
   3   2   0 2656.73   60.89
   3   2   0 2741.83   61.89
   3   2   0 2745.63   63.79
   3   2   0 2722.83   62.79
   3   2   0 2707.73   60.99
   3   2   0 2723.33   60.79
   3   2   0 2890.11   64.39
  -3  -2   0 2664.83   61.69
  -3  -2   0 2696.73   63.99
  -3  -2   0 2661.93   60.19
  -3  -2   0 2632.04   62.69
  -3  -2   0 2751.62   60.99
  -3  -2   0 2712.83   60.89
  -3  -2   0 2560.44   63.69
  -3  -2   0 2674.53   64.09
   3   1   0 1801.02   45.30
   3   1   0 1996.80   45.50
   3   1   0 1896.31   42.60
   3   1   0 1911.31   43.20
   3   1   0 1904.91   44.00
   3   1   0 1930.91   46.10
   3   1   0 1909.71   42.70
  -3  -1   0 1922.01   45.70
  -3  -1   0 1897.21   45.30
  -3  -1   0 1898.01   46.00
  -3  -1   0 1902.31   42.70
  -3  -1   0 1969.40   43.20
  -3  -1   0 1929.71   44.00
  -3  -1   0 1931.01   45.30
  -3  -1   0 1921.41   42.60
   3   0   0  497.55   15.30
   3   0   0  484.05   11.90
   3   0   0  494.65   13.00
   3   0   0  502.85   13.80
   3   0   0  481.75   14.00
   3   0   0  506.15   13.30
  -3   0   0  486.65   14.00
  -3   0   0  506.25   13.00
  -3   0   0  500.85   13.30
  -3   0   0  502.35   11.90
  -3   0   0  499.25   14.10
  -3   0   0  484.55   15.30
  -3   0   0  474.65   13.50
   3  -1   0 1922.51   42.90
   3  -1   0 1973.50   45.00
   3  -1   0 1926.81   45.20
   3  -1   0 1907.61   46.90
   3  -1   0 1900.91   44.20
   3  -1   0 1906.31   42.70
   3  -1   0 1928.11   45.60
  -3   1   0 1936.61   44.20
  -3   1   0 1864.01   45.50
  -3   1   0 1928.81   42.70
  -3   1   0 1978.70   44.90
  -3   1   0 1935.31   45.10
  -3   1   0 1913.51   44.80
  -3   1   0 1890.01   47.00
  -3   1   0 1910.41   42.90
   3  -2   0 2647.34   62.79
   3  -2   0 2728.23   61.49
   3  -2   0 2667.13   63.59
   3  -2   0 2632.14   60.59
   3  -2   0 2762.42   64.19
   3  -2   0 2771.52   59.69
   3  -2   0 2679.93   61.49
   3  -2   0 2628.34   59.59
  -3   2   0 2628.94   63.59
  -3   2   0 2731.83   61.39
  -3   2   0 2658.23   64.09
  -3   2   0 2674.83   59.59
  -3   2   0 2692.93   61.49
  -3   2   0 2678.83   60.69
  -3   2   0 2655.13   62.79
   3  -3   0  328.67   13.10
   3  -3   0  345.37    9.70
   3  -3   0  334.87   12.50
   3  -3   0  319.97   14.30
   3  -3   0  321.77    9.70
   3  -3   0  326.17   11.10
  -3   3   0  328.97   13.30
  -3   3   0  328.57   11.50
  -3   3   0  357.56   14.70
  -3   3   0  341.37   10.00
  -3   3   0  328.97   11.50
   3  -4   0   36.70    6.30
   3  -4   0   26.20    4.80
   3  -4   0   30.30    5.50
   3  -4   0   39.10    8.90
   3  -4   0   27.60    3.60
  -3   4   0   29.70    5.70
  -3   4   0   38.20    6.20
  -3   4   0   32.20    5.50
  -3   4   0   30.40    3.80
  -3   4   0   46.20    7.80
   3  -5   0   13.60    3.60
   3  -5   0   11.10    4.70
   3  -5   0    7.90    8.50
   3  -5   0   16.50    4.60
   3  -5   0    4.60    5.60
  -3   5   0   16.90    5.40
  -3   5   0   15.80    7.10
  -3   5   0   21.40    4.90
  -3   5   0   16.40    3.80
  -3   5   0   18.20    7.10
   3  -6   0   47.30    6.80
   3  -6   0   60.89   12.10
   3  -6   0   48.50    6.40
   3  -6   0   52.59    8.40
   3  -6   0   44.80    5.60
  -3   6   0   56.29    7.80
  -3   6   0   48.60    5.50
  -3   6   0   49.70    7.70
  -3   6   0   56.79    9.80
   3  -7   0   39.60   13.20
   3  -7   0   30.40    6.90
   3  -7   0   43.60    6.20
   3  -7   0   33.40    8.90
   3  -7   0   32.50    6.00
  -3   7   0   36.70    6.60
  -3   7   0   34.10   10.10
  -3   7   0   41.20    8.40
  -3   7   0   31.10    6.00
  -3   7   0   32.60    7.70
   3  -8   0   27.80   14.50
   3  -8   0   43.00   10.30
   3  -8   0   26.40    6.00
   3  -8   0   35.10    7.70
  -3   8   0   34.00   11.40
  -3   8   0   23.50    8.70
  -3   8   0   27.90    9.10
  -3   8   0   23.70    6.00
   3  -9   0    5.90    7.10
   3  -9   0    3.30    6.40
   3  -9   0   -1.70    9.70
   3  -9   0    2.80   15.10
  -3   9   0   -6.30   10.60
  -3   9   0    7.80    8.60
  -3   9   0    6.00    6.70
   3 -10   0  152.78   16.30
   3 -10   0  168.58   22.70
   3 -10   0  144.19   11.90
  -3  10   0  119.89   18.20
  -3  10   0  133.09   11.90
  -3  10   0  125.89   14.50
   3 -11   0   -6.90   10.40
   3 -11   0   -1.00   15.40
   3 -11   0   10.10    6.30
  -3  11   0  -14.40   11.80
  -3  11   0    0.30    9.40
  -3  11   0    1.40    6.10
   3 -12   0    5.20    6.30
   3 -12   0   -8.80   11.10
   3 -12   0    1.30   16.60
  -3  12   0    0.30    6.30
  -3  12   0  -20.10    8.50
   3 -13   0   38.40   14.60
   3 -13   0   43.40    8.80
   3 -13   0   35.50   19.80
  -3  13   0   -7.70   17.00
  -3  13   0   27.00    8.30
  -3  13   0   38.60   12.70
   4  13   0   11.90   11.00
   4  13   0   26.00    9.10
  -4 -13   0  -41.00   20.90
  -4 -13   0   -8.50   13.40
   4  12   0  -11.20    9.30
   4  12   0   -3.90    7.00
  -4 -12   0  -24.50   21.80
  -4 -12   0  -30.70   11.50
   4  11   0    8.50    7.60
   4  11   0    9.50   10.00
  -4 -11   0  -21.90   17.60
  -4 -11   0    9.50   12.70
  -4 -11   0   -2.90   21.40
   4  10   0   59.49    9.40
   4  10   0   55.59   11.50
  -4 -10   0   60.39   21.40
  -4 -10   0   71.69   12.90
  -4 -10   0   44.10   23.00
   4   9   0   79.29    9.70
   4   9   0   87.79   12.00
   4   9   0   66.49   12.00
  -4  -9   0   73.99   12.60
  -4  -9   0   89.69   23.10
  -4  -9   0   63.69   20.80
   4   8   0    9.30    8.60
   4   8   0   11.20    8.20
   4   8   0    4.80    6.20
  -4  -8   0    0.30   17.50
  -4  -8   0    5.40    8.70
  -4  -8   0   14.80   17.50
   4   7   0  139.49   12.40
   4   7   0  147.39   12.00
   4   7   0  145.09   12.30
   4   7   0  120.99    9.70
  -4  -7   0  152.28   21.00
  -4  -7   0  139.39   12.50
  -4  -7   0  128.49   17.80
   4   6   0  126.89   10.60
   4   6   0  127.29    8.80
   4   6   0  136.39   10.10
   4   6   0  134.19   10.30
  -4  -6   0  120.69    8.00
  -4  -6   0  123.99   10.70
  -4  -6   0  131.69    5.60
  -4  -6   0  117.49    8.40
  -4  -6   0  142.29   17.60
  -4  -6   0  145.59   18.80
   4   5   0   24.50    5.20
   4   5   0   25.30    6.00
   4   5   0   12.80    4.80
   4   5   0   19.70    3.70
   4   5   0   18.90    5.80
  -4  -5   0   23.60    5.60
  -4  -5   0   18.00    3.90
  -4  -5   0   16.20    5.90
  -4  -5   0   30.80    9.70
  -4  -5   0   28.70    9.50
   4   4   0  121.39    6.70
   4   4   0  128.59    6.80
   4   4   0  123.39    8.30
   4   4   0  125.59    8.30
   4   4   0  118.49    7.10
  -4  -4   0  124.69   11.40
  -4  -4   0  118.19    5.80
  -4  -4   0  116.59    7.90
  -4  -4   0  132.89   13.10
   4   3   0  208.48    9.80
   4   3   0  211.08    8.70
   4   3   0  213.78    9.80
   4   3   0  221.78    8.80
   4   3   0  210.48    6.90
  -4  -3   0  223.98   12.70
  -4  -3   0  224.88    6.80
  -4  -3   0  226.18   10.60
  -4  -3   0  218.28    8.70
  -4  -3   0  231.88   13.40
   4   2   0   38.50    6.00
   4   2   0   38.60    4.30
   4   2   0   42.30    4.40
   4   2   0   40.70    6.60
   4   2   0   37.90    5.10
  -4  -2   0   42.20    5.90
  -4  -2   0   41.60    6.60
  -4  -2   0   49.50    7.10
  -4  -2   0   31.10    2.80
  -4  -2   0   37.00    2.30
  -4  -2   0   47.30    4.30
   4   1   0  183.58    6.20
   4   1   0  187.38    7.80
   4   1   0  189.78    5.60
   4   1   0  184.78    6.60
   4   1   0  184.48    9.40
   4   1   0  185.48    8.80
   4   1   0  190.38    9.10
  -4  -1   0  186.38    5.50
  -4  -1   0  188.78    6.50
  -4  -1   0  200.58    7.70
  -4  -1   0  185.08    9.20
  -4  -1   0  192.48    8.70
  -4  -1   0  188.68    6.30
  -4  -1   0  183.78    9.50
   4   0   0  161.58    9.10
   4   0   0  148.39    7.20
   4   0   0  167.48    6.70
   4   0   0  159.68    6.80
   4   0   0  147.49    7.40
  -4   0   0  158.48    5.20
  -4   0   0  149.99    6.50
  -4   0   0  157.18    9.00
  -4   0   0  151.58    7.30
  -4   0   0  164.08    6.40
  -4   0   0  169.68    7.90
  -4   0   0  141.09    7.00
   4  -1   0  194.58    8.70
   4  -1   0  179.48    7.90
   4  -1   0  180.98    8.20
   4  -1   0  187.58    5.90
   4  -1   0  182.98   10.00
   4  -1   0  191.38    5.80
   4  -1   0  176.28    8.60
  -4   1   0  194.48    8.50
  -4   1   0  183.28    5.70
  -4   1   0  181.18    5.70
  -4   1   0  188.68    7.80
  -4   1   0  184.18    8.00
  -4   1   0  192.38    8.80
  -4   1   0  184.28    8.50
  -4   1   0  188.38   10.10
   4  -2   0   34.60    4.80
   4  -2   0   43.60    6.80
   4  -2   0   44.30    4.10
   4  -2   0   43.90    3.80
   4  -2   0   42.50    5.80
   4  -2   0   29.30    6.10
  -4   2   0   44.20    3.70
  -4   2   0   41.20    4.20
  -4   2   0   47.10    6.60
  -4   2   0   40.80    7.50
  -4   2   0   40.70    5.20
  -4   2   0   36.40    6.60
   4  -3   0  202.08    7.20
   4  -3   0  206.68    7.40
   4  -3   0  216.68   10.50
   4  -3   0  206.98   12.00
   4  -3   0  199.28    9.00
  -4   3   0  204.48    9.30
  -4   3   0  224.98   12.50
  -4   3   0  226.78    9.10
  -4   3   0  223.18    7.40
  -4   3   0  213.98   12.10
   4  -4   0  114.59    5.90
   4  -4   0  110.49   10.70
   4  -4   0  113.09    7.20
   4  -4   0  109.59    8.70
  -4   4   0  125.19    6.30
  -4   4   0  110.79    7.70
  -4   4   0  113.99    9.40
  -4   4   0  123.79    7.90
  -4   4   0  129.29   11.10
   4  -5   0   14.80    4.10
   4  -5   0   17.50    4.80
   4  -5   0   14.40    6.30
   4  -5   0   22.10    9.00
  -4   5   0   25.40    6.60
  -4   5   0   19.60    6.10
  -4   5   0   26.90    8.00
  -4   5   0   20.60    5.90
  -4   5   0   26.50    4.40
   4  -6   0  129.09    8.80
   4  -6   0  128.19    7.40
   4  -6   0  153.18   14.80
   4  -6   0  148.99   11.50
  -4   6   0  129.49    7.50
  -4   6   0  144.09   10.60
  -4   6   0  132.09   11.00
  -4   6   0  122.99   11.70
   4  -7   0  132.29   12.80
   4  -7   0  149.59   17.60
   4  -7   0  137.39    9.90
   4  -7   0  131.29    8.40
  -4   7   0  144.69   11.90
  -4   7   0  142.19   12.00
  -4   7   0  149.79   15.50
  -4   7   0  121.89    8.30
   4  -8   0    3.90   12.90
   4  -8   0   13.70    9.20
   4  -8   0   15.60    6.20
   4  -8   0    9.10    6.10
  -4   8   0    6.50   10.30
  -4   8   0   12.90    6.20
  -4   8   0    3.00    7.90
  -4   8   0   15.20    8.60
   4  -9   0   85.79    9.10
   4  -9   0   82.59   13.90
   4  -9   0   89.59   18.20
   4  -9   0   83.59    9.90
  -4   9   0   73.29   11.60
  -4   9   0   76.49    8.60
  -4   9   0   69.29   14.80
   4 -10   0   78.49   18.20
   4 -10   0   81.59    9.30
   4 -10   0   59.29   12.70
  -4  10   0   48.40   11.40
  -4  10   0   67.89    9.10
  -4  10   0   54.89   15.30
   4 -11   0    9.50   15.60
   4 -11   0    3.70   10.50
   4 -11   0    9.50    7.00
  -4  11   0    9.00    7.10
  -4  11   0   -9.20   12.90
  -4  11   0    8.40    9.50
   4 -12   0  -12.00   10.90
   4 -12   0   -4.90    6.80
   4 -12   0   14.90   16.90
  -4  12   0    1.80    7.20
  -4  12   0   -4.30    9.80
  -4  12   0  -24.10   12.90
   4 -13   0   -0.20   12.50
   4 -13   0   21.90    7.60
   4 -13   0   31.80   18.90
  -4  13   0   22.50   11.90
  -4  13   0   24.40    8.10
   5  13   0    6.00    7.80
   5  13   0   -8.00   10.40
  -5 -13   0  -13.90   11.90
   5  12   0   -0.90   10.00
   5  12   0   -4.00    7.30
  -5 -12   0   -2.00   11.20
  -5 -12   0  -40.50   21.10
   5  11   0   15.20   10.20
   5  11   0   21.40    8.20
  -5 -11   0   17.40   11.10
  -5 -11   0   13.10   22.50
  -5 -11   0   -5.90   20.70
   5  10   0   14.00    7.30
   5  10   0   -0.10   10.00
  -5 -10   0  -10.50   17.00
  -5 -10   0    5.70   10.20
  -5 -10   0   -8.90   20.00
   5   9   0   95.69   10.50
   5   9   0  107.39   13.00
   5   9   0  130.09   16.20
  -5  -9   0  111.59   13.70
  -5  -9   0  101.69   23.50
  -5  -9   0  122.89   24.30
   5   8   0   24.60    7.30
   5   8   0   24.80    9.00
   5   8   0   20.80    8.60
   5   8   0   26.20    9.20
  -5  -8   0   26.00   18.50
  -5  -8   0   27.70    9.60
  -5  -8   0   21.90   15.70
   5   7   0   35.30    8.20
   5   7   0   35.40    8.80
   5   7   0   36.30    7.20
   5   7   0   31.10    7.60
  -5  -7   0   17.90    8.40
  -5  -7   0   43.90    4.20
  -5  -7   0   32.40   13.50
  -5  -7   0   42.90   14.60
  -5  -7   0   42.60    6.80
   5   6   0    3.30    5.60
   5   6   0    4.40    5.00
   5   6   0    6.80    6.20
   5   6   0    2.40    5.10
   5   6   0   -2.10    3.20
  -5  -6   0    7.10   11.90
  -5  -6   0    1.30   10.10
  -5  -6   0    4.30    3.20
  -5  -6   0   -6.30    6.10
  -5  -6   0    1.90    3.40
  -5  -6   0    6.40    6.30
   5   5   0  451.15   17.00
   5   5   0  450.25   15.20
   5   5   0  439.26   15.80
   5   5   0  464.85   15.00
   5   5   0  445.36   13.90
  -5  -5   0  439.26   22.70
  -5  -5   0  431.46   16.20
  -5  -5   0  437.26   13.00
  -5  -5   0  434.76   20.90
  -5  -5   0  452.65   17.20
   5   4   0  307.77    9.10
   5   4   0  292.17   12.20
   5   4   0  311.67   12.70
   5   4   0  316.07   12.10
   5   4   0  291.67   11.20
  -5  -4   0  299.17    8.70
  -5  -4   0  321.67   16.20
  -5  -4   0  303.47   13.10
  -5  -4   0  289.67   16.60
   5   3   0  639.64   17.90
   5   3   0  647.24   20.50
   5   3   0  646.34   17.80
   5   3   0  643.34   19.20
  -5  -3   0  634.84   14.80
  -5  -3   0  634.74   20.80
  -5  -3   0  645.64   17.70
  -5  -3   0  612.14   21.60
  -5  -3   0  651.73   22.60
  -5  -3   0  634.14   15.00
   5   2   0   13.00    6.00
   5   2   0    8.10    3.80
   5   2   0    9.40    4.60
   5   2   0   11.70    3.10
   5   2   0   11.40    5.20
   5   2   0    9.60    2.00
  -5  -2   0   10.10    2.00
  -5  -2   0    8.40    2.20
  -5  -2   0   13.10    6.00
  -5  -2   0   11.10    3.00
  -5  -2   0    8.50    6.30
  -5  -2   0   10.80    6.30
   5   1   0  148.19    4.80
   5   1   0  133.79    8.00
   5   1   0  148.99    6.40
   5   1   0  146.29    7.90
   5   1   0  150.08    6.30
  -5  -1   0  150.38    6.70
  -5  -1   0  151.28    6.40
  -5  -1   0  147.49    4.70
  -5  -1   0  143.69   10.10
  -5  -1   0  155.18    9.80
   5   0   0   21.00    3.20
   5   0   0   18.60    4.60
   5   0   0   19.70    5.30
   5   0   0   22.00    3.80
  -5   0   0   20.80    3.90
  -5   0   0   29.20    5.70
  -5   0   0   21.00    5.50
  -5   0   0   23.70    3.30
   5  -1   0  134.59    8.70
   5  -1   0  147.19    8.50
   5  -1   0  138.19    8.30
   5  -1   0  145.49    5.60
   5  -1   0  151.58    5.20
   5  -1   0  134.49    8.10
  -5   1   0  158.48    9.00
  -5   1   0  147.09    5.60
  -5   1   0  149.99    5.20
  -5   1   0  146.99    9.00
  -5   1   0  145.69    8.80
  -5   1   0  152.58   10.80
   5  -2   0    7.30    5.10
   5  -2   0    1.60    5.50
   5  -2   0    9.60    2.70
   5  -2   0    9.30    4.20
   5  -2   0    7.90    3.20
  -5   2   0    8.30    3.60
  -5   2   0   11.60    2.70
  -5   2   0    7.70    4.20
  -5   2   0   15.00    5.90
  -5   2   0   10.30    4.80
  -5   2   0   11.50    6.20
   5  -3   0  641.54   16.50
   5  -3   0  668.13   19.50
   5  -3   0  657.33   16.70
   5  -3   0  655.03   19.90
   5  -3   0  618.84   21.40
  -5   3   0  655.53   16.50
  -5   3   0  669.43   18.20
  -5   3   0  637.24   22.60
  -5   3   0  663.13   19.40
  -5   3   0  637.24   22.80
   5  -4   0  295.67   13.00
   5  -4   0  293.87   14.80
   5  -4   0  308.67   11.90
   5  -4   0  316.17    9.80
  -5   4   0  298.87   12.00
  -5   4   0  325.37   15.60
  -5   4   0  305.07   12.30
  -5   4   0  296.67   15.70
   5  -5   0  429.16   13.40
   5  -5   0  417.96   16.80
   5  -5   0  447.06   15.50
   5  -5   0  448.16   19.90
  -5   5   0  454.05   16.10
  -5   5   0  448.86   19.10
  -5   5   0  431.26   20.40
  -5   5   0  458.15   13.90
   5  -6   0    0.50    4.00
   5  -6   0   -5.50    8.70
   5  -6   0   -1.80    3.90
   5  -6   0    4.20    7.80
  -5   6   0    1.80    4.10
  -5   6   0   -2.30    6.40
  -5   6   0    4.50    8.20
  -5   6   0    1.90    6.40
   5  -7   0   37.00   10.60
   5  -7   0   40.30   12.80
   5  -7   0   35.20    6.00
   5  -7   0   39.60    6.80
  -5   7   0   37.60   10.90
  -5   7   0   52.79    9.00
  -5   7   0   31.70    9.00
  -5   7   0   34.80    6.30
   5  -8   0   31.90    6.50
   5  -8   0   25.90    6.70
   5  -8   0   27.30   13.50
   5  -8   0   22.00    9.80
  -5   8   0   16.90   11.40
  -5   8   0   14.60    9.40
  -5   8   0   27.40    9.20
  -5   8   0   23.90    6.60
   5  -9   0  100.29    9.40
   5  -9   0  117.79   20.20
   5  -9   0   99.29   13.70
   5  -9   0  107.79   10.00
  -5   9   0   87.89   16.10
  -5   9   0  104.89    9.80
  -5   9   0   98.29   12.50
   5 -10   0   -4.00    9.90
   5 -10   0   -2.70    6.00
   5 -10   0    2.10   13.60
  -5  10   0   -3.60    8.70
  -5  10   0    3.40    6.50
  -5  10   0  -20.20   11.60
   5 -11   0   15.20    6.50
   5 -11   0   21.70   11.90
   5 -11   0   24.50   15.20
  -5  11   0   -6.70   13.40
  -5  11   0   14.00    9.80
  -5  11   0   21.80    7.30
   5 -12   0   -2.90    5.80
   5 -12   0   -2.70   12.80
   5 -12   0    8.10   15.40
  -5  12   0   -9.80    9.60
  -5  12   0   12.20    6.80
   5 -13   0   19.10   16.50
   5 -13   0   -4.30   11.70
   5 -13   0   -1.00    6.30
  -5  13   0    5.10    7.10
  -5  13   0   -8.30    9.80
  -5  13   0  -25.80   14.70
   6  13   0    7.00   12.30
   6  13   0   11.00    8.70
  -6 -13   0  -39.00   23.50
  -6 -13   0  -13.70   13.60
   6  12   0    1.20    9.90
   6  12   0   -3.70    7.30
  -6 -12   0  -23.30   23.30
  -6 -12   0    3.40   11.50
   6  11   0   24.90   10.90
   6  11   0   20.80    8.20
  -6 -11   0   10.80   11.40
  -6 -11   0   -7.10   19.40
  -6 -11   0    3.90   22.30
   6  10   0   14.90    9.70
   6  10   0   30.60    8.30
  -6 -10   0   21.30   10.90
  -6 -10   0  -16.70   20.00
  -6 -10   0   14.00   20.70
   6   9   0   66.09    9.70
   6   9   0   62.69   11.80
   6   9   0   69.49   11.10
  -6  -9   0   65.29   12.20
  -6  -9   0   69.19   22.00
  -6  -9   0   50.09   19.80
   6   8   0    6.60    6.70
   6   8   0   10.10    8.00
   6   8   0    9.00    8.70
   6   8   0    8.60    6.80
  -6  -8   0   -3.20    8.60
  -6  -8   0    2.00   17.30
  -6  -8   0   19.80   18.20
   6   7   0    3.60    5.90
   6   7   0    5.10    4.10
   6   7   0    7.80    7.20
   6   7   0    5.20    5.50
   6   7   0    5.40    7.50
  -6  -7   0    0.40    7.60
  -6  -7   0    2.20   14.90
  -6  -7   0   10.40    3.80
  -6  -7   0    5.10    3.80
  -6  -7   0    9.60    8.80
  -6  -7   0    9.40   13.10
   6   6   0    1.50    6.20
   6   6   0    5.20    3.90
   6   6   0   14.00    7.00
   6   6   0    5.40    4.20
   6   6   0   11.40    5.60
  -6  -6   0    6.40   10.50
  -6  -6   0    6.40    7.10
  -6  -6   0    3.80    3.00
  -6  -6   0    1.10    6.50
  -6  -6   0   12.00   12.30
   6   5   0    7.70    2.50
   6   5   0    3.40    4.70
   6   5   0    4.00    4.50
   6   5   0   10.30    5.60
  -6  -5   0    9.20    9.80
  -6  -5   0   10.60    6.30
  -6  -5   0   12.00    9.00
  -6  -5   0    4.40    2.20
   6   4   0  708.03   19.90
   6   4   0  707.73   21.60
   6   4   0  694.73   19.90
  -6  -4   0  676.43   15.90
  -6  -4   0  672.63   16.00
  -6  -4   0  677.53   25.80
  -6  -4   0  705.43   25.80
  -6  -4   0  695.23   23.10
   6   3   0   10.10    3.90
   6   3   0    4.00    4.30
   6   3   0    3.60    3.40
   6   3   0    3.90    4.70
  -6  -3   0    4.70    1.80
  -6  -3   0    4.60    1.20
  -6  -3   0    5.50    5.70
  -6  -3   0    2.00    3.10
  -6  -3   0   -0.10    4.90
  -6  -3   0    9.10    5.40
   6   2   0  185.18    6.70
   6   2   0  169.18    9.10
   6   2   0  179.88    6.30
   6   2   0  188.28   11.10
   6   2   0  165.18    7.70
  -6  -2   0  171.98   11.40
  -6  -2   0  177.58    6.50
  -6  -2   0  184.08    6.70
  -6  -2   0  185.68   12.10
  -6  -2   0  173.28   11.40
   6   1   0   34.70    4.30
   6   1   0   35.70    2.70
   6   1   0   33.50    5.60
   6   1   0   37.70    4.50
   6   1   0   29.50    6.30
  -6  -1   0   32.90    2.40
  -6  -1   0   42.70    5.00
  -6  -1   0   34.30    7.70
  -6  -1   0   40.50    7.40
   6   0   0  511.95   16.00
   6   0   0  507.65   17.40
   6   0   0  518.65   16.20
   6   0   0  527.65   14.00
  -6   0   0  514.85   13.90
  -6   0   0  489.45   19.70
  -6   0   0  522.65   16.60
  -6   0   0  533.15   18.30
   6  -1   0   30.90    6.30
   6  -1   0   36.40    6.20
   6  -1   0   34.30    3.60
   6  -1   0   30.80    5.70
   6  -1   0   35.50    3.00
  -6   1   0   36.30    6.80
  -6   1   0   34.10    3.30
  -6   1   0   39.10    6.30
  -6   1   0   36.40    3.60
  -6   1   0   28.60    6.70
   6  -2   0  169.18    9.40
   6  -2   0  171.48    6.50
   6  -2   0  175.58   10.70
   6  -2   0  183.38    9.90
   6  -2   0  195.18    7.20
  -6   2   0  176.08    6.50
  -6   2   0  198.18   11.60
  -6   2   0  184.58    7.40
  -6   2   0  174.98   10.10
  -6   2   0  186.58   12.80
   6  -3   0    3.20    2.70
   6  -3   0    2.20    4.10
   6  -3   0    1.20    4.90
   6  -3   0    0.70    5.40
   6  -3   0    5.80    2.90
  -6   3   0    2.20    2.70
  -6   3   0    5.80    3.90
  -6   3   0    4.70    3.90
  -6   3   0    2.60    5.60
  -6   3   0    3.30    5.90
   6  -4   0  691.13   18.30
   6  -4   0  710.73   21.50
   6  -4   0  736.83   22.70
   6  -4   0  686.13   24.30
  -6   4   0  683.83   24.90
  -6   4   0  696.33   20.40
  -6   4   0  701.63   25.70
   6  -5   0    5.50    3.50
   6  -5   0    2.30    4.20
   6  -5   0    8.20    7.50
   6  -5   0   15.60    6.80
  -6   5   0    2.20    5.10
  -6   5   0    1.60    7.70
  -6   5   0    3.30    6.90
   6  -6   0    5.00    7.50
   6  -6   0   -1.00    4.00
   6  -6   0    4.80    9.10
   6  -6   0    5.10    4.90
  -6   6   0    4.70    6.60
  -6   6   0   15.40    9.10
  -6   6   0    6.00    6.00
   6  -7   0   -0.20    5.10
   6  -7   0    5.90    9.60
   6  -7   0   14.90   11.20
   6  -7   0    9.40    5.10
  -6   7   0    1.50    7.20
  -6   7   0    8.60    5.40
  -6   7   0    1.60    7.90
  -6   7   0   19.80   10.70
   6  -8   0    8.40   11.90
   6  -8   0    7.30    5.50
   6  -8   0    6.60    9.70
   6  -8   0   10.60    5.70
  -6   8   0   15.00    5.90
  -6   8   0    3.70    8.00
  -6   8   0    8.60   11.30
  -6   8   0   -9.50    9.00
   6  -9   0   72.89   12.90
   6  -9   0   74.09    7.90
   6  -9   0   80.59   16.90
  -6   9   0   80.59    8.50
  -6   9   0   61.59   15.30
  -6   9   0   59.39   11.00
   6 -10   0   36.50    7.30
   6 -10   0   22.50   11.00
   6 -10   0   17.70   14.00
  -6  10   0   22.50    7.10
  -6  10   0   13.20    9.50
  -6  10   0   14.20   14.00
   6 -11   0   11.60    6.30
   6 -11   0   17.50   11.10
   6 -11   0   34.30   15.70
  -6  11   0  -10.40   13.50
  -6  11   0   13.30   10.10
  -6  11   0   23.30    7.10
   6 -12   0   32.60   15.20
   6 -12   0    1.40    6.90
   6 -12   0   -2.00   11.20
  -6  12   0   -4.50   10.00
  -6  12   0    9.20    7.50
   6 -13   0    6.50   13.60
   6 -13   0   14.60   15.40
  -6  13   0   15.00   10.90
   7  12   0    7.80   10.10
   7  12   0   44.10   10.00
  -7 -12   0   30.40   13.00
  -7 -12   0  -33.20   22.10
   7  11   0   21.90    8.50
   7  11   0   24.70   10.50
  -7 -11   0   15.70   18.00
  -7 -11   0   17.50   11.60
  -7 -11   0  -46.10   21.30
   7  10   0   -1.80    8.40
   7  10   0   -4.60    6.80
   7  10   0   -6.60    8.90
  -7 -10   0    8.50    9.80
  -7 -10   0  -15.70   18.00
  -7 -10   0  -13.20   19.30
   7   9   0   11.70    7.30
   7   9   0    7.80    8.70
   7   9   0    3.10    9.10
  -7  -9   0   19.00   20.80
  -7  -9   0    4.00   19.10
  -7  -9   0    9.70    9.80
   7   8   0    3.30    8.40
   7   8   0   10.10    7.90
   7   8   0   -4.60    6.40
  -7  -8   0   -6.00    8.70
  -7  -8   0   17.20   18.10
  -7  -8   0   12.00   15.50
   7   7   0   10.90    7.30
   7   7   0   12.70    4.20
   7   7   0   10.40    8.10
   7   7   0   15.30    6.80
  -7  -7   0    5.40    9.50
  -7  -7   0   11.30    8.30
  -7  -7   0   11.30   15.00
  -7  -7   0    8.30   13.60
   7   6   0  204.38   13.40
   7   6   0  211.78    7.30
   7   6   0  204.68   12.20
   7   6   0  217.38   11.70
  -7  -6   0  202.38   18.70
  -7  -6   0  201.58    7.00
  -7  -6   0  225.08   14.90
  -7  -6   0  202.08   20.30
   7   5   0   29.70    6.80
   7   5   0   21.80    5.60
   7   5   0   21.70    6.20
  -7  -5   0   31.20   11.20
  -7  -5   0   34.50   10.60
  -7  -5   0   31.00    8.20
   7   4   0   56.19    6.10
   7   4   0   60.39    7.60
   7   4   0   57.39    6.30
  -7  -4   0   64.39   10.80
  -7  -4   0   61.79    8.60
  -7  -4   0   70.59   11.10
   7   3   0   34.60    5.00
   7   3   0   49.50    6.20
   7   3   0   31.80    7.70
   7   3   0   41.30    4.60
  -7  -3   0   40.30    8.40
  -7  -3   0   47.00    9.20
  -7  -3   0   39.40    4.40
  -7  -3   0   39.00    2.80
  -7  -3   0   36.80    3.20
  -7  -3   0   43.20    8.30
   7   2   0  149.49    7.40
   7   2   0  149.79   10.60
   7   2   0  155.08    6.10
   7   2   0  158.08    9.00
   7   2   0  155.88    6.40
  -7  -2   0  159.48    5.90
  -7  -2   0  149.99   10.90
  -7  -2   0  157.08   11.70
  -7  -2   0  150.48    6.50
  -7  -2   0  162.88   11.80
   7   1   0  588.74   16.80
   7   1   0  591.84   15.90
   7   1   0  567.04   13.30
   7   1   0  560.04   19.60
   7   1   0  550.84   17.90
  -7  -1   0  573.94   13.30
  -7  -1   0  587.84   21.10
  -7  -1   0  573.14   22.50
  -7  -1   0  563.74   16.90
   7   0   0   40.90    4.10
   7   0   0   38.00    6.70
   7   0   0   31.70    5.70
  -7   0   0   41.70    8.70
  -7   0   0   51.39    7.00
  -7   0   0   40.70    7.20
   7  -1   0  571.64   15.30
   7  -1   0  592.34   14.00
   7  -1   0  589.44   20.00
   7  -1   0  551.14   18.20
   7  -1   0  565.04   19.50
  -7   1   0  582.84   14.00
  -7   1   0  572.24   22.80
  -7   1   0  575.94   19.60
  -7   1   0  603.14   20.20
   7  -2   0  154.88    6.50
   7  -2   0  155.98   10.10
   7  -2   0  141.59   10.10
   7  -2   0  140.29    9.30
   7  -2   0  145.19    6.40
  -7   2   0  153.78    6.30
  -7   2   0  154.78    6.60
  -7   2   0  154.28   10.10
  -7   2   0  155.78   12.60
  -7   2   0  159.48   11.00
   7  -3   0   39.20    7.70
   7  -3   0   35.10    3.80
   7  -3   0   35.40    6.30
   7  -3   0   34.40    6.70
  -7   3   0   35.20    5.90
  -7   3   0   44.40    7.50
  -7   3   0   33.10    8.50
  -7   3   0   45.80    5.00
   7  -4   0   65.19    5.40
   7  -4   0   57.29    7.20
   7  -4   0   46.20    9.10
   7  -4   0   68.69    8.70
  -7   4   0   67.79   10.30
  -7   4   0   65.19    7.20
  -7   4   0   69.89   10.40
   7  -5   0   16.90    8.70
   7  -5   0   26.10    4.20
   7  -5   0   18.00    5.50
   7  -5   0   27.80    7.90
  -7   5   0   18.30    7.90
  -7   5   0   21.80    9.20
  -7   5   0   22.90    5.90
   7  -6   0  185.18   14.10
   7  -6   0  212.48    9.50
   7  -6   0  217.08   11.80
   7  -6   0  211.78   16.70
  -7   6   0  202.28   16.30
  -7   6   0  217.58   12.40
  -7   6   0  191.28   17.30
   7  -7   0   12.80    5.90
   7  -7   0   15.90    9.20
   7  -7   0    3.30    4.60
   7  -7   0   14.20   11.30
  -7   7   0   13.80    8.80
  -7   7   0    4.80    7.20
  -7   7   0    4.20    9.00
   7  -8   0    9.90   12.10
   7  -8   0    0.80    9.40
   7  -8   0    6.00    5.60
   7  -8   0    4.40    5.20
  -7   8   0   -6.40    9.40
  -7   8   0    3.10   11.60
  -7   8   0    1.70    8.00
   7  -9   0    7.50   10.10
   7  -9   0   11.80    5.30
   7  -9   0    3.10   12.60
  -7   9   0    5.80   12.70
  -7   9   0    3.40    8.50
  -7   9   0  -18.30   10.90
   7 -10   0   19.30   13.30
   7 -10   0   -8.10    9.50
   7 -10   0   -5.10    5.50
  -7  10   0   -7.60    8.50
  -7  10   0  -27.10   11.50
   7 -11   0   32.10   15.10
   7 -11   0   13.00    6.50
   7 -11   0   14.00   11.30
  -7  11   0  -18.20   13.90
  -7  11   0   12.60   10.00
   7 -12   0    9.10   11.80
   7 -12   0   45.30   16.10
  -7  12   0  -15.90   14.50
  -7  12   0   19.30   11.00
   8  12   0   38.40   10.10
   8  12   0   16.40   10.70
  -8 -12   0  -10.40   24.20
  -8 -12   0   15.60   13.70
   8  11   0   11.40    8.00
   8  11   0   13.70   11.30
  -8 -11   0   -8.10   21.00
  -8 -11   0   13.20   11.50
  -8 -11   0  -44.30   19.30
   8  10   0    0.50    9.60
   8  10   0    7.80    7.60
   8  10   0    0.00    8.70
  -8 -10   0    3.60   10.10
  -8 -10   0  -38.00   20.30
  -8 -10   0  -25.40   18.30
   8   9   0    0.40    8.70
   8   9   0   -3.10    6.90
   8   9   0    1.70    8.10
  -8  -9   0   -4.30    9.10
  -8  -9   0   -8.80   16.50
  -8  -9   0   30.40   19.60
   8   8   0   10.10    8.80
   8   8   0   -7.70    6.70
   8   8   0   -0.70    7.70
  -8  -8   0    4.00   15.60
  -8  -8   0   -1.90   13.20
  -8  -8   0    6.00    9.30
   8   7   0   -4.50    7.70
   8   7   0    1.10    7.80
   8   7   0    5.30    6.30
  -8  -7   0   14.20   13.90
  -8  -7   0   -5.90    8.00
  -8  -7   0   -3.80   10.00
  -8  -7   0   12.20   14.80
   8   6   0   98.09    9.30
   8   6   0  105.29   11.10
   8   6   0   95.29   10.90
  -8  -6   0  101.89   16.10
  -8  -6   0  103.19   13.30
  -8  -6   0  119.39   17.50
   8   5   0   54.69    7.40
   8   5   0   38.40    7.80
   8   5   0   42.60    6.60
  -8  -5   0   50.89   10.60
  -8  -5   0   52.69   12.20
  -8  -5   0   55.79   10.00
   8   4   0   14.90    5.10
   8   4   0   17.30    4.80
   8   4   0   22.30    8.30
   8   4   0   17.60    5.40
  -8  -4   0   11.00    7.10
  -8  -4   0   17.20    7.20
  -8  -4   0   11.70    7.20
   8   3   0    3.00    4.10
   8   3   0    3.10    6.50
   8   3   0    5.30    3.60
   8   3   0    2.80    5.10
  -8  -3   0    3.20    2.30
  -8  -3   0    5.60    7.60
  -8  -3   0    6.20    2.40
  -8  -3   0    2.40    6.40
  -8  -3   0    1.90    3.00
  -8  -3   0    4.90    5.90
   8   2   0  393.66   12.10
   8   2   0  388.46   13.20
   8   2   0  402.66   15.00
   8   2   0  385.36   17.00
   8   2   0  384.06   10.90
  -8  -2   0  389.66   10.70
  -8  -2   0  392.06   18.30
  -8  -2   0  384.86   19.60
  -8  -2   0  378.26   12.30
  -8  -2   0  376.56   17.20
   8   1   0   15.40    1.20
   8   1   0   17.50    4.20
   8   1   0   23.80    6.50
   8   1   0   19.30    5.40
   8   1   0   16.70    3.90
  -8  -1   0   22.20    8.00
  -8  -1   0   19.30    4.60
  -8  -1   0   23.10    6.20
   8   0   0  694.93   21.50
   8   0   0  705.53   18.70
   8   0   0  696.43   23.20
  -8   0   0  712.83   24.20
  -8   0   0  710.53   21.80
  -8   0   0  705.33   27.20
   8  -1   0   22.10    2.10
   8  -1   0   22.20    6.30
   8  -1   0   19.60    3.80
   8  -1   0   25.20    6.00
  -8   1   0   19.90    2.10
  -8   1   0   26.20    6.80
  -8   1   0   26.00    8.40
  -8   1   0   20.80    6.40
   8  -2   0  376.96   15.10
   8  -2   0  381.86   11.40
   8  -2   0  384.96   16.10
   8  -2   0  392.46   16.70
   8  -2   0  389.86   11.20
  -8   2   0  380.26   19.90
  -8   2   0  380.66   17.20
  -8   2   0  373.46   16.30
  -8   2   0  385.46   11.30
   8  -3   0   -5.80    5.40
   8  -3   0    1.30    6.30
   8  -3   0    2.20    2.90
   8  -3   0    7.30    5.50
  -8   3   0   -0.10    7.00
  -8   3   0    4.70    3.80
  -8   3   0    2.30    5.20
  -8   3   0    8.00    7.10
   8  -4   0   14.80    5.80
   8  -4   0   18.90    7.00
   8  -4   0   19.80    3.70
   8  -4   0   18.50    7.90
  -8   4   0   10.50    4.80
  -8   4   0   11.20    5.70
  -8   4   0    9.50    8.00
  -8   4   0   17.50    8.60
   8  -5   0   41.40    4.90
   8  -5   0   48.90    9.10
   8  -5   0   50.89    7.70
   8  -5   0   49.60   10.40
  -8   5   0   51.79    7.70
  -8   5   0   46.00    7.30
  -8   5   0   48.20   10.90
  -8   5   0   49.70   10.70
   8  -6   0  108.39   12.10
   8  -6   0   82.79   13.30
   8  -6   0   95.89    9.70
   8  -6   0   87.99    7.10
  -8   6   0  100.09   14.50
  -8   6   0  101.89   10.40
  -8   6   0   87.79   13.10
   8  -7   0    6.50    4.60
   8  -7   0    5.00    8.90
   8  -7   0    6.70   10.70
   8  -7   0    3.30    5.60
  -8   7   0    3.70    9.00
  -8   7   0    4.80    8.50
  -8   7   0   -5.80    7.60
   8  -8   0    1.80    9.40
   8  -8   0    6.90    5.70
   8  -8   0    2.90    5.10
   8  -8   0    4.40   12.90
  -8   8   0    7.70   12.00
  -8   8   0   -2.40   10.30
  -8   8   0    1.30    7.70
   8  -9   0    6.80   12.00
   8  -9   0   -3.00    5.00
   8  -9   0    1.60   10.00
  -8   9   0    2.20    8.20
  -8   9   0  -10.90   12.10
   8 -10   0   21.70   11.30
   8 -10   0   10.40    5.70
   8 -10   0   19.90   13.20
  -8  10   0    3.50    8.60
  -8  10   0  -24.10   12.10
   8 -11   0   13.80   11.30
   8 -11   0   32.00   15.80
  -8  11   0  -16.30   14.00
  -8  11   0    9.20    9.50
   8 -12   0   11.10   13.50
   8 -12   0   41.90   15.70
  -8  12   0  -35.00   14.70
  -8  12   0   12.10   10.50
   9  12   0    7.20   10.40
   9  12   0   13.20    8.50
  -9 -12   0    5.60   13.00
  -9 -12   0  -43.90   22.50
   9  11   0   -8.60   10.00
   9  11   0  -12.00    9.90
   9  11   0   -6.00    7.60
  -9 -11   0   -2.40   21.40
  -9 -11   0    4.10   10.80
   9  10   0   23.50    8.50
   9  10   0   26.00    9.70
   9  10   0   20.30   10.50
  -9 -10   0   17.40   20.40
  -9 -10   0  -27.30   20.90
  -9 -10   0   22.60   11.00
   9   9   0   -5.70    8.40
   9   9   0   -1.60    9.00
   9   9   0    2.20    7.20
  -9  -9   0   10.40   18.30
  -9  -9   0  -27.10   15.90
  -9  -9   0    7.80    9.50
   9   8   0    5.20    7.30
   9   8   0   11.90    8.80
   9   8   0    7.40    7.80
  -9  -8   0   13.80   17.10
  -9  -8   0   15.20    9.40
  -9  -8   0   13.60   16.30
   9   7   0    4.60    7.90
   9   7   0   11.80    7.10
   9   7   0    7.80    6.90
  -9  -7   0    3.50   11.40
  -9  -7   0   10.80   11.30
  -9  -7   0   12.10   13.90
   9   6   0   59.59    8.70
   9   6   0   35.00    7.50
   9   6   0   49.20    9.30
  -9  -6   0   69.19   15.40
  -9  -6   0   52.49   12.00
  -9  -6   0   49.60   15.20
   9   5   0  217.68   13.60
   9   5   0  225.48   11.90
   9   5   0  236.08   11.90
  -9  -5   0  242.08   19.10
  -9  -5   0  244.48   17.10
  -9  -5   0  229.28   18.90
   9   4   0   16.30    5.60
   9   4   0   20.60    5.20
   9   4   0   24.80    7.80
   9   4   0   14.10    6.50
  -9  -4   0   22.50   10.10
  -9  -4   0   21.50    8.60
  -9  -4   0   21.20    8.10
   9   3   0  164.58   13.10
   9   3   0  149.29    9.70
   9   3   0  145.69    8.70
   9   3   0  142.69    6.30
   9   3   0  151.98    7.40
  -9  -3   0  150.58   13.30
  -9  -3   0  148.69    6.40
  -9  -3   0  144.09    6.90
  -9  -3   0  165.28   14.40
  -9  -3   0  156.08   13.70
  -9  -3   0  146.89    6.70
   9   2   0  380.16   13.40
   9   2   0  372.96   10.40
   9   2   0  383.96   17.60
   9   2   0  377.76   15.20
   9   2   0  363.26   12.30
  -9  -2   0  389.96   13.10
  -9  -2   0  373.06   10.20
  -9  -2   0  376.46   17.80
  -9  -2   0  361.36   19.60
  -9  -2   0  384.36   19.10
   9   1   0  193.38   12.50
   9   1   0  181.78   10.80
   9   1   0  180.88    8.30
  -9  -1   0  179.88   13.30
  -9  -1   0  196.98   10.00
  -9  -1   0  179.38   14.80
   9   0   0  497.05   14.50
   9   0   0  487.05   19.20
   9   0   0  471.85   17.40
  -9   0   0  478.85   23.10
  -9   0   0  483.45   20.10
  -9   0   0  481.35   18.00
   9  -1   0  185.38    7.90
   9  -1   0  176.68   11.00
   9  -1   0  189.08    5.20
   9  -1   0  189.58   12.20
   9  -1   0  193.48    5.20
  -9   1   0  180.18   11.90
  -9   1   0  188.48   15.40
  -9   1   0  180.78    5.20
  -9   1   0  190.18   12.50
   9  -2   0  358.16   16.50
   9  -2   0  355.26   16.80
   9  -2   0  382.46   15.70
   9  -2   0  388.16   11.90
   9  -2   0  375.06   11.00
  -9   2   0  369.86   11.10
  -9   2   0  401.96   21.40
  -9   2   0  391.96   16.90
  -9   2   0  379.56   17.90
   9  -3   0  148.19   12.10
   9  -3   0  157.98    7.00
   9  -3   0  131.29   10.90
   9  -3   0  148.39   10.70
  -9   3   0  153.98   14.90
  -9   3   0  148.49   10.70
  -9   3   0  143.89    7.70
  -9   3   0  137.59   13.20
   9  -4   0   18.70    6.60
   9  -4   0   14.70    9.10
   9  -4   0   13.20    4.00
   9  -4   0   20.50    7.70
  -9   4   0   21.40    5.40
  -9   4   0   21.90    9.40
  -9   4   0   28.50    7.10
  -9   4   0   23.30    9.20
   9  -5   0  226.38   13.20
   9  -5   0  217.68   16.40
   9  -5   0  222.18   14.70
   9  -5   0  222.28    9.30
  -9   5   0  231.38   16.50
  -9   5   0  236.48   12.20
  -9   5   0  233.38   18.00
  -9   5   0  219.78   12.50
   9  -6   0   39.80   12.80
   9  -6   0   64.29    8.80
   9  -6   0   51.89    5.80
   9  -6   0   51.59   10.60
  -9   6   0   44.40    8.40
  -9   6   0   49.99    8.00
  -9   6   0   51.89   11.30
  -9   6   0   57.59   12.70
   9  -7   0   11.90    6.50
   9  -7   0   12.80    5.10
   9  -7   0    5.00   10.60
   9  -7   0   25.00   10.00
  -9   7   0    8.90    7.30
  -9   7   0    5.50   10.10
  -9   7   0    7.60   11.40
   9  -8   0   12.00    5.30
   9  -8   0   15.90    6.60
   9  -8   0   14.10   11.60
   9  -8   0    4.70    9.90
  -9   8   0    6.90    8.00
  -9   8   0   -5.10   11.50
  -9   8   0   -4.30   12.20
   9  -9   0    0.40    5.20
   9  -9   0    5.60   11.10
   9  -9   0    2.90    9.70
  -9   9   0  -20.00   12.10
  -9   9   0   -6.80    7.80
   9 -10   0   46.00   13.90
   9 -10   0   20.90   11.00
  -9  10   0  -11.10   13.50
  -9  10   0   21.00    9.70
   9 -11   0   -1.80   10.80
   9 -11   0   18.40   13.00
  -9  11   0  -19.10   10.40
  -9  11   0   -3.10    8.90
   9 -12   0   31.60   13.80
   9 -12   0    0.20   11.30
  -9  12   0   -1.40    9.40
  10  12   0   15.50    8.80
  10  12   0    8.40   11.40
 -10 -12   0  -32.30   22.40
 -10 -12   0  -10.30   12.30
  10  11   0   16.60    8.80
  10  11   0   11.00    9.80
  10  11   0   -4.00   10.30
 -10 -11   0   -3.60   21.80
 -10 -11   0  -46.60   21.10
 -10 -11   0   13.80   11.20
  10  10   0    3.00   11.10
  10  10   0   13.30    8.20
  10  10   0    1.10    9.80
 -10 -10   0  -13.70   19.20
 -10 -10   0   14.10   11.80
 -10 -10   0  -20.20   18.60
  10   9   0   -5.90    8.60
  10   9   0   -5.40    7.40
  10   9   0   -3.50    7.00
 -10  -9   0    7.60    9.90
 -10  -9   0  -10.00   17.30
 -10  -9   0  -22.50   16.10
  10   8   0   19.80    9.30
  10   8   0   14.80    7.90
  10   8   0   18.90    8.20
 -10  -8   0   30.60   10.50
 -10  -8   0   28.40   17.30
 -10  -8   0    1.60   15.50
  10   7   0    3.70    8.20
  10   7   0   13.70    7.30
  10   7   0   12.40    7.30
 -10  -7   0   -2.80   11.60
 -10  -7   0   12.40   14.60
 -10  -7   0   -3.20   11.80
  10   6   0   21.60    7.30
  10   6   0   27.50    8.60
  10   6   0   28.90    7.50
 -10  -6   0   23.00   11.40
 -10  -6   0   31.40   14.30
 -10  -6   0   16.90   13.40
  10   5   0  277.27   12.60
  10   5   0  250.77   15.00
  10   5   0  244.98   13.00
 -10  -5   0  267.57   20.30
 -10  -5   0  270.97   19.30
 -10  -5   0  240.68   18.20
  10   4   0   83.79   10.00
  10   4   0   79.69   12.50
  10   4   0   85.29    7.60
  10   4   0  104.49    9.20
 -10  -4   0  100.79   14.70
 -10  -4   0   89.89   14.20
 -10  -4   0   86.19   13.50
  10   3   0  167.28    7.40
  10   3   0  171.68    9.70
  10   3   0  187.88   14.30
  10   3   0  160.68   11.60
  10   3   0  168.18    7.60
 -10  -3   0  171.88    8.10
 -10  -3   0  188.48   16.00
 -10  -3   0  165.98   14.40
 -10  -3   0  169.48    7.20
 -10  -3   0  164.58   16.40
 -10  -3   0  173.08    7.50
  10   2   0   52.49    7.90
  10   2   0   52.89    3.80
  10   2   0   56.19    6.60
  10   2   0   64.49   10.00
  10   2   0   60.59    5.70
 -10  -2   0   55.39    6.90
 -10  -2   0   53.89    3.30
 -10  -2   0   52.79   10.80
 -10  -2   0   51.19   11.10
 -10  -2   0   43.40    9.30
  10   1   0  240.48   14.30
  10   1   0  235.78   10.20
  10   1   0  233.58   12.60
 -10  -1   0  222.28   17.20
 -10  -1   0  231.18   15.40
 -10  -1   0  227.78   11.80
  10   0   0  732.53   23.80
  10   0   0  732.23   20.30
  10   0   0  719.63   25.70
 -10   0   0  738.73   27.00
 -10   0   0  772.02   24.80
 -10   0   0  721.53   30.40
  10  -1   0  215.28   12.50
  10  -1   0  246.68    9.40
  10  -1   0  229.28   14.00
 -10   1   0  228.38   17.70
 -10   1   0  231.58   14.30
 -10   1   0  238.68   13.90
  10  -2   0   56.99    8.40
  10  -2   0   50.99    4.50
  10  -2   0   58.69    5.60
  10  -2   0   53.19    9.30
 -10   2   0   55.19    4.50
 -10   2   0   57.79    9.00
 -10   2   0   66.79    9.90
 -10   2   0   57.79   12.00
  10  -3   0  174.08    7.90
  10  -3   0  163.68   12.40
  10  -3   0  167.18   13.70
  10  -3   0  179.78   12.40
 -10   3   0  176.08    8.40
 -10   3   0  178.78   12.30
 -10   3   0  186.68   15.20
 -10   3   0  165.78   16.50
  10  -4   0   79.69    6.70
  10  -4   0  102.49   12.80
  10  -4   0   83.49   10.70
  10  -4   0   86.49   10.60
 -10   4   0   86.29    9.70
 -10   4   0   93.29   14.40
 -10   4   0   80.69   12.80
 -10   4   0   77.79    7.60
  10  -5   0  257.47   16.20
  10  -5   0  256.27   10.70
  10  -5   0  267.67   15.10
  10  -5   0  277.77   18.30
 -10   5   0  284.17   20.70
 -10   5   0  258.77   12.90
 -10   5   0  274.07   14.60
 -10   5   0  290.37   20.90
  10  -6   0   28.60    7.70
  10  -6   0   28.50    5.20
  10  -6   0   12.00    9.30
  10  -6   0    6.20    9.80
 -10   6   0   22.70   12.70
 -10   6   0   31.70   12.60
 -10   6   0   20.60    7.80
 -10   6   0   29.90    7.90
  10  -7   0   -1.10    8.90
  10  -7   0    5.40   10.70
  10  -7   0    8.10    5.10
  10  -7   0    9.30    6.40
 -10   7   0    7.70    6.70
 -10   7   0    2.20   10.30
 -10   7   0   -4.70    6.80
 -10   7   0   10.70   12.40
  10  -8   0   26.50    6.00
  10  -8   0   28.30   12.10
  10  -8   0   29.20   11.00
 -10   8   0   14.10   13.50
 -10   8   0   14.20    8.40
 -10   8   0   10.70   13.40
  10  -9   0   15.50   11.10
  10  -9   0   -0.50    9.70
 -10   9   0   -2.40    7.70
 -10   9   0  -24.20   12.60
  10 -10   0   26.60   12.60
  10 -10   0   -0.20   10.50
 -10  10   0  -17.70   13.90
 -10  10   0    7.60    9.90
  10 -11   0   19.40   11.70
  10 -11   0   42.70   15.20
 -10  11   0    1.50   10.40
 -10  11   0  -30.50   13.90
  10 -12   0   38.00   14.20
  10 -12   0    6.70   11.70
 -10  12   0    2.00    9.60
  11  11   0   15.40    8.60
  11  11   0   10.70    9.30
  11  11   0   -1.40   10.90
 -11 -11   0  -17.00   21.60
 -11 -11   0   10.40   11.30
  11  10   0   -9.60    9.10
  11  10   0    1.80    7.50
  11  10   0    3.10    8.50
 -11 -10   0    0.90   10.30
 -11 -10   0  -11.70   19.30
  11   9   0   12.90    7.90
  11   9   0    9.90    9.00
  11   9   0   -2.50    8.90
 -11  -9   0   16.70   10.20
 -11  -9   0    2.80   17.90
 -11  -9   0   -7.80   16.70
  11   8   0   -5.60    7.30
  11   8   0   -5.90    7.80
  11   8   0    3.10    7.00
 -11  -8   0   -3.90   15.70
 -11  -8   0    8.60   10.30
 -11  -8   0  -14.90   14.70
  11   7   0   24.20    7.90
  11   7   0   29.10    9.40
  11   7   0   34.10    8.40
 -11  -7   0   37.70   16.60
 -11  -7   0   12.50   13.20
 -11  -7   0   35.10   16.40
  11   6   0    2.80    8.00
  11   6   0    5.20    7.00
  11   6   0   -1.40    6.30
 -11  -6   0   12.10   13.70
 -11  -6   0  -10.20   10.80
 -11  -6   0    1.30   12.70
  11   5   0   19.20    7.60
  11   5   0   17.50    8.40
  11   5   0   29.70    6.30
 -11  -5   0   34.40   12.90
 -11  -5   0   28.80   12.70
 -11  -5   0   32.80   13.90
  11   4   0   47.00    6.20
  11   4   0   52.49   11.70
  11   4   0   42.50    8.90
  11   4   0   44.70    7.30
 -11  -4   0   53.59   12.70
 -11  -4   0   55.79   13.60
 -11  -4   0   52.99   12.40
  11   3   0    2.60    3.70
  11   3   0   -3.20    7.90
  11   3   0    0.50    5.10
  11   3   0    2.00    3.20
  11   3   0   -1.50    6.40
 -11  -3   0    4.90    3.10
 -11  -3   0    8.70   10.70
 -11  -3   0    7.70    9.10
 -11  -3   0    2.90    2.70
 -11  -3   0    6.10    9.90
 -11  -3   0   -0.40    4.30
  11   2   0  194.08    9.90
  11   2   0  174.78   12.30
  11   2   0  184.48   14.30
  11   2   0  171.68    5.40
 -11  -2   0  179.78    5.20
 -11  -2   0  187.48   10.90
 -11  -2   0  166.48   13.90
 -11  -2   0  198.28   17.30
  11   1   0   43.00    9.20
  11   1   0   45.60    6.30
  11   1   0   42.50    8.10
 -11  -1   0   49.60    7.60
 -11  -1   0   46.00   11.90
 -11  -1   0   43.90    9.10
  11   0   0   12.20    4.20
  11   0   0   16.60    7.60
  11   0   0   13.40    6.90
 -11   0   0   22.20    7.40
 -11   0   0   19.90    8.50
 -11   0   0   25.40   10.60
  11  -1   0   34.80    5.20
  11  -1   0   44.00    8.30
  11  -1   0   41.30    9.10
 -11   1   0   41.30   11.90
 -11   1   0   39.40    9.20
 -11   1   0   43.30    9.50
  11  -2   0  193.68    9.10
  11  -2   0  198.88    6.80
  11  -2   0  171.58   12.80
  11  -2   0  163.08   13.60
 -11   2   0  183.98   16.30
 -11   2   0  198.28   14.00
 -11   2   0  198.08   16.40
 -11   2   0  184.38    6.70
  11  -3   0  -17.10    7.90
  11  -3   0   -1.60    4.10
  11  -3   0   -0.40    7.30
 -11   3   0    5.80   10.10
 -11   3   0   -2.20    3.70
 -11   3   0    6.90    7.60
 -11   3   0    2.90    8.60
  11  -4   0   49.30    9.80
  11  -4   0   31.00    9.40
  11  -4   0   51.09   11.30
  11  -4   0   36.90    5.50
 -11   4   0   41.20    6.30
 -11   4   0   43.00   12.90
 -11   4   0   34.90   11.40
 -11   4   0   43.40    9.40
  11  -5   0   35.80    8.80
  11  -5   0   23.80    5.00
  11  -5   0   18.10   10.20
  11  -5   0   33.80    9.70
 -11   5   0   26.90    6.80
 -11   5   0   32.50   12.70
 -11   5   0   31.30   12.10
 -11   5   0   29.10    8.70
  11  -6   0   -2.10    6.40
  11  -6   0   -3.70    8.80
  11  -6   0   -3.20    4.60
  11  -6   0   -5.50    9.30
 -11   6   0    2.00    8.90
 -11   6   0    3.70   11.20
 -11   6   0   -5.70    6.60
 -11   6   0   -2.80    6.60
  11  -7   0   21.10   10.40
  11  -7   0   24.10    7.60
  11  -7   0   22.00    5.60
  11  -7   0   26.70   11.80
 -11   7   0   32.50    8.80
 -11   7   0   12.80   14.20
 -11   7   0   33.90   13.90
 -11   7   0   37.80    8.60
  11  -8   0    4.20   11.70
  11  -8   0   -7.60    8.80
 -11   8   0    0.10    7.90
 -11   8   0  -12.10   11.90
  11  -9   0    7.20   10.30
  11  -9   0   13.00   11.30
 -11   9   0    3.50    8.70
 -11   9   0  -16.00   13.10
  11 -10   0   -4.40   11.50
  11 -10   0   11.40   11.20
 -11  10   0  -12.50    8.60
 -11  10   0  -23.80   13.90
  11 -11   0   45.20   13.80
  11 -11   0   29.80   13.60
 -11  11   0    6.30    9.20
  12  11   0   -0.60   11.10
  12  11   0   18.80    9.00
 -12 -11   0  -13.40   21.00
 -12 -11   0   10.20   11.50
  12  10   0    6.70   10.60
  12  10   0    0.80    7.90
 -12 -10   0  -27.50   19.10
 -12 -10   0   12.60   10.80
 -12 -10   0  -30.70   18.20
  12   9   0   -2.20    7.50
  12   9   0    0.10    8.90
  12   9   0   -5.10    8.80
 -12  -9   0  -21.50   16.20
 -12  -9   0   -1.30   17.50
 -12  -9   0   -4.80    8.80
  12   8   0    8.20    7.70
  12   8   0   10.70    8.00
  12   8   0   -2.50    8.50
 -12  -8   0  -12.60   15.10
 -12  -8   0  -12.80   15.10
  12   7   0   13.40    9.00
  12   7   0   13.90    7.60
  12   7   0   11.50    7.40
 -12  -7   0   16.60   12.60
 -12  -7   0  -14.20   13.20
 -12  -7   0   22.80   13.30
  12   6   0   -7.50    7.40
  12   6   0    7.50    7.00
  12   6   0    7.00    6.80
 -12  -6   0  -11.90   11.70
 -12  -6   0    7.90   13.40
 -12  -6   0    0.40   13.40
  12   5   0   12.90    6.00
  12   5   0   20.80    8.70
  12   5   0    9.80    6.60
 -12  -5   0   17.70   11.70
 -12  -5   0   30.90   14.00
 -12  -5   0    8.20   12.00
  12   4   0   72.49   10.60
  12   4   0   47.50    7.80
  12   4   0   78.09   13.50
  12   4   0   63.89    6.40
 -12  -4   0   67.39   14.00
 -12  -4   0   76.89   15.40
 -12  -4   0   69.79   14.30
  12   3   0  101.29    9.50
  12   3   0  103.79   13.90
  12   3   0   93.59   11.20
  12   3   0  113.09    6.20
 -12  -3   0  122.59   16.60
 -12  -3   0  107.09   14.60
 -12  -3   0  121.49   16.50
 -12  -3   0   99.99    8.90
  12   2   0  150.38   10.50
  12   2   0  157.18   12.70
  12   2   0  139.69   14.00
 -12  -2   0  149.59   11.00
 -12  -2   0  150.48   16.40
 -12  -2   0  150.18   17.60
  12   1   0   75.19    7.80
  12   1   0   62.39    9.70
  12   1   0   81.49   11.90
 -12  -1   0   79.89   13.00
 -12  -1   0   88.19   11.20
 -12  -1   0   80.49   15.20
  12   0   0  120.99    8.60
  12   0   0  120.89   11.80
  12   0   0   99.29   12.30
 -12   0   0   99.79   14.00
 -12   0   0  135.79   12.80
 -12   0   0  125.49   14.00
  12  -1   0   74.39    7.20
  12  -1   0   69.69   11.20
  12  -1   0   73.39   10.10
 -12   1   0   81.49   15.30
 -12   1   0   77.79   11.10
 -12   1   0   79.19   12.10
  12  -2   0  149.88   12.90
  12  -2   0  147.29    5.60
  12  -2   0  133.09   13.80
  12  -2   0  143.49    5.40
  12  -2   0  140.49    8.30
 -12   2   0  147.09    5.50
 -12   2   0  161.68   15.20
 -12   2   0  144.79   16.10
 -12   2   0  157.28   13.80
  12  -3   0  115.79   14.10
  12  -3   0  107.99   12.00
  12  -3   0  100.39    7.90
 -12   3   0  117.79   12.50
 -12   3   0  102.59    6.90
 -12   3   0  125.79   17.70
 -12   3   0  111.59   15.30
  12  -4   0   68.69   12.60
  12  -4   0   65.89    6.40
  12  -4   0   57.79   10.10
  12  -4   0   43.50   10.50
 -12   4   0   62.39   13.50
 -12   4   0   60.69    6.70
 -12   4   0   57.59   10.00
 -12   4   0   54.39   14.60
  12  -5   0   13.40    9.20
  12  -5   0   16.60    5.10
  12  -5   0   16.40    8.10
  12  -5   0   19.60   10.50
 -12   5   0   21.90   10.10
 -12   5   0   18.70    6.50
 -12   5   0   18.30    8.50
 -12   5   0   11.70   12.50
  12  -6   0    1.80    6.90
  12  -6   0    7.20   11.50
  12  -6   0    4.50    9.40
  12  -6   0   -0.70    4.40
 -12   6   0   -2.50   12.00
 -12   6   0   -0.10    7.20
 -12   6   0   -8.20   11.30
 -12   6   0    2.40    6.60
  12  -7   0   24.70    8.20
  12  -7   0   18.40   10.80
  12  -7   0   28.90   10.50
 -12   7   0   16.70    8.00
 -12   7   0   -7.50   12.30
 -12   7   0   20.80    8.30
 -12   7   0    9.90   13.40
  12  -8   0   17.80   11.20
  12  -8   0    9.90    9.90
 -12   8   0    1.90    7.10
 -12   8   0   -9.70   12.80
  12  -9   0   13.80   10.50
  12  -9   0   21.40   11.60
 -12   9   0    3.50    7.70
 -12   9   0  -30.00   12.30
  12 -10   0   35.90   12.60
  12 -10   0   17.10   10.90
 -12  10   0    5.00    9.40
 -12  10   0  -30.90   14.20
  12 -11   0   20.40   11.40
  12 -11   0   48.50   14.00
 -12  11   0   10.90    9.50
  13  10   0   33.60   13.10
  13  10   0   34.90    9.60
 -13 -10   0  -30.20   20.40
 -13 -10   0   29.00   12.00
 -13 -10   0   16.20   20.70
  13   9   0    4.80    7.90
  13   9   0    5.10    9.90
 -13  -9   0  -23.90   16.40
 -13  -9   0  -24.30   17.40
 -13  -9   0    6.50   10.20
  13   8   0   26.90    8.60
  13   8   0   27.70   10.10
 -13  -8   0    2.80   17.00
 -13  -8   0   15.10   17.40
  13   7   0   55.49   11.40
  13   7   0   52.19    9.30
 -13  -7   0   56.79   17.80
 -13  -7   0   67.19   19.00
  13   6   0  155.08   12.30
  13   6   0  151.38   14.60
 -13  -6   0  164.58   21.20
 -13  -6   0  140.59   20.80
 -13  -6   0  126.69   20.70
  13   5   0   33.50   10.00
  13   5   0   44.10   13.30
  13   5   0   49.60    8.40
 -13  -5   0   51.59   15.20
 -13  -5   0   36.00   16.10
 -13  -5   0   43.50   13.50
  13   4   0   66.79   11.00
  13   4   0   68.59   13.90
  13   4   0   60.29    8.30
 -13  -4   0   74.99   14.80
 -13  -4   0   73.19   16.90
 -13  -4   0   59.39   15.40
  13   3   0   98.29   14.20
  13   3   0  101.39   10.90
  13   3   0   77.59    8.60
 -13  -3   0   75.29    9.30
 -13  -3   0   85.19   14.60
 -13  -3   0  106.19   17.30
 -13  -3   0   89.89   15.60
  13   2   0   44.50    7.10
  13   2   0   55.09   10.30
  13   2   0   47.50    9.70
 -13  -2   0   56.59   13.30
 -13  -2   0   54.29   12.00
 -13  -2   0   48.00    8.70
 -13  -2   0   51.79   14.30
  13   1   0   21.10    6.30
  13   1   0   21.60    9.50
  13   1   0    8.60    6.70
 -13  -1   0   26.80    8.70
 -13  -1   0   28.80   12.90
 -13  -1   0   28.10   11.00
  13   0   0  471.75   16.20
  13   0   0  469.85   22.60
  13   0   0  434.06   20.10
 -13   0   0  456.75   21.30
 -13   0   0  493.05   28.70
 -13   0   0  469.55   24.20
  13  -1   0   24.10    5.70
  13  -1   0   21.50    8.40
  13  -1   0   24.60    9.70
 -13   1   0   23.70    9.30
 -13   1   0   20.50    9.80
 -13   1   0   26.40   11.10
  13  -2   0   45.60   12.00
  13  -2   0   47.50    6.40
  13  -2   0   35.70    9.50
 -13   2   0   54.09   15.10
 -13   2   0   40.30   10.60
 -13   2   0   46.60   11.50
  13  -3   0   83.89   13.10
  13  -3   0   83.49   11.90
  13  -3   0   95.69    8.10
 -13   3   0   85.49   12.40
 -13   3   0   79.49    6.80
 -13   3   0   65.89   13.20
 -13   3   0   97.09   17.80
  13  -4   0   74.09   13.30
  13  -4   0   61.99    6.60
  13  -4   0   63.39   11.40
 -13   4   0   62.89   11.90
 -13   4   0   66.09   16.40
 -13   4   0   66.69    6.80
 -13   4   0   56.29   14.00
  13  -5   0   46.70   12.60
  13  -5   0   55.09   11.50
  13  -5   0   42.70    6.20
 -13   5   0   45.20   13.90
 -13   5   0   48.10   15.80
 -13   5   0   50.29   10.80
 -13   5   0   31.90    6.70
  13  -6   0  147.29   12.90
  13  -6   0  163.88   15.90
  13  -6   0  160.58   17.70
 -13   6   0  162.38   11.30
 -13   6   0  158.68   14.30
 -13   6   0  137.69   20.50
 -13   6   0  134.49   19.20
  13  -7   0   59.69   12.20
  13  -7   0   88.89   15.90
  13  -7   0   64.89   12.30
 -13   7   0   61.39    9.60
 -13   7   0   28.30   17.40
 -13   7   0   43.40   13.60
  13  -8   0   50.79   12.70
  13  -8   0   26.30   10.60
 -13   8   0   19.20    8.40
 -13   8   0   -7.50   13.70
  13  -9   0    6.80   10.00
  13  -9   0   23.20   11.20
 -13   9   0   -1.50    8.20
 -13   9   0  -31.90   13.20
  13 -10   0   54.49   13.40
  13 -10   0   35.70   12.00
 -13  10   0   32.20   11.00
  14  10   0   -1.40   10.00
  14  10   0   15.80    9.80
 -14 -10   0   23.00   11.20
 -14 -10   0   -2.20   20.00
 -14 -10   0  -52.39   20.30
  14   9   0   22.70   11.10
  14   9   0   38.20   10.40
 -14  -9   0   -6.60   17.80
 -14  -9   0   -0.10   20.60
 -14  -9   0   36.50   12.10
  14   8   0   12.20    9.10
  14   8   0    1.00    9.10
 -14  -8   0   -4.40   16.80
 -14  -8   0   -7.30   16.70
  14   7   0   -0.50    6.80
  14   7   0    8.00    8.90
 -14  -7   0   14.30   15.30
 -14  -7   0    3.60   16.00
  14   6   0    1.30    6.70
  14   6   0   10.10    8.60
 -14  -6   0   -2.10   12.70
 -14  -6   0    9.40   15.00
  14   5   0    6.80   10.90
  14   5   0   -5.60    7.90
  14   5   0    2.40    7.20
 -14  -5   0   -3.60   12.00
 -14  -5   0    1.60   10.50
 -14  -5   0  -13.30   12.20
  14   4   0   45.10   12.80
  14   4   0   45.60   10.40
  14   4   0   59.19    9.30
 -14  -4   0   56.09   17.50
 -14  -4   0   71.39   16.40
 -14  -4   0   40.10   13.90
  14   3   0   19.30    7.60
  14   3   0   29.50   11.40
  14   3   0   23.00    9.20
 -14  -3   0   35.30   14.00
 -14  -3   0   30.30   14.30
 -14  -3   0   33.40   12.80
  14   2   0   -2.70    8.90
  14   2   0    4.40    5.80
  14   2   0   -3.30    7.70
 -14  -2   0   -3.90    7.10
 -14  -2   0   10.30   12.50
 -14  -2   0   -4.00    9.70
 -14  -2   0   11.50   11.50
  14   1   0   50.49   12.50
  14   1   0   37.80    9.80
  14   1   0   43.90    7.40
 -14  -1   0   42.10   10.10
 -14  -1   0   59.29   15.70
 -14  -1   0   55.39   13.40
  14   0   0    4.20    5.50
  14   0   0   -0.10    8.60
  14   0   0    2.70    8.20
 -14   0   0    4.00   12.50
 -14   0   0    6.10   10.20
 -14   0   0   13.10    9.40
  14  -1   0   40.60   11.20
  14  -1   0   49.90   10.60
  14  -1   0   37.40    6.40
 -14   1   0   46.30   12.10
 -14   1   0   45.70   15.20
 -14   1   0   43.50   11.90
  14  -2   0   -0.70    4.80
  14  -2   0    3.70    9.20
  14  -2   0   -0.30    7.90
 -14   2   0   17.50   13.50
 -14   2   0    0.50    9.80
 -14   2   0    7.40   11.30
  14  -3   0   28.30    6.00
  14  -3   0   38.00   11.60
  14  -3   0   26.30    9.80
 -14   3   0   22.90   11.70
 -14   3   0   25.40   10.10
 -14   3   0   30.50   14.70
  14  -4   0   46.60    6.60
  14  -4   0   67.99   13.40
  14  -4   0   54.79   11.50
 -14   4   0   47.40   13.90
 -14   4   0   56.69   16.70
 -14   4   0   53.79   11.00
  14  -5   0   17.30   10.60
  14  -5   0    8.10    9.00
 -14   5   0   -5.60    7.00
 -14   5   0  -12.70   12.30
 -14   5   0   -9.70   11.30
  14  -6   0    8.50    9.50
  14  -6   0   24.10   11.10
 -14   6   0  -20.30   12.50
 -14   6   0    3.40    8.10
 -14   6   0  -19.20   11.90
  14  -7   0   25.20   10.50
  14  -7   0   22.90   11.10
 -14   7   0  -13.50   13.00
 -14   7   0  -23.40   13.30
  14  -8   0   40.30   12.50
  14  -8   0   24.20   10.70
 -14   8   0  -15.30   14.10
  14  -9   0   22.60   11.30
  14  -9   0   61.49   13.20
 -14   9   0   -6.90   15.30
  14 -10   0   44.10   12.30
  14 -10   0   61.29   13.70
  15   9   0    5.30   10.80
  15   9   0   26.30   10.10
 -15  -9   0  -37.40   18.80
 -15  -9   0   16.00   10.80
 -15  -9   0  -13.30   17.40
  15   8   0   34.60    9.80
  15   8   0   24.90   10.80
 -15  -8   0   14.90   18.30
 -15  -8   0    4.30   19.00
  15   7   0    6.40    9.10
  15   7   0   -0.50    7.10
 -15  -7   0  -15.00   13.70
 -15  -7   0  -20.10   11.10
  15   6   0   74.79   10.10
  15   6   0   69.39   12.30
 -15  -6   0   53.29   18.10
 -15  -6   0   60.89   17.20
 -15  -6   0   18.20   16.90
  15   5   0   10.60   11.50
  15   5   0    8.80    8.70
  15   5   0   10.10    6.70
 -15  -5   0   12.40   14.80
 -15  -5   0  -10.80   13.80
 -15  -5   0    8.70   13.30
  15   4   0   48.50    8.30
  15   4   0   45.90   10.70
  15   4   0   54.29   13.50
 -15  -4   0   43.50   13.20
 -15  -4   0   48.60   14.30
 -15  -4   0   56.09   17.20
  15   3   0   13.00    6.70
  15   3   0   16.90    8.90
  15   3   0   15.70   11.00
 -15  -3   0   17.70   14.30
 -15  -3   0   19.90   13.10
 -15  -3   0   22.30   12.40
  15   2   0   21.10    7.30
  15   2   0   29.40    9.70
  15   2   0   31.20   11.40
 -15  -2   0   19.80   11.80
 -15  -2   0   32.00   15.70
 -15  -2   0   16.70   12.60
  15   1   0   47.70   12.00
  15   1   0   44.70   10.80
  15   1   0   46.90    7.70
 -15  -1   0   31.20   15.20
 -15  -1   0   33.20   10.60
 -15  -1   0   48.20   14.10
  15   0   0    1.20    8.30
  15   0   0    1.90    5.70
  15   0   0   -1.20    9.10
 -15   0   0   -1.50    9.60
 -15   0   0   10.30   11.20
 -15   0   0    2.00   13.10
  15  -1   0   40.80   10.40
  15  -1   0   51.19    7.20
  15  -1   0   44.20   12.90
 -15   1   0   54.89   16.90
 -15   1   0   44.00   11.80
 -15   1   0   41.70   12.40
  15  -2   0   30.70    9.90
  15  -2   0   26.30    6.10
  15  -2   0   29.20   11.00
 -15   2   0   16.40   11.00
 -15   2   0   28.50   11.10
 -15   2   0   24.10   15.40
  15  -3   0   23.50    9.80
  15  -3   0   24.80   12.20
 -15   3   0   12.40    9.90
 -15   3   0   14.50   12.00
 -15   3   0   16.80   11.80
  15  -4   0   53.39   11.60
  15  -4   0   72.59   13.50
 -15   4   0   54.79   17.80
 -15   4   0   47.40   14.10
 -15   4   0   57.09   11.90
  15  -5   0   28.60   11.10
  15  -5   0   22.30    9.90
 -15   5   0    3.30   14.50
 -15   5   0    6.30   12.80
 -15   5   0   18.40   10.10
  15  -6   0   64.29   12.60
  15  -6   0   96.29   15.70
 -15   6   0   68.19   12.50
 -15   6   0   51.79   19.10
 -15   6   0   42.00   16.20
  15  -7   0   12.80   10.10
  15  -7   0   21.70   11.10
 -15   7   0  -25.90   13.20
  15  -8   0   31.00   11.00
  15  -8   0   42.80   12.60
 -15   8   0   -9.00   15.00
  15  -9   0   18.30   10.80
  15  -9   0   47.40   12.40
  16   9   0    5.60   11.00
  16   9   0    4.40    9.30
 -16  -9   0  -37.70   17.20
  16   8   0   11.40    8.90
  16   8   0   11.00   11.20
 -16  -8   0  -10.30   16.20
 -16  -8   0  -24.30   17.70
  16   7   0   11.40   10.00
  16   7   0    5.20    8.50
 -16  -7   0   -1.40   15.60
 -16  -7   0    2.20   13.40
  16   6   0  -15.30    8.20
  16   6   0    0.40    7.90
 -16  -6   0  -10.40   14.90
 -16  -6   0  -12.40   13.00
  16   5   0    7.50   11.50
  16   5   0   10.10    7.00
  16   5   0   13.90    9.40
 -16  -5   0    7.40   14.90
 -16  -5   0    9.50   12.90
 -16  -5   0  -19.50   14.60
  16   4   0  117.79   15.20
  16   4   0  119.29   14.10
  16   4   0  132.99   12.00
 -16  -4   0  126.89   22.50
 -16  -4   0  131.59   18.90
 -16  -4   0  138.29   21.20
  16   3   0   88.49    9.50
  16   3   0   88.49   12.70
  16   3   0   69.49   14.30
 -16  -3   0   83.49   19.40
 -16  -3   0   82.49   17.80
 -16  -3   0   91.09   16.20
  16   2   0  224.58   19.00
  16   2   0  237.68   16.90
  16   2   0  246.28   12.80
 -16  -2   0  216.88   22.20
 -16  -2   0  231.88   20.20
 -16  -2   0  232.38   25.70
  16   1   0    0.20    8.30
  16   1   0   -4.70    6.00
  16   1   0    8.80    9.80
 -16  -1   0   -9.90    9.00
 -16  -1   0   -4.60   10.80
 -16  -1   0   -4.20   14.20
  16   0   0  169.38   15.60
  16   0   0  161.18   10.90
  16   0   0  171.38   17.00
 -16   0   0  168.58   19.10
 -16   0   0  149.99   17.00
 -16   0   0  176.78   23.70
  16  -1   0    5.40    5.80
  16  -1   0    0.50    8.40
  16  -1   0   -3.90    9.00
 -16   1   0   -2.00   14.00
 -16   1   0  -11.90    9.10
 -16   1   0   -4.00   10.00
  16  -2   0  227.98   19.10
  16  -2   0  216.08   16.80
 -16   2   0  232.18   19.60
 -16   2   0  204.88   19.40
 -16   2   0  213.78   25.40
  16  -3   0   87.79   13.00
  16  -3   0   89.49   14.90
 -16   3   0   94.39   21.20
 -16   3   0   70.79   13.70
 -16   3   0   67.29   15.10
  16  -4   0  165.58   17.60
  16  -4   0  136.29   15.10
 -16   4   0  117.39   22.50
 -16   4   0   92.59   17.10
 -16   4   0  113.79   14.80
  16  -5   0   22.80   11.20
  16  -5   0   17.90   10.20
 -16   5   0  -24.70   11.70
 -16   5   0    5.80    8.80
 -16   5   0  -20.90   13.80
  16  -6   0   10.50   11.10
  16  -6   0   24.30   10.90
  16  -7   0   41.30   12.50
  16  -7   0   27.10   10.60
 -16   7   0  -29.60   14.10
  16  -8   0   40.70   11.80
 -16   8   0  -27.20   14.50
  17   8   0    4.50   10.40
  17   8   0    9.10    8.40
 -17  -8   0  -32.90   18.50
 -17  -8   0  -25.00   16.60
  17   7   0   11.70    8.10
  17   7   0   12.90   10.20
 -17  -7   0  -13.90   17.10
 -17  -7   0    4.60   15.90
  17   6   0   10.20    9.70
  17   6   0   23.10    8.00
 -17  -6   0  -19.40   13.30
 -17  -6   0  -18.20   11.20
  17   5   0    6.50   12.00
  17   5   0    9.40    7.80
  17   5   0   11.20    9.70
 -17  -5   0   10.70   13.70
 -17  -5   0   11.10   12.50
  17   4   0   15.70    9.70
  17   4   0   20.10   12.10
  17   4   0   17.30    7.80
 -17  -4   0  -16.10   15.40
 -17  -4   0    7.10   11.50
 -17  -4   0   22.70   13.30
  17   3   0   12.00   11.10
  17   3   0    1.60    9.00
  17   3   0   25.50    7.70
 -17  -3   0  -26.30   17.00
 -17  -3   0   13.20   14.20
 -17  -3   0   18.80   12.10
  17   2   0   72.79   12.20
  17   2   0   68.89    8.60
  17   2   0   76.69   14.50
 -17  -2   0   92.09   16.10
 -17  -2   0   58.69   16.40
 -17  -2   0   46.60   19.00
  17   1   0    4.60   10.10
  17   1   0    7.60    6.40
  17   1   0    3.70    8.40
 -17  -1   0   -3.30   11.50
 -17  -1   0  -22.70   14.00
  17   0   0  142.49   14.90
  17   0   0  139.49   16.60
  17   0   0  148.59   10.70
 -17   0   0  126.59   16.30
 -17   0   0  139.99   19.40
 -17   0   0  113.59   20.90
  17  -1   0    4.80    8.70
  17  -1   0    7.50    9.40
 -17   1   0  -11.00    9.70
 -17   1   0    4.70   15.20
  17  -2   0   78.99   12.80
  17  -2   0   74.59   13.90
 -17   2   0   45.40   15.00
 -17   2   0   72.59   14.70
 -17   2   0   49.99   19.00
  17  -3   0   22.10   10.00
  17  -3   0   34.90   12.20
 -17   3   0  -14.60   13.10
 -17   3   0   16.40   10.80
 -17   3   0   -2.00   15.70
  17  -4   0   29.40   11.70
  17  -4   0   32.40   10.60
 -17   4   0    4.00   13.30
 -17   4   0  -18.00   12.30
 -17   4   0   27.50   10.80
  17  -5   0   22.60   10.90
  17  -5   0   22.10   10.30
 -17   5   0  -11.70   13.40
 -17   5   0  -26.90   15.30
 -17   5   0   11.90    9.60
  17  -6   0   13.40   10.40
  17  -6   0   28.30   11.20
 -17   6   0  -32.90   13.30
  17  -7   0   43.90   11.90
  17  -7   0   12.70   10.40
  17  -8   0    9.10   10.10
  17  -8   0   47.20   13.20
  18   7   0   15.00    8.20
  18   7   0   15.80   10.90
 -18  -7   0  -22.10   14.60
 -18  -7   0   -7.70   19.10
  18   6   0   21.40    8.80
  18   6   0   26.00   10.80
 -18  -6   0    4.80   18.00
 -18  -6   0   12.40   15.90
  18   5   0   85.29   14.00
  18   5   0   73.99   18.30
  18   5   0   74.49   10.70
 -18  -5   0   44.00   19.50
 -18  -5   0   59.49   17.20
  18   4   0   13.10    7.00
  18   4   0    5.10    9.20
  18   4   0   -3.10   11.20
 -18  -4   0   -0.80   12.60
 -18  -4   0   -2.80   14.60
  18   3   0   37.60   11.20
  18   3   0   69.69    9.70
  18   3   0   59.99   14.80
 -18  -3   0   45.00   14.80
 -18  -3   0   12.10   18.70
 -18  -3   0   50.49   17.00
  18   2   0   81.69   10.00
  18   2   0   50.49   13.60
  18   2   0   62.89   11.60
 -18  -2   0   65.39   15.30
 -18  -2   0   58.79   17.10
 -18  -2   0   24.20   19.10
  18   1   0  110.49   11.90
  18   1   0  116.59   16.90
  18   1   0  106.89   14.30
 -18  -1   0   85.69   22.60
 -18  -1   0  118.19   19.50
  18   0   0   15.90    9.90
  18   0   0    6.40   10.20
 -18   0   0  -17.50   15.50
 -18   0   0   -2.90   11.80
  18  -1   0  106.19   16.00
  18  -1   0  102.49   13.90
 -18   1   0  105.49   21.80
 -18   1   0  115.19   18.20
 -18   1   0   79.09   16.30
  18  -2   0   58.79   12.20
  18  -2   0   65.09   13.70
 -18   2   0   34.20   14.10
 -18   2   0   51.49   14.10
 -18   2   0   28.40   19.10
  18  -3   0   78.09   15.10
  18  -3   0   77.19   13.00
 -18   3   0   26.50   19.70
 -18   3   0   45.40   14.50
 -18   3   0   23.20   14.50
  18  -4   0   25.90   12.10
  18  -4   0   15.30   10.20
 -18   4   0    0.90    9.90
 -18   4   0  -22.80   12.40
  18  -5   0   78.69   13.20
  18  -5   0   80.99   15.30
 -18   5   0   56.49   13.30
 -18   5   0   16.30   16.40
 -18   5   0   20.00   21.10
  18  -6   0   61.29   13.70
  18  -6   0   45.00   13.10
  18  -7   0   41.60   11.60
  18  -7   0   56.69   13.10
  19   6   0    5.80   10.50
  19   6   0    1.70    7.40
 -19  -6   0    1.90   15.20
 -19  -6   0  -26.30   16.20
  19   5   0   -1.70    6.80
  19   5   0  -18.90   11.30
  19   5   0    3.10    9.80
 -19  -5   0   -7.30   12.20
 -19  -5   0   -0.50   13.80
  19   4   0   43.00    8.70
  19   4   0   39.00   11.50
  19   4   0   42.10   14.60
 -19  -4   0   43.40   15.70
 -19  -4   0   13.10   17.10
 -19  -4   0  -45.30   21.60
  19   3   0   16.70    7.20
  19   3   0   13.40   13.40
  19   3   0   29.40   10.80
 -19  -3   0   17.80   15.80
 -19  -3   0   32.20   13.70
  19   2   0   77.29   13.10
  19   2   0   89.99   16.50
 -19  -2   0  100.49   17.80
 -19  -2   0   87.19   19.70
 -19  -2   0   39.00   24.60
  19   1   0   12.80   11.00
  19   1   0    4.80    8.70
 -19  -1   0   -6.10   12.80
  19   0   0   54.99   12.20
  19   0   0   63.09   15.20
 -19   0   0   55.79   16.20
  19  -1   0    8.60   10.70
  19  -1   0   13.50    9.60
 -19   1   0   -8.20   13.00
  19  -2   0   94.69   14.10
  19  -2   0  101.39   17.30
 -19   2   0   44.00   22.40
 -19   2   0   45.00   17.00
 -19   2   0   71.69   16.40
  19  -3   0   21.80   11.60
  19  -3   0   41.90   11.30
 -19   3   0  -25.10   17.70
 -19   3   0   19.40   12.50
  19  -4   0   52.69   13.80
  19  -4   0   45.20   11.90
 -19   4   0   50.69   14.20
 -19   4   0  -19.50   19.20
 -19   4   0   -7.70   14.50
  19  -5   0   47.60   14.20
  19  -5   0   15.60   10.20
  19  -6   0   35.50   12.00
  19  -6   0   37.90   11.60
  20   4   0   11.10    9.90
  20   4   0   -1.20   11.80
 -20  -4   0  -22.80   15.30
 -20  -4   0   13.00   14.00
  20   3   0   58.99   12.80
  20   3   0   31.60   13.70
 -20  -3   0   48.20   15.60
 -20  -3   0   27.80   18.00
  20   2   0   22.10   10.40
  20   2   0    8.00   11.20
 -20  -2   0  -18.10   14.30
 -20  -2   0   19.50   12.90
  20   1   0   68.49   13.00
  20   1   0   58.49   14.60
 -20  -1   0   62.39   18.20
 -20  -1   0    4.90   22.00
  20   0   0    2.60    9.10
  20   0   0   -1.10   10.40
 -20   0   0   -9.50   12.80
  20  -1   0   72.69   13.40
  20  -1   0   84.79   16.60
 -20   1   0   58.09   17.00
 -20   1   0   16.90   22.30
  20  -2   0   22.80   10.30
  20  -2   0   15.60   11.00
 -20   2   0   -8.10   11.50
  20  -3   0   57.09   12.60
  20  -3   0   57.09   13.80
 -20   3   0   -9.70   14.10
 -20   3   0  -15.80   20.20
 -20   3   0   19.30   13.50
  20  -4   0   13.60   12.20
  20  -4   0   16.50   10.30
 -20   4   0   -8.10   11.00
  21   2   0   74.89   16.30
 -21  -2   0   45.10   14.90
 -21  -2   0   26.50   19.00
  21   1   0    2.20   10.80
  21   1   0    7.20    9.50
 -21  -1   0   13.60   12.20
 -21  -1   0  -22.70   14.00
  21   0   0  103.09   17.70
  21   0   0  112.69   15.40
 -21   0   0   79.99   20.00
  21  -1   0   11.60   11.30
  21  -1   0   10.40    9.80
 -21   1   0   -6.90   13.00
  21  -2   0   46.00   14.10
 -21   2   0  -22.50   22.20
 -21   2   0   41.10   16.50
 -21   2  -1  -10.40   13.20
  21  -2   1   24.50   11.80
 -21   1  -1  -17.90   12.60
  21  -1   1   30.70   11.10
  21  -1   1   15.70   11.30
 -21   0  -1  -19.00   13.90
  21   0   1   24.20   10.80
  21   0   1    5.10   10.70
 -21  -1  -1  -29.40   13.90
 -21  -1  -1   24.00   13.30
  21   1   1    7.40   11.50
  21   1   1   14.70   10.30
 -21  -2  -1   -9.30   16.20
 -21  -2  -1   32.70   15.60
  21   2   1   13.30   13.90
 -20   4  -1   -4.20   11.30
  20  -4   1   11.20   11.10
  20  -4   1   25.70   11.90
 -20   3  -1   -4.60   11.60
  20  -3   1   17.00   11.10
  20  -3   1   21.50   10.60
 -20   2  -1    0.30   14.10
  20  -2   1   16.10   11.20
  20  -2   1   32.30   10.90
 -20   1  -1  -10.40   12.90
  20  -1   1   10.50   10.50
  20  -1   1   14.00    9.80
 -20   0  -1   -2.60   13.60
  20   0   1    8.10   10.30
  20   0   1   11.80    9.40
 -20  -1  -1   -9.60   13.90
 -20  -1  -1   29.50   13.10
  20   1   1    5.30   10.60
  20   1   1   10.80    9.60
 -20  -2  -1   -0.90   11.10
 -20  -2  -1   -0.60   15.70
  20   2   1   10.50   11.50
  20   2   1   13.20    9.70
 -20  -3  -1    5.00   13.20
 -20  -3  -1   -5.40   16.20
  20   3   1    9.30    9.80
  20   3   1  -12.30   11.00
 -20  -4  -1  -12.20   15.90
 -20  -4  -1    0.00   15.20
  20   4   1    0.70   13.90
  20   4   1   -0.60    6.80
  20   4   1   -1.00    9.70
  19  -6   1   63.29   14.00
  19  -6   1   30.70   11.40
  19  -5   1   25.50   11.40
  19  -5   1   24.80   10.80
 -19   4  -1   11.00   15.60
 -19   4  -1   44.50   15.20
  19  -4   1   59.19   12.80
  19  -4   1   41.70   13.00
 -19   3  -1   -6.00   14.10
 -19   3  -1   29.50   14.40
 -19   3  -1  -17.90   18.90
  19  -3   1   28.80   10.90
  19  -3   1   41.90   12.90
 -19   2  -1   -9.90   11.20
  19  -2   1   13.30    9.90
  19  -2   1    7.50    9.70
 -19   1  -1  -34.20   17.60
 -19   1  -1   12.70   13.40
  19  -1   1   17.80   11.10
  19  -1   1   26.50   10.40
 -19   0  -1  -18.60   11.50
  19   0   1    8.80   10.00
  19   0   1   12.20    9.40
 -19  -1  -1    4.20   13.70
 -19  -1  -1  -32.50   17.70
  19   1   1   22.60   10.40
  19   1   1   15.50   11.20
 -19  -2  -1  -19.80   12.90
 -19  -2  -1   10.20   12.00
  19   2   1    4.30    7.30
  19   2   1   13.30    9.50
  19   2   1   10.70   11.10
 -19  -3  -1   16.50   16.80
 -19  -3  -1   31.70   15.60
  19   3   1   25.30   10.70
  19   3   1   30.60    8.70
  19   3   1   17.10   13.70
 -19  -4  -1   24.30   18.00
 -19  -4  -1   39.00   15.70
  19   4   1   40.90   11.70
  19   4   1   38.30    8.60
  19   4   1   40.30   14.30
 -19  -5  -1    4.70   14.00
 -19  -5  -1   -2.60   16.60
  19   5   1   -6.90   12.10
  19   5   1    1.00    7.00
  19   5   1    9.60    9.80
 -19  -6  -1  -15.40   18.70
 -19  -6  -1    0.70   16.20
  19   6   1   36.20    9.20
  19   6   1   24.60   11.60
 -18   7  -1   -8.10   17.30
  18  -7   1   46.70   12.70
  18  -7   1   87.89   15.40
  18  -6   1   37.60   11.80
  18  -6   1   21.20   10.70
 -18   5  -1  -21.50   13.90
 -18   5  -1  -37.90   18.10
  18  -5   1   42.50   12.30
  18  -5   1   32.90   11.50
 -18   4  -1  -12.00    9.00
 -18   4  -1  -25.60   13.00
  18  -4   1    7.40    9.40
  18  -4   1    3.90   10.00
 -18   3  -1    6.20   10.90
 -18   3  -1  -20.90   17.00
  18  -3   1   30.90   10.60
  18  -3   1   36.30   12.10
 -18   2  -1    1.30   12.50
 -18   2  -1  -21.50   16.30
 -18   2  -1  -22.70   11.20
  18  -2   1   18.90   11.70
  18  -2   1   11.40    9.60
 -18   1  -1  -27.90   15.80
 -18   1  -1   -2.00   10.90
  18  -1   1    0.90    9.60
  18  -1   1   13.30    9.10
 -18   0  -1   -6.90   11.30
  18   0   1    4.20    9.40
  18   0   1    5.90    8.90
 -18  -1  -1  -20.50   16.20
 -18  -1  -1    4.20   13.00
  18   1   1    0.80    6.40
  18   1   1   18.50    9.60
  18   1   1   -1.50    9.50
 -18  -2  -1  -27.20   16.20
 -18  -2  -1   23.00   12.60
 -18  -2  -1    5.90   14.60
  18   2   1    6.40    9.00
  18   2   1    9.20    7.20
  18   2   1    7.40   10.90
 -18  -3  -1   10.00   14.70
 -18  -3  -1   16.70   13.20
 -18  -3  -1  -23.60   17.50
  18   3   1   15.90   12.10
  18   3   1    5.80    7.70
  18   3   1    5.30    9.10
 -18  -4  -1  -15.70   14.80
 -18  -4  -1   -7.80   12.00
  18   4   1    8.90   11.80
  18   4   1    2.70    8.80
  18   4   1    3.50    6.90
 -18  -5  -1   15.00   14.10
 -18  -5  -1  -11.50   15.90
  18   5   1   16.40    7.70
  18   5   1   11.00   14.50
  18   5   1   23.10   10.40
 -18  -6  -1  -23.80   12.10
 -18  -6  -1  -19.80   14.20
  18   6   1    8.70    8.50
  18   6   1   -2.40    9.70
 -18  -7  -1    7.60   15.70
 -18  -7  -1   17.50   17.70
  18   7   1   40.90   10.70
  18   7   1   37.80   11.90
 -17   8  -1    4.10   18.30
  17  -8   1   93.59   14.80
  17  -7   1   44.00   12.00
  17  -7   1   71.79   14.50
 -17   6  -1  119.29   26.80
 -17   6  -1   81.59   19.80
  17  -6   1  181.88   18.60
  17  -6   1  141.19   16.60
 -17   5  -1   -4.30   13.80
 -17   5  -1    9.10   10.70
 -17   5  -1  -27.10   16.60
  17  -5   1   34.50   11.50
  17  -5   1   31.80   11.00
 -17   4  -1   24.40   11.10
 -17   4  -1   -9.50   14.80
 -17   4  -1  -14.40   16.50
  17  -4   1   40.80   12.20
  17  -4   1   28.20   10.80
 -17   3  -1   -5.10   10.70
 -17   3  -1  -23.10   10.90
 -17   3  -1  -13.80   15.70
  17  -3   1    7.10    9.70
  17  -3   1    0.00    8.80
 -17   2  -1    4.00   10.50
 -17   2  -1  -15.30   15.10
  17  -2   1    9.20    9.50
  17  -2   1    6.20    8.70
 -17   1  -1    8.60   11.40
 -17   1  -1  -21.90   14.10
 -17   1  -1  -22.40    9.50
  17  -1   1    8.20    9.40
  17  -1   1   11.00    6.80
  17  -1   1    8.30    9.30
 -17   0  -1  -16.40   15.00
 -17   0  -1    3.10   11.70
  17   0   1   -3.00    8.90
  17   0   1    3.20    8.50
  17   0   1    0.40    6.00
 -17  -1  -1   -7.40   15.40
 -17  -1  -1    2.30    9.70
  17   1   1    0.50    6.40
  17   1   1    4.90    9.50
  17   1   1    0.00    8.40
 -17  -2  -1  -26.10   14.20
 -17  -2  -1    9.90   12.70
 -17  -2  -1   -3.20   12.60
  17   2   1    1.50    9.70
  17   2   1   11.00    9.00
  17   2   1    3.10    6.90
 -17  -3  -1   -0.30   11.20
 -17  -3  -1  -14.80   12.80
  17   3   1    9.20    7.30
  17   3   1   -5.30    8.40
  17   3   1    4.90   10.20
 -17  -4  -1   25.60   15.90
 -17  -4  -1   36.00   14.30
 -17  -4  -1  -16.20   17.10
  17   4   1   24.60   12.30
  17   4   1   26.20    7.90
  17   4   1   34.70   10.70
 -17  -5  -1   -1.30   15.10
 -17  -5  -1   13.50   13.80
  17   5   1   27.00   10.50
  17   5   1   18.10    8.50
  17   5   1    3.20   14.00
 -17  -6  -1  152.38   25.70
 -17  -6  -1  137.59   22.40
 -17  -6  -1   81.39   25.30
  17   6   1  166.98   13.50
  17   6   1  160.48   16.80
 -17  -7  -1   -0.70   18.80
 -17  -7  -1  -14.50   15.50
  17   7   1   16.20   10.60
  17   7   1   28.50    9.00
 -17  -8  -1   17.00   20.30
 -17  -8  -1   11.40   22.10
  17   8   1   48.60   10.60
  17   8   1   51.79   13.00
 -16   9  -1   -7.10   17.50
  16  -9   1   88.59   15.50
  16  -8   1   31.20   11.00
  16  -8   1   24.00   11.10
 -16   7  -1   40.00   18.10
  16  -7   1   80.09   13.60
 -16   6  -1  -30.30   15.30
 -16   6  -1  -18.00   13.60
  16  -6   1   23.70   10.80
  16  -6   1   10.60   10.10
 -16   5  -1  -15.80   13.00
 -16   5  -1    4.80    9.50
 -16   5  -1  -20.20   15.30
  16  -5   1   20.90   10.40
  16  -5   1   15.00   10.00
 -16   4  -1  -22.40   14.20
 -16   4  -1   -7.50    8.20
 -16   4  -1  -19.40   11.40
  16  -4   1   12.40   10.00
  16  -4   1   -2.80    8.90
 -16   3  -1  -17.80   10.70
 -16   3  -1  -14.50   14.50
 -16   3  -1   -1.30    9.00
  16  -3   1   15.80    9.60
  16  -3   1    6.70    9.20
 -16   2  -1    9.40   11.60
 -16   2  -1   18.40   16.00
 -16   2  -1   23.90   11.30
  16  -2   1   26.10   10.90
  16  -2   1   24.00    6.20
  16  -2   1   40.00   10.40
 -16   1  -1  -10.70    9.60
 -16   1  -1  -10.40   11.30
 -16   1  -1   -0.90   14.30
  16  -1   1   -1.70    5.60
  16  -1   1   -1.20    8.30
  16  -1   1   13.40    9.60
 -16   0  -1  -12.30   10.00
 -16   0  -1   -6.30   14.30
 -16   0  -1   -4.60   11.00
  16   0   1   -1.70    5.90
  16   0   1    9.80    9.60
  16   0   1  -10.40    7.50
 -16  -1  -1  -11.30   11.10
 -16  -1  -1   -0.60   11.60
 -16  -1  -1  -13.90   15.00
  16   1   1    1.20    6.30
  16   1   1   13.30    9.00
  16   1   1   -0.30    9.10
 -16  -2  -1   17.00   16.30
 -16  -2  -1   24.00   13.60
 -16  -2  -1   32.30   12.70
  16   2   1   30.00    7.20
  16   2   1   24.60    9.40
  16   2   1   20.10   10.80
 -16  -3  -1   -4.10   13.20
 -16  -3  -1  -19.20   13.90
 -16  -3  -1   -1.90   10.50
  16   3   1    3.20    6.80
  16   3   1    7.70   10.20
  16   3   1    0.90    8.20
 -16  -4  -1   -6.50   11.30
 -16  -4  -1    3.00   14.10
  16   4   1    0.30    6.40
  16   4   1   -2.90    9.90
  16   4   1   -0.70    8.20
 -16  -5  -1   -6.40   14.50
 -16  -5  -1    8.80   13.10
  16   5   1   12.90    9.10
  16   5   1    3.40    7.00
  16   5   1    0.20   11.30
 -16  -6  -1  -16.90   15.30
 -16  -6  -1    8.10   14.40
  16   6   1    9.40    9.10
  16   6   1    7.10    7.10
 -16  -7  -1   49.40   19.10
 -16  -7  -1   47.20   20.80
  16   7   1   83.49   11.10
  16   7   1   72.29   13.30
 -16  -8  -1  -17.20   16.30
 -16  -8  -1  -15.10   14.60
  16   8   1    3.70    7.80
  16   8   1   -5.10    9.50
 -16  -9  -1   15.20   20.40
 -16  -9  -1  -21.90   22.90
  16   9   1   37.00   13.90
  16   9   1   32.70    9.60
  15  -9   1   26.80   11.30
  15  -9   1   52.09   12.80
 -15   8  -1   49.50   18.90
  15  -8   1   94.39   14.50
 -15   7  -1   -6.10   14.40
  15  -7   1   35.20   11.40
  15  -7   1   53.39   14.10
 -15   6  -1   26.20   19.80
 -15   6  -1   44.00   16.60
  15  -6   1   87.99   13.50
 -15   5  -1  -18.60   14.00
 -15   5  -1   -7.30   12.60
 -15   5  -1   -0.10    8.80
  15  -5   1    7.80    9.50
  15  -5   1    7.20    9.30
 -15   4  -1  -11.40   11.30
 -15   4  -1   -5.70   14.40
 -15   4  -1    2.00    8.40
  15  -4   1   10.40    9.40
  15  -4   1   23.80   10.40
 -15   3  -1   48.70   11.80
 -15   3  -1   44.90   13.60
 -15   3  -1   40.40   17.20
  15  -3   1   41.30    6.80
  15  -3   1   61.39   12.90
  15  -3   1   54.39   11.50
 -15   2  -1   27.30   11.40
 -15   2  -1   27.70   15.80
 -15   2  -1   11.00   12.40
  15  -2   1   25.50    6.20
  15  -2   1   20.70    9.80
  15  -2   1   19.20   10.30
 -15   1  -1   -1.40    9.40
 -15   1  -1    3.60   11.20
 -15   1  -1   -0.10    9.90
  15  -1   1    3.40    5.80
  15  -1   1    5.30    9.30
  15  -1   1    9.10   10.30
 -15   0  -1    5.50   13.80
 -15   0  -1   -5.30    8.30
 -15   0  -1    6.20   11.00
  15   0   1    1.90    8.20
  15   0   1    3.40    6.00
  15   0   1    6.30    9.00
 -15  -1  -1   -6.50    9.40
 -15  -1  -1    1.30   11.40
 -15  -1  -1   -0.70   10.60
  15   1   1    4.90    6.40
  15   1   1   -0.40    8.50
  15   1   1    4.80    9.40
 -15  -2  -1   23.50   15.40
 -15  -2  -1   24.00   11.10
 -15  -2  -1   31.40   12.40
  15   2   1   38.90   10.10
  15   2   1   27.20   11.10
  15   2   1   33.30    7.30
 -15  -3  -1   53.89   13.70
 -15  -3  -1   47.50   13.60
 -15  -3  -1   56.49   17.70
  15   3   1   48.30   10.70
  15   3   1   44.10   12.60
  15   3   1   52.29    8.90
 -15  -4  -1    6.50   11.70
 -15  -4  -1    6.10   13.30
 -15  -4  -1   -6.70   14.00
  15   4   1    9.20   10.90
  15   4   1    9.30    8.50
  15   4   1    9.40    7.40
 -15  -5  -1    0.60   14.10
 -15  -5  -1  -29.60   13.50
 -15  -5  -1   22.70   13.80
  15   5   1   -7.30   10.60
  15   5   1   -0.80    6.40
  15   5   1    2.10    8.30
 -15  -6  -1   78.79   18.30
 -15  -6  -1   64.59   19.40
 -15  -6  -1   31.90   18.70
  15   6   1   73.29   10.20
  15   6   1   81.19   12.80
 -15  -7  -1   11.60   17.80
 -15  -7  -1   14.70   16.20
  15   7   1   21.50   10.40
  15   7   1   30.70    8.60
 -15  -8  -1   53.29   22.40
 -15  -8  -1   58.79   20.90
  15   8   1   91.79   11.60
  15   8   1   99.09   14.70
 -15  -9  -1  -20.80   20.80
 -15  -9  -1   -8.20   18.60
  15   9   1   16.80   11.10
  15   9   1   23.90    9.30
  14 -10   1   53.99   13.30
  14 -10   1   29.80   11.70
 -14   9  -1  128.49   28.70
 -14   9  -1  165.88   24.80
 -14   8  -1   -9.90   17.30
 -14   8  -1   25.60   16.80
  14  -8   1   61.89   12.90
 -14   7  -1   61.69   17.50
  14  -7   1  109.89   16.10
  14  -7   1   93.49   13.70
 -14   6  -1  -13.50   13.90
 -14   6  -1  -11.20   12.50
 -14   6  -1   -2.20    7.40
  14  -6   1   11.40    9.30
  14  -6   1   21.50   10.40
 -14   5  -1   59.29   15.60
 -14   5  -1   79.59   12.60
 -14   5  -1   80.59   19.50
  14  -5   1   93.59   13.40
  14  -5   1   91.39   14.80
 -14   4  -1    3.70   11.80
 -14   4  -1   -1.50    7.60
 -14   4  -1    3.90   14.10
  14  -4   1    3.70   10.90
  14  -4   1    0.30    9.00
  14  -4   1    9.10    5.20
 -14   3  -1    2.50    8.20
 -14   3  -1   -0.90   13.30
 -14   3  -1    1.20   12.20
  14  -3   1   -5.40    8.20
  14  -3   1    1.10    8.80
  14  -3   1   -0.90    4.80
 -14   2  -1   99.79   19.00
 -14   2  -1   69.49   13.10
 -14   2  -1   77.79   13.70
  14  -2   1   59.99    7.10
  14  -2   1   68.99   11.60
  14  -2   1   65.19   12.30
 -14   1  -1    7.90   10.60
 -14   1  -1    2.10   10.30
 -14   1  -1    3.20    9.60
  14  -1   1   10.90    9.20
  14  -1   1    2.60    8.10
  14  -1   1   13.50    5.80
 -14   0  -1    1.80   12.50
 -14   0  -1   -5.30    8.90
 -14   0  -1   -3.20    9.90
  14   0   1   -5.20    7.60
  14   0   1    1.50    5.00
  14   0   1    4.00    8.60
 -14  -1  -1   -1.70    8.10
 -14  -1  -1    5.30   10.20
 -14  -1  -1    3.70   10.70
  14   1   1    9.30    8.90
  14   1   1   10.80    8.40
  14   1   1   -2.00    5.90
 -14  -2  -1   72.79   15.50
 -14  -2  -1   79.29   14.20
 -14  -2  -1   74.69   17.00
 -14  -2  -1   58.59    9.70
  14   2   1   64.89    8.20
  14   2   1   54.89   12.40
  14   2   1   69.19   11.00
 -14  -3  -1   -9.70   11.60
 -14  -3  -1   12.70   11.20
 -14  -3  -1   -4.10   12.30
  14   3   1    1.00    8.10
  14   3   1   -5.10    6.70
  14   3   1   -1.20    9.40
 -14  -4  -1    4.10   13.00
 -14  -4  -1   -9.00   14.70
 -14  -4  -1    5.00   12.10
  14   4   1    5.50   10.50
  14   4   1    6.90    8.10
  14   4   1    5.40    6.70
 -14  -5  -1   76.99   18.10
 -14  -5  -1   76.79   15.10
 -14  -5  -1   74.29   19.50
  14   5   1   85.09   10.00
  14   5   1   66.19   14.50
  14   5   1   85.29   12.30
 -14  -6  -1   -6.20   13.20
 -14  -6  -1   -4.60   14.80
  14   6   1   13.50    9.00
  14   6   1   14.90    7.30
 -14  -7  -1  104.29   20.70
 -14  -7  -1   64.89   20.20
  14   7   1   78.59   10.50
  14   7   1   82.89   12.90
 -14  -8  -1   42.80   21.00
 -14  -8  -1   26.70   18.60
  14   8   1   52.99   10.00
  14   8   1   51.49   12.00
 -14  -9  -1  211.18   19.10
 -14  -9  -1  204.08   30.90
 -14  -9  -1  214.58   29.80
  14   9   1  209.58   18.60
  14   9   1  210.28   15.70
 -14 -10  -1   33.70   12.10
 -14 -10  -1  -15.80   19.70
 -14 -10  -1  -52.09   21.20
  14  10   1    8.80   10.90
  14  10   1   25.20    9.60
 -13  10  -1   74.89   11.50
 -13  10  -1   28.50   18.90
  13 -10   1   67.09   13.90
 -13   9  -1  -12.10   14.70
 -13   9  -1    3.40    7.40
  13  -9   1   41.10   12.00
  13  -9   1   24.40   11.20
 -13   8  -1  122.79   24.80
 -13   8  -1  132.19   18.90
 -13   8  -1  168.08   13.80
  13  -8   1  182.88   17.30
  13  -8   1  202.98   19.20
 -13   7  -1  -16.60   12.70
 -13   7  -1   -2.80    6.50
 -13   7  -1  -24.60   12.50
  13  -7   1   18.50   10.50
  13  -7   1   11.60    9.70
 -13   6  -1    6.20    6.70
 -13   6  -1   11.00   10.60
 -13   6  -1    1.40   13.50
 -13   6  -1    4.60    7.70
  13  -6   1   13.80   10.30
  13  -6   1   23.80    9.90
 -13   5  -1   19.30    6.30
 -13   5  -1   23.50   12.90
 -13   5  -1   15.50    7.90
 -13   5  -1    5.70   13.20
  13  -5   1    6.80    9.80
  13  -5   1   14.80   10.20
  13  -5   1   14.10    5.30
 -13   4  -1  141.69   13.40
 -13   4  -1  120.39   19.70
 -13   4  -1  134.79    8.90
 -13   4  -1  145.39   18.30
  13  -4   1  140.69    9.10
  13  -4   1  147.19   14.90
  13  -4   1  135.29   17.00
 -13   3  -1   28.40   11.30
 -13   3  -1   17.10    4.50
 -13   3  -1   16.30    9.60
 -13   3  -1   23.40   13.50
  13  -3   1   17.40    9.60
  13  -3   1   15.70    9.30
  13  -3   1   19.10    5.30
 -13   2  -1    6.70    8.80
 -13   2  -1   14.90   10.00
 -13   2  -1   12.80   12.60
  13  -2   1   -6.60    7.70
  13  -2   1    9.00    9.80
  13  -2   1    6.50    5.10
 -13   1  -1   20.60    9.20
 -13   1  -1   14.20    9.50
 -13   1  -1   16.20   10.40
  13  -1   1   18.80    5.70
  13  -1   1   17.70    9.10
  13  -1   1   10.10    8.10
 -13   0  -1    1.50    9.40
 -13   0  -1    9.90    8.50
 -13   0  -1   11.40   12.40
  13   0   1    5.50    8.40
  13   0   1    2.10    4.90
  13   0   1   -8.60    7.40
 -13  -1  -1   17.30   12.50
 -13  -1  -1   15.00   10.90
 -13  -1  -1   14.40    7.90
  13   1   1   19.20    9.40
  13   1   1   11.00    6.20
  13   1   1    9.60    7.90
 -13  -2  -1   20.70   13.00
 -13  -2  -1    5.70    7.40
 -13  -2  -1    9.50   11.00
 -13  -2  -1   -0.30    9.40
  13   2   1   -2.50    5.50
  13   2   1   12.40    9.10
  13   2   1    2.50    7.70
 -13  -3  -1    8.80   10.50
 -13  -3  -1   20.90    8.40
 -13  -3  -1   12.70   12.10
 -13  -3  -1   25.30   12.90
  13   3   1   14.30    6.50
  13   3   1   19.60   10.10
  13   3   1    9.60    8.00
 -13  -4  -1  139.69   19.30
 -13  -4  -1  149.09   19.60
 -13  -4  -1  142.09   17.70
  13   4   1  145.99   12.30
  13   4   1  135.69   13.60
  13   4   1  123.49   15.80
 -13  -5  -1   10.10   12.90
 -13  -5  -1   27.00   14.90
 -13  -5  -1    7.90   13.20
  13   5   1   18.10    9.10
  13   5   1   20.00    7.40
 -13  -6  -1  -24.40   14.30
 -13  -6  -1   11.60   11.60
 -13  -6  -1    4.80   14.60
  13   6   1    7.20    7.10
  13   6   1   -1.80    7.90
 -13  -7  -1   -7.30   13.80
 -13  -7  -1   -9.90   15.80
  13   7   1   -2.60    6.70
  13   7   1    7.90    8.90
 -13  -8  -1  137.49   24.00
 -13  -8  -1  161.88   25.90
  13   8   1  149.49   15.80
  13   8   1  172.58   13.90
 -13  -9  -1  -17.90   18.90
 -13  -9  -1   -1.40   18.20
 -13  -9  -1   21.40   11.10
  13   9   1   17.00    8.60
  13   9   1    6.30    9.70
 -13 -10  -1   73.89   14.30
 -13 -10  -1   73.59   24.90
 -13 -10  -1    7.90   23.90
  13  10   1   91.79   12.20
  13  10   1   66.39   13.90
 -12  11  -1   13.20    9.30
 -12  11  -1  -13.40   16.10
  12 -11   1   48.10   14.10
  12 -11   1   34.70   12.40
 -12  10  -1  -26.30   14.20
 -12  10  -1    7.80    8.40
  12 -10   1   38.70   13.60
  12 -10   1   15.10   11.30
 -12   9  -1   40.50   17.40
 -12   9  -1   76.49   11.80
  12  -9   1   93.19   15.60
  12  -9   1   90.19   14.00
 -12   8  -1  -20.50   12.50
 -12   8  -1    0.80    6.80
  12  -8   1   14.80   10.30
  12  -8   1    0.70    9.40
 -12   7  -1   53.09    9.20
 -12   7  -1   24.30   15.20
 -12   7  -1   47.80   15.30
  12  -7   1   37.30   11.10
  12  -7   1   76.59   13.90
  12  -7   1   54.49   11.10
  12  -7   1   40.50    6.70
 -12   6  -1   -0.10    6.50
 -12   6  -1   -0.50   12.50
 -12   6  -1   -1.60   12.30
 -12   6  -1    2.00    7.10
  12  -6   1   -0.20    9.60
  12  -6   1    5.20    6.80
  12  -6   1   -1.50    4.70
  12  -6   1    2.50    9.50
 -12   5  -1  141.99   19.80
 -12   5  -1  161.38   13.80
 -12   5  -1  150.18   10.70
 -12   5  -1  143.79   15.80
  12  -5   1  159.38    9.60
  12  -5   1  149.29   15.00
  12  -5   1  141.29   16.00
 -12   4  -1   20.60   12.70
 -12   4  -1   22.70    8.10
 -12   4  -1   24.50   11.50
 -12   4  -1   25.90    5.60
  12  -4   1   21.80    9.90
  12  -4   1   18.20    5.20
  12  -4   1   12.50    9.00
 -12   3  -1  134.29   18.20
 -12   3  -1  130.29   13.70
 -12   3  -1  141.49   16.00
 -12   3  -1  123.79    7.20
  12  -3   1  113.99   13.60
  12  -3   1  136.79   11.80
  12  -3   1  131.89    8.90
 -12   2  -1   17.40    9.50
 -12   2  -1    4.20    7.70
 -12   2  -1   14.10    2.90
 -12   2  -1   15.40   11.90
  12  -2   1   16.40    7.80
  12  -2   1   15.70    5.30
  12  -2   1    9.50    3.20
  12  -2   1    7.60    8.30
  12  -2   1   16.60    2.80
 -12   1  -1   15.60    9.70
 -12   1  -1   19.20   11.70
 -12   1  -1   19.90    9.40
  12  -1   1   11.70    7.90
  12  -1   1    9.40    5.20
  12  -1   1   19.40    8.00
 -12   0  -1    1.70    7.60
 -12   0  -1    5.30    8.80
 -12   0  -1    8.60   11.10
  12   0   1   -3.50    7.30
  12   0   1   -9.00    6.60
  12   0   1   -1.10    5.00
 -12  -1  -1   20.30   11.70
 -12  -1  -1   13.40    9.80
 -12  -1  -1   26.20    7.80
  12   1   1    9.40    7.40
  12   1   1    8.00    7.90
  12   1   1   12.60    5.40
 -12  -2  -1   15.40    9.50
 -12  -2  -1   15.60    6.50
 -12  -2  -1   21.30   11.20
 -12  -2  -1   18.50   11.80
  12   2   1    7.20    7.60
  12   2   1   18.00    9.00
  12   2   1   11.60    5.70
 -12  -3  -1  121.39    9.30
 -12  -3  -1  119.69   15.20
 -12  -3  -1  134.29   17.50
 -12  -3  -1  122.49   14.80
  12   3   1  124.29   12.30
  12   3   1  120.99   14.10
  12   3   1  125.59    6.80
  12   3   1  130.39   11.10
 -12  -4  -1   13.50   12.30
 -12  -4  -1   18.60   13.60
 -12  -4  -1   20.40   11.80
  12   4   1   19.30   10.70
  12   4   1   23.80    6.90
  12   4   1   18.00    5.30
  12   4   1   18.60    8.20
 -12  -5  -1  156.08   20.70
 -12  -5  -1  154.38   20.70
 -12  -5  -1  146.59   19.00
  12   5   1  150.98   13.90
  12   5   1  146.09   10.30
  12   5   1  140.29   11.50
 -12  -6  -1    8.50   14.90
 -12  -6  -1    4.80   13.00
 -12  -6  -1   -8.80   13.40
  12   6   1    0.70    7.90
  12   6   1    0.60    6.80
  12   6   1   10.80    7.20
 -12  -7  -1   38.00   17.90
 -12  -7  -1   41.50   17.00
  12   7   1   53.19    9.10
  12   7   1   47.80   10.60
  12   7   1   55.89    9.20
 -12  -8  -1   -5.60   16.00
 -12  -8  -1   -9.80   16.20
  12   8   1  -11.20    8.00
  12   8   1   -2.80    7.70
  12   8   1    1.90    7.20
 -12  -9  -1   42.60   22.20
 -12  -9  -1   84.19   22.90
 -12  -9  -1   85.79   14.00
  12   9   1   73.99   13.20
  12   9   1   74.89   10.90
  12   9   1   67.19   11.70
 -12 -10  -1   21.70   10.80
 -12 -10  -1   -8.20   19.90
  12  10   1    0.90    9.90
  12  10   1   -4.70    7.50
 -12 -11  -1   29.70   12.80
 -12 -11  -1  -34.60   19.80
  12  11   1   19.00   12.00
  12  11   1   22.30    9.10
 -11  11  -1  -33.50   14.40
 -11  11  -1    3.40   10.30
  11 -11   1   -1.50   11.20
  11 -11   1   23.70   12.00
 -11  10  -1   54.79   11.00
 -11  10  -1   22.00   16.70
  11 -10   1   54.49   13.10
  11 -10   1   74.69   15.30
 -11   9  -1   -5.80   10.60
 -11   9  -1    1.90    8.90
  11  -9   1   -1.50    9.80
  11  -9   1   34.20   13.30
 -11   8  -1   13.00    8.70
 -11   8  -1  -25.40   13.60
 -11   8  -1    1.70   13.10
  11  -8   1   29.40   11.50
  11  -8   1   20.20   10.60
  11  -8   1    9.50    5.50
 -11   7  -1   -0.40   12.80
 -11   7  -1    6.10    6.90
 -11   7  -1   -5.50   13.40
 -11   7  -1   11.00    7.30
  11  -7   1    3.90    6.40
  11  -7   1    2.00    4.70
  11  -7   1   12.50    9.70
  11  -7   1    5.10   11.70
 -11   6  -1  147.09   12.40
 -11   6  -1  134.69   11.70
 -11   6  -1  143.19   18.80
 -11   6  -1  130.19   18.60
  11  -6   1  151.58   12.20
  11  -6   1  146.89    9.00
  11  -6   1  148.79   15.00
  11  -6   1  154.98   16.60
 -11   5  -1    5.20    7.00
 -11   5  -1    8.10   11.10
 -11   5  -1    2.90    6.10
 -11   5  -1    7.80   10.90
  11  -5   1   -1.70    8.30
  11  -5   1    2.10   10.00
  11  -5   1    3.10    4.40
  11  -5   1    7.30    6.60
 -11   4  -1   85.79    7.70
 -11   4  -1  103.19   14.60
 -11   4  -1  101.29   16.70
 -11   4  -1   81.29   11.30
  11  -4   1   95.69   12.80
  11  -4   1   88.89    7.30
  11  -4   1   85.49   11.40
 -11   3  -1    8.10   10.30
 -11   3  -1    0.70    3.80
 -11   3  -1   -2.30    7.10
 -11   3  -1    2.80    8.60
  11  -3   1    0.90    7.40
  11  -3   1    4.00    4.30
  11  -3   1   -9.40    7.00
 -11   2  -1   28.50    8.20
 -11   2  -1   24.90    3.40
 -11   2  -1   28.10   11.60
 -11   2  -1   32.70    9.40
  11  -2   1   28.50    3.30
  11  -2   1   33.60    8.30
  11  -2   1   27.60    5.10
  11  -2   1   32.40    8.60
  11  -2   1   22.20    3.50
 -11   1  -1   24.20    9.00
 -11   1  -1   16.50   10.50
 -11   1  -1   21.00    8.30
  11  -1   1   24.10    7.60
  11  -1   1   13.50    8.30
  11  -1   1   14.00    4.80
 -11   0  -1    0.70    7.80
 -11   0  -1   -2.10    9.40
 -11   0  -1    6.70    6.30
  11   0   1    1.70    4.50
  11   0   1   -0.50    6.60
  11   0   1   -0.90    6.00
 -11  -1  -1   21.20    9.30
 -11  -1  -1   25.30   11.00
 -11  -1  -1   33.60    7.00
  11   1   1   21.20    7.20
  11   1   1   26.10    5.80
  11   1   1   19.00    7.90
 -11  -2  -1   25.00    2.80
 -11  -2  -1   26.40   10.40
 -11  -2  -1   28.10    9.50
 -11  -2  -1   30.30    6.40
 -11  -2  -1   23.20   10.60
  11   2   1   27.50    5.70
  11   2   1   15.60    7.30
  11   2   1   29.40    9.00
  11   2   1   23.20    2.80
 -11  -3  -1    5.20    9.70
 -11  -3  -1   -4.10    8.40
 -11  -3  -1    0.10    4.70
 -11  -3  -1   -3.10    7.40
 -11  -3  -1    1.00    2.80
  11   3   1    1.50    5.40
  11   3   1    3.90    2.90
  11   3   1   -6.70    6.10
  11   3   1    5.50    8.20
  11   3   1   -2.70    3.60
 -11  -4  -1   82.09   14.20
 -11  -4  -1   93.19   14.20
 -11  -4  -1  107.99   15.50
  11   4   1   87.59    8.90
  11   4   1   97.89    8.00
  11   4   1   75.09   13.00
  11   4   1  102.89   11.20
 -11  -5  -1   -4.00    9.20
 -11  -5  -1    5.20   11.80
 -11  -5  -1    5.20   11.50
  11   5   1    3.60    7.60
  11   5   1    7.80    6.10
  11   5   1    1.50    6.30
 -11  -6  -1  169.68   20.90
 -11  -6  -1  154.88   21.20
 -11  -6  -1  144.09   19.20
  11   6   1  143.99   11.70
  11   6   1  154.28   12.10
  11   6   1  153.68   13.90
 -11  -7  -1  -13.60   14.50
 -11  -7  -1  -10.10   13.30
 -11  -7  -1    2.70   15.30
  11   7   1   11.50    7.60
  11   7   1   12.80    8.60
  11   7   1    4.10    7.10
 -11  -8  -1    3.60    9.20
 -11  -8  -1   -6.30   16.30
 -11  -8  -1    2.20   16.60
  11   8   1    0.60    8.70
  11   8   1   15.90    8.70
  11   8   1   12.90    7.60
 -11  -9  -1   -8.30   17.50
 -11  -9  -1  -15.10   17.90
 -11  -9  -1   -0.10    9.10
  11   9   1    6.90    7.50
  11   9   1   -5.30    8.40
  11   9   1   -0.10    8.80
 -11 -10  -1   57.89   12.90
 -11 -10  -1   32.70   22.80
 -11 -10  -1  -10.60   21.00
  11  10   1   56.99   11.10
  11  10   1   67.79   13.10
  11  10   1   62.79   10.80
 -11 -11  -1   -8.70   22.30
 -11 -11  -1    4.00   12.10
  11  11   1   -6.90    8.40
  11  11   1    2.40   10.20
  11  11   1    6.50    8.10
 -10  12  -1   -1.60    9.20
  10 -12   1   44.00   13.50
  10 -12   1    7.10   13.10
 -10  11  -1   74.29   13.10
  10 -11   1  108.59   18.10
  10 -11   1   84.79   14.80
 -10  10  -1   -4.00   14.80
 -10  10  -1   39.20   10.40
  10 -10   1   24.10   11.50
  10 -10   1   37.30   13.40
 -10   9  -1    8.90   14.10
 -10   9  -1   16.30    9.90
  10  -9   1   24.10    6.30
  10  -9   1   15.90   10.70
  10  -9   1   28.00   12.30
 -10   8  -1   42.90   16.30
 -10   8  -1   42.40   13.10
 -10   8  -1   46.60    9.70
  10  -8   1   50.39    7.00
  10  -8   1   59.69   12.20
  10  -8   1   67.99   14.10
 -10   7  -1  153.48   12.10
 -10   7  -1  149.59   19.90
 -10   7  -1  131.09   19.80
 -10   7  -1  155.48   13.60
  10  -7   1  156.28   15.90
  10  -7   1  153.48    9.40
  10  -7   1  152.88   11.70
  10  -7   1  149.79   18.10
 -10   6  -1   39.80    8.30
 -10   6  -1   33.70   12.90
 -10   6  -1   27.70    8.00
 -10   6  -1   29.00   12.50
  10  -6   1   39.70    8.20
  10  -6   1   29.10   10.20
  10  -6   1   41.50    6.00
  10  -6   1   37.40   11.20
 -10   5  -1  303.87   13.90
 -10   5  -1  301.97   21.80
 -10   5  -1  305.97   15.60
 -10   5  -1  325.17   21.30
  10  -5   1  306.87   12.00
  10  -5   1  305.37   15.60
  10  -5   1  287.57   17.10
  10  -5   1  279.57   19.40
 -10   4  -1   26.20    7.60
 -10   4  -1   18.50    5.40
 -10   4  -1   30.40   11.60
 -10   4  -1   34.70   10.80
  10  -4   1   15.90    8.60
  10  -4   1   20.00    7.20
  10  -4   1    9.60    7.90
  10  -4   1   25.00    4.90
 -10   3  -1   43.80    5.20
 -10   3  -1   51.29   12.30
 -10   3  -1   48.40    8.30
 -10   3  -1   49.40   10.50
  10  -3   1   44.80    8.60
  10  -3   1   40.10    5.30
  10  -3   1   45.00    9.40
 -10   2  -1    9.70    6.50
 -10   2  -1    3.50    2.80
 -10   2  -1   15.50    7.80
 -10   2  -1   11.10    9.40
  10  -2   1    3.80    3.00
  10  -2   1    9.10    6.90
  10  -2   1    2.40    6.10
  10  -2   1    1.40    3.80
 -10   1  -1    3.10    7.20
 -10   1  -1    1.80    6.60
 -10   1  -1    4.10    8.90
  10  -1   1   -0.10    1.30
  10  -1   1   -1.50    5.80
  10  -1   1    3.70    6.80
  10  -1   1   -2.00    1.60
  10  -1   1   -1.70    3.90
 -10   0  -1    6.40    6.20
 -10   0  -1    2.10    8.40
 -10   0  -1   -1.90    6.80
  10   0   1   -7.80    5.20
  10   0   1    0.60    5.80
  10   0   1   -2.00    4.00
 -10  -1  -1    2.60    5.10
 -10  -1  -1    5.70    7.50
 -10  -1  -1    2.50    8.40
  10   1   1   -2.00    5.90
  10   1   1   -1.30    4.50
  10   1   1   -3.70    5.40
 -10  -2  -1   10.20    4.80
 -10  -2  -1    2.70    8.40
 -10  -2  -1    8.10    2.10
 -10  -2  -1    8.90    7.00
 -10  -2  -1   -0.80    7.00
  10   2   1    3.30    2.60
  10   2   1    6.10    3.20
  10   2   1    4.10    4.50
  10   2   1    0.80    5.80
  10   2   1    5.70    6.80
 -10  -3  -1   44.00    4.10
 -10  -3  -1   54.99   11.80
 -10  -3  -1   43.20   11.40
 -10  -3  -1   31.30    9.90
 -10  -3  -1   44.20    5.00
 -10  -3  -1   41.90    4.50
  10   3   1   48.50    8.10
  10   3   1   45.10    4.30
  10   3   1   52.89   10.20
  10   3   1   34.80    6.30
  10   3   1   41.10    4.80
 -10  -4  -1   24.90   11.50
 -10  -4  -1   27.60   10.60
 -10  -4  -1   29.30   10.50
  10   4   1   27.40    5.50
  10   4   1   25.00    7.70
  10   4   1   22.10    9.50
  10   4   1   19.40    6.00
 -10  -5  -1  293.57   21.30
 -10  -5  -1  330.87   23.00
 -10  -5  -1  301.67   20.80
  10   5   1  289.07   14.00
  10   5   1  292.07   15.90
  10   5   1  308.17   13.90
 -10  -6  -1   47.10   13.70
 -10  -6  -1   43.40   15.20
 -10  -6  -1   33.50   14.40
  10   6   1   39.90    7.90
  10   6   1   31.00    9.10
  10   6   1   44.60    7.90
 -10  -7  -1  144.89   21.50
 -10  -7  -1  157.98   22.10
 -10  -7  -1  130.29   18.40
  10   7   1  167.58   14.30
  10   7   1  139.39   13.00
  10   7   1  152.48   12.30
 -10  -8  -1   65.69   12.30
 -10  -8  -1   47.40   16.10
 -10  -8  -1   69.99   22.00
  10   8   1   54.69    9.60
  10   8   1   51.49   11.00
  10   8   1   37.00    9.80
 -10  -9  -1   16.80   19.10
 -10  -9  -1  -19.70   19.60
 -10  -9  -1   24.60   10.30
  10   9   1   27.60    8.30
  10   9   1   15.30    8.80
  10   9   1   18.60    9.90
 -10 -10  -1  -11.30   23.10
 -10 -10  -1    6.20   20.40
 -10 -10  -1   28.00   11.70
  10  10   1    9.80   10.40
  10  10   1   22.10    9.80
  10  10   1   27.20    8.60
 -10 -11  -1   61.49   13.60
 -10 -11  -1   59.39   25.60
  10  11   1   65.49   13.50
  10  11   1   91.89   11.90
  10  11   1   74.59   14.30
 -10 -12  -1  -50.69   21.50
 -10 -12  -1  -16.70   10.70
  10  12   1   13.50    8.80
  10  12   1   -0.80    9.70
  -9  12  -1   12.20   18.10
  -9  12  -1   53.19   12.50
   9 -12   1   69.99   17.70
   9 -12   1   58.39   14.10
  -9  11  -1   -0.10    8.90
  -9  11  -1  -32.70   13.30
   9 -11   1   17.40   12.80
   9 -11   1   -5.90   10.20
  -9  10  -1   -0.90    8.20
  -9  10  -1   -9.20   13.60
   9 -10   1   30.40   12.50
   9 -10   1    5.00   10.50
   9 -10   1   -4.20    5.50
  -9   9  -1  -10.00   12.50
  -9   9  -1   -7.10    8.80
   9  -9   1    1.80    5.40
   9  -9   1    1.20   10.10
   9  -9   1   15.60   11.50
  -9   8  -1   15.40    8.40
  -9   8  -1   -2.10   10.80
  -9   8  -1   21.20   13.70
   9  -8   1   22.90    6.00
   9  -8   1   17.40   10.70
   9  -8   1   17.40   11.80
  -9   7  -1   42.20    8.70
  -9   7  -1   51.19   14.30
  -9   7  -1   40.70   11.70
  -9   7  -1   42.60    7.80
   9  -7   1   59.19   13.20
   9  -7   1   42.00   11.10
   9  -7   1   50.89    7.90
   9  -7   1   41.40    6.30
  -9   6  -1  209.18   12.60
  -9   6  -1  190.68   17.90
  -9   6  -1  199.38   12.20
  -9   6  -1  200.98   19.00
   9  -6   1  210.98   12.60
   9  -6   1  195.78   15.60
   9  -6   1  198.28    9.80
   9  -6   1  181.08   16.30
  -9   5  -1   -2.40    9.90
  -9   5  -1   13.20   10.20
  -9   5  -1   -2.50    5.10
  -9   5  -1   -5.30    5.80
   9  -5   1   -3.50    7.90
   9  -5   1   -2.70    5.40
   9  -5   1    4.80    8.40
   9  -5   1   -1.00    3.90
  -9   4  -1  103.69   13.60
  -9   4  -1   94.79   13.70
  -9   4  -1   93.59    7.90
  -9   4  -1   89.99    9.50
   9  -4   1  100.09    9.70
   9  -4   1   89.69   11.40
   9  -4   1   97.69   10.60
   9  -4   1   91.99    6.90
  -9   3  -1   34.20    9.20
  -9   3  -1   27.60    9.90
  -9   3  -1   33.20    7.30
  -9   3  -1   27.10    4.60
   9  -3   1   29.00    7.00
   9  -3   1   17.60    7.20
   9  -3   1   30.10    7.40
   9  -3   1   25.80    4.20
  -9   2  -1   40.60    7.40
  -9   2  -1   49.00   10.10
  -9   2  -1   50.89    9.10
  -9   2  -1   40.00    4.10
   9  -2   1   36.30    4.70
   9  -2   1   38.10    7.80
   9  -2   1   38.20    7.40
   9  -2   1   36.50    4.10
  -9   1  -1   81.59   12.50
  -9   1  -1   97.49   11.00
  -9   1  -1   78.49   10.40
   9  -1   1   89.49    9.00
   9  -1   1   82.39    9.20
   9  -1   1   88.09    3.90
   9  -1   1   84.99    3.60
   9  -1   1   90.69    6.40
  -9   0  -1   -1.30    6.10
  -9   0  -1    2.10    6.10
  -9   0  -1    5.50    5.70
   9   0   1   -2.20    3.60
   9   0   1   -1.00    5.30
   9   0   1    1.80    5.40
  -9  -1  -1   82.49    8.30
  -9  -1  -1   78.79    2.80
  -9  -1  -1   81.39   10.60
  -9  -1  -1   70.29   10.40
   9   1   1   82.39    2.80
   9   1   1   80.99    8.40
   9   1   1   77.19    2.90
   9   1   1   96.39    7.10
   9   1   1   74.99    9.20
  -9  -2  -1   41.40    3.60
  -9  -2  -1   43.30    8.50
  -9  -2  -1   54.99   10.90
  -9  -2  -1   41.10    5.30
  -9  -2  -1   39.90    8.80
   9   2   1   37.30    3.70
   9   2   1   41.30    4.60
   9   2   1   34.40    8.30
   9   2   1   41.80    5.90
   9   2   1   33.40    6.60
  -9  -3  -1   22.10    8.50
  -9  -3  -1   29.70    9.90
  -9  -3  -1   24.80    3.20
  -9  -3  -1   24.80    3.80
  -9  -3  -1   22.10    3.50
  -9  -3  -1   27.30    9.00
   9   3   1   24.10    4.30
   9   3   1   27.70    5.50
   9   3   1   23.00    8.00
   9   3   1   23.50    6.30
   9   3   1   22.60    3.10
  -9  -4  -1   94.29   13.00
  -9  -4  -1  101.89   12.60
  -9  -4  -1  101.39   14.50
   9   4   1   89.59    8.00
   9   4   1   88.99    8.20
   9   4   1   93.29   12.40
   9   4   1   91.79    9.60
  -9  -5  -1    3.50    9.50
  -9  -5  -1   -0.50   10.20
  -9  -5  -1   -2.70   10.70
   9   5   1   -1.30    6.30
   9   5   1   -1.10    5.50
   9   5   1    3.80    5.60
  -9  -6  -1  191.28   18.30
  -9  -6  -1  194.48   18.00
  -9  -6  -1  221.08   19.00
   9   6   1  201.38   12.90
   9   6   1  198.98   14.10
   9   6   1  203.28   12.20
  -9  -7  -1   46.70   16.80
  -9  -7  -1   40.10   16.80
  -9  -7  -1   40.90   13.50
   9   7   1   41.20    9.60
   9   7   1   29.10    7.80
   9   7   1   34.00    9.10
  -9  -8  -1   19.50   10.20
  -9  -8  -1   17.60   17.90
  -9  -8  -1   39.20   18.70
   9   8   1   23.30    8.10
   9   8   1   22.70    9.70
   9   8   1   10.50    8.10
  -9  -9  -1   -8.60   17.40
  -9  -9  -1    8.10    9.70
  -9  -9  -1  -13.90   17.20
   9   9   1   -4.30    8.80
   9   9   1   -6.60    6.90
   9   9   1    7.10    9.10
  -9 -10  -1  -28.80   18.50
  -9 -10  -1    7.30   10.10
  -9 -10  -1  -29.50   17.90
   9  10   1    0.80    7.40
   9  10   1    8.30   10.10
   9  10   1    3.60    9.70
  -9 -11  -1   -6.90    9.90
  -9 -11  -1  -36.90   19.90
   9  11   1   -5.00    9.90
   9  11   1   -8.00    7.00
   9  11   1   -3.30    9.20
  -9 -12  -1   30.40   25.70
  -9 -12  -1   54.59   14.20
   9  12   1   53.59   12.90
   9  12   1   71.49   11.50
  -8  12  -1   -0.70    9.90
   8 -12   1    5.90   13.10
   8 -12   1   -0.80   11.60
  -8  11  -1  -34.10   13.50
  -8  11  -1    3.20    9.20
   8 -11   1   11.30    6.70
   8 -11   1    3.30   11.20
   8 -11   1   25.40   13.60
  -8  10  -1   13.00    9.30
  -8  10  -1    6.40   14.10
   8 -10   1   18.80    6.40
   8 -10   1   36.50   13.80
   8 -10   1   21.30   11.10
  -8   9  -1   24.50    9.50
  -8   9  -1   20.80   11.60
   8  -9   1   31.10    6.70
   8  -9   1   36.70   11.20
   8  -9   1   45.40   14.00
  -8   8  -1  -18.60   10.30
  -8   8  -1   -1.70    9.50
  -8   8  -1   -5.50    7.40
   8  -8   1   -3.30    5.20
   8  -8   1    6.70    6.40
   8  -8   1   -1.80   10.80
   8  -8   1   11.50   10.40
  -8   7  -1  156.48   12.50
  -8   7  -1  143.59   15.70
  -8   7  -1  135.79   17.00
   8  -7   1  152.28    9.40
   8  -7   1  151.28   15.00
   8  -7   1  154.68   16.60
   8  -7   1  165.68   10.70
  -8   6  -1   79.99   12.30
  -8   6  -1   79.19    9.70
  -8   6  -1   73.59    8.70
  -8   6  -1   69.79   12.90
   8  -6   1   62.99   10.80
   8  -6   1   71.39    8.50
   8  -6   1   69.59    6.80
   8  -6   1   41.80   11.40
  -8   5  -1  455.45   17.00
  -8   5  -1  462.15   17.20
  -8   5  -1  431.86   23.50
  -8   5  -1  457.65   23.00
   8  -5   1  440.86   20.70
   8  -5   1  464.65   14.40
   8  -5   1  448.56   19.30
   8  -5   1  472.05   17.40
  -8   4  -1   16.40    5.60
  -8   4  -1   10.30    8.40
  -8   4  -1   10.00    4.80
  -8   4  -1   11.60    8.30
   8  -4   1   12.90    7.20
   8  -4   1   10.20    6.90
   8  -4   1   13.70    4.90
   8  -4   1   12.80    3.70
  -8   3  -1   39.90    9.90
  -8   3  -1   41.70    7.10
  -8   3  -1   52.09    9.30
  -8   3  -1   38.60    5.10
   8  -3   1   37.10    4.40
   8  -3   1   40.80    6.80
   8  -3   1   39.80    7.40
   8  -3   1   30.40    7.50
  -8   2  -1    4.00    3.00
  -8   2  -1    3.50    6.10
  -8   2  -1    2.10    4.80
  -8   2  -1    4.60    7.70
   8  -2   1   -0.20    5.40
   8  -2   1   -1.10    5.30
   8  -2   1    1.80    3.00
   8  -2   1    6.40    3.40
  -8   1  -1   20.80    6.30
  -8   1  -1   21.50    2.40
  -8   1  -1   23.30    7.40
  -8   1  -1   26.30    6.40
   8  -1   1   18.20    6.10
   8  -1   1   25.90    2.60
   8  -1   1   21.80    3.90
   8  -1   1   31.80    6.20
   8  -1   1   21.40    2.30
  -8   0  -1    2.20    4.50
  -8   0  -1   -1.20    4.90
  -8   0  -1   -2.70    7.00
   8   0   1    2.30    4.80
   8   0   1    3.60    5.80
   8   0   1   -1.30    3.00
  -8  -1  -1   19.70    5.00
  -8  -1  -1   26.40    8.60
  -8  -1  -1   22.50    2.20
  -8  -1  -1   22.40    7.40
   8   1   1   19.20    5.50
   8   1   1   22.70    2.40
   8   1   1   22.70    4.00
   8   1   1   23.40    4.50
   8   1   1   15.10    6.10
  -8  -2  -1    2.80    6.30
  -8  -2  -1    3.80    2.20
  -8  -2  -1    2.50    7.20
  -8  -2  -1   11.40    7.70
  -8  -2  -1    7.50    3.60
   8   2   1    4.40    2.80
   8   2   1    6.50    3.90
   8   2   1    4.10    2.50
   8   2   1    3.90    4.00
   8   2   1   -2.00    5.70
  -8  -3  -1   36.20    2.60
  -8  -3  -1   39.50    3.20
  -8  -3  -1   43.10   10.10
  -8  -3  -1   47.90    9.30
  -8  -3  -1   39.40    9.10
   8   3   1   43.00    6.80
   8   3   1   44.30    5.70
   8   3   1   48.40    8.90
  -8  -4  -1   22.00    8.80
  -8  -4  -1   20.00    9.80
  -8  -4  -1   21.60    9.10
   8   4   1   14.00    4.90
   8   4   1   20.30    6.20
   8   4   1   19.90    5.30
  -8  -5  -1  458.65   21.30
  -8  -5  -1  436.96   22.30
  -8  -5  -1  462.25   24.00
   8   5   1  467.15   16.20
   8   5   1  455.05   16.60
   8   5   1  447.96   18.20
  -8  -6  -1   78.19   16.00
  -8  -6  -1   68.39   15.90
  -8  -6  -1   81.19   12.90
   8   6   1   70.49    8.60
   8   6   1   75.19    8.50
   8   6   1   93.99   10.50
  -8  -7  -1  159.48   21.50
  -8  -7  -1  146.59   21.50
  -8  -7  -1  125.69   17.50
  -8  -7  -1  139.79   14.00
   8   7   1  152.68   11.60
   8   7   1  170.68   13.80
   8   7   1  167.18   12.50
  -8  -8  -1   14.70   18.00
  -8  -8  -1   -1.70    9.80
  -8  -8  -1   14.20   16.90
   8   8   1    4.10    7.90
   8   8   1   -1.30    8.80
   8   8   1   -5.10    6.50
  -8  -9  -1    8.10   18.60
  -8  -9  -1   13.40   19.90
  -8  -9  -1   20.80   10.40
   8   9   1   47.50    9.10
   8   9   1   28.10   10.50
   8   9   1   35.10   10.40
  -8 -10  -1   12.20   20.30
  -8 -10  -1  -22.80   18.60
  -8 -10  -1   25.90   11.90
   8  10   1   17.30   11.40
   8  10   1   26.20   10.00
   8  10   1   12.10    7.60
  -8 -11  -1    7.30   22.30
  -8 -11  -1    3.40   12.10
   8  11   1    3.40    9.60
   8  11   1   24.90    8.60
  -8 -12  -1   -3.10   11.20
  -8 -12  -1  -40.20   21.10
   8  12   1    3.10    7.90
   8  12   1   13.60   10.90
  -7  12  -1   13.20   10.60
   7 -12   1   -1.50   11.50
   7 -12   1   39.20   15.30
   7 -12   1   22.70    7.80
  -7  11  -1   -9.80   14.20
  -7  11  -1    0.90    9.30
   7 -11   1    5.50    6.50
   7 -11   1   -5.20   10.50
   7 -11   1   26.50   14.00
  -7  10  -1    6.00   14.30
  -7  10  -1    7.30   10.30
   7 -10   1   27.70   11.60
   7 -10   1   32.90   13.80
   7 -10   1   21.70    6.80
  -7   9  -1   10.60   13.50
  -7   9  -1   32.20   10.90
   7  -9   1   24.10   13.20
   7  -9   1   24.30   10.90
   7  -9   1   27.60    6.80
  -7   8  -1  191.88   19.50
  -7   8  -1  218.78   21.20
  -7   8  -1  235.08   15.50
   7  -8   1  254.87   12.50
   7  -8   1  224.48   20.10
   7  -8   1  228.68   17.30
   7  -8   1  228.78   11.70
  -7   7  -1   15.50   11.10
  -7   7  -1    5.70    8.70
  -7   7  -1   13.90    7.60
   7  -7   1   11.50    5.20
   7  -7   1   10.50    5.20
   7  -7   1    5.70   10.70
   7  -7   1   -1.80    8.60
  -7   6  -1  529.35   24.90
  -7   6  -1  537.85   25.60
  -7   6  -1  512.35   19.20
   7  -6   1  519.05   16.10
   7  -6   1  538.25   18.40
   7  -6   1  527.95   21.30
   7  -6   1  530.25   23.70
  -7   5  -1   21.70    9.30
  -7   5  -1   23.80    5.90
  -7   5  -1   26.10    9.50
   7  -5   1   30.60    8.10
   7  -5   1   23.80    5.40
   7  -5   1   25.10    4.50
   7  -5   1   19.20    8.50
  -7   4  -1  737.13   22.40
  -7   4  -1  719.83   27.90
  -7   4  -1  725.43   21.30
  -7   4  -1  721.43   27.30
   7  -4   1  728.63   19.40
   7  -4   1  718.23   25.10
   7  -4   1  727.53   23.60
   7  -4   1  735.93   22.50
  -7   3  -1  276.77   12.40
  -7   3  -1  284.07   15.60
  -7   3  -1  286.77   10.50
  -7   3  -1  292.27   16.80
   7  -3   1  276.77    9.50
   7  -3   1  284.17   12.50
   7  -3   1  266.47   13.80
   7  -3   1  284.27   13.10
  -7   2  -1    3.90    4.90
  -7   2  -1    1.70    2.90
  -7   2  -1    2.40    5.30
  -7   2  -1    4.90    5.90
   7  -2   1   -0.90    4.80
   7  -2   1    2.60    2.90
   7  -2   1    2.00    3.00
   7  -2   1    1.30    4.60
   7  -2   1   -1.50    4.70
  -7   1  -1  680.53   22.10
  -7   1  -1  697.33   26.20
  -7   1  -1  687.83   22.20
  -7   1  -1  682.93   16.60
   7  -1   1  690.83   18.00
   7  -1   1  686.73   21.80
   7  -1   1  686.13   20.70
   7  -1   1  694.43   16.60
  -7   0  -1    2.70    5.70
  -7   0  -1    1.70    4.20
  -7   0  -1    7.30    5.60
   7   0   1   -1.30    2.90
   7   0   1   -4.70    5.10
   7   0   1   -3.50    4.30
   7   0   1   -2.20    4.00
   7   0   1   -0.60    1.20
   7   0   1   -0.80    0.90
  -7  -1  -1  682.23   23.60
  -7  -1  -1  684.13   25.40
  -7  -1  -1  694.33   16.20
  -7  -1  -1  687.83   19.50
   7   1   1  691.63   20.50
   7   1   1  681.93   22.10
   7   1   1  686.83   16.20
   7   1   1  691.43   18.50
   7   1   1  689.23   19.20
  -7  -2  -1   -0.20    6.30
  -7  -2  -1    0.70    6.10
  -7  -2  -1    0.70    5.90
  -7  -2  -1    1.70    2.80
  -7  -2  -1   -1.90    2.20
   7   2   1    1.80    5.30
   7   2   1   -2.80    2.60
   7   2   1    4.50    4.10
   7   2   1    0.60    1.90
   7   2   1    3.30    4.40
  -7  -3  -1  295.87   16.30
  -7  -3  -1  277.37   10.00
  -7  -3  -1  281.67   15.30
  -7  -3  -1  271.77   15.00
   7   3   1  276.07   10.90
   7   3   1  292.27   10.20
   7   3   1  292.27   15.00
   7   3   1  283.67   12.40
  -7  -4  -1  715.33   25.50
  -7  -4  -1  731.13   27.60
  -7  -4  -1  697.53   26.80
   7   4   1  679.43   22.20
   7   4   1  685.83   20.40
   7   4   1  714.23   20.70
  -7  -5  -1   27.70   10.70
  -7  -5  -1   23.40    8.30
  -7  -5  -1   24.90   10.80
   7   5   1   24.20    6.60
   7   5   1   20.80    5.50
   7   5   1   23.50    6.40
  -7  -6  -1  490.45   26.00
  -7  -6  -1  542.75   27.60
  -7  -6  -1  519.95   22.70
   7   6   1  509.75   18.20
   7   6   1  551.64   19.90
   7   6   1  513.85   20.20
  -7  -7  -1    6.10    8.10
  -7  -7  -1   18.30   14.70
  -7  -7  -1   -7.10   10.40
  -7  -7  -1   13.70   15.30
   7   7   1   -1.20    7.80
   7   7   1   -0.50    7.40
   7   7   1    7.30    3.60
   7   7   1   -0.30    6.20
  -7  -8  -1  227.28   27.50
  -7  -8  -1  236.38   16.70
  -7  -8  -1  215.28   25.60
   7   8   1  242.08   16.40
   7   8   1  237.18   13.90
   7   8   1  231.78   16.70
  -7  -9  -1   32.40   11.00
  -7  -9  -1   21.40   20.40
  -7  -9  -1   17.90   21.50
   7   9   1   18.60   10.00
   7   9   1   22.80    9.40
   7   9   1   24.90    8.00
  -7 -10  -1    8.40   20.40
  -7 -10  -1   25.60   11.00
  -7 -10  -1  -13.60   20.90
   7  10   1   21.50    8.00
   7  10   1    9.90    8.90
   7  10   1   23.30   10.50
  -7 -11  -1  -24.10   20.30
  -7 -11  -1    7.90   11.20
  -7 -11  -1  -40.70   18.70
   7  11   1   14.80    8.70
   7  11   1   -9.00    8.80
  -7 -12  -1   11.00   11.80
  -7 -12  -1   -7.60   22.70
   7  12   1   18.10    8.60
   7  12   1   12.60   10.40
  -6  13  -1    2.60   10.30
  -6  13  -1    7.00    8.00
   6 -13   1   -0.10   14.10
   6 -13   1    3.30   11.90
   6 -13   1   -2.10   13.00
  -6  12  -1   -4.40    9.80
  -6  12  -1    3.30    7.40
   6 -12   1    4.20   11.50
   6 -12   1   14.30   14.70
   6 -12   1    0.90    6.70
  -6  11  -1  -17.80   13.20
  -6  11  -1   10.70    7.30
  -6  11  -1   14.70   10.00
   6 -11   1   17.40   14.50
   6 -11   1    8.40   11.00
   6 -11   1   10.00    6.90
  -6  10  -1   -5.00    8.40
  -6  10  -1    1.60    6.40
  -6  10  -1  -24.10   11.50
   6 -10   1    0.60   10.00
   6 -10   1    2.00    5.80
   6 -10   1    8.50   13.30
  -6   9  -1  132.99   14.40
  -6   9  -1  124.69   18.40
  -6   9  -1  161.98   11.70
   6  -9   1  146.89   10.90
   6  -9   1  147.79   19.10
   6  -9   1  147.19   15.60
  -6   8  -1   38.00   13.00
  -6   8  -1   20.80    8.70
  -6   8  -1   -2.10   10.50
  -6   8  -1   22.00    6.70
   6  -8   1   12.20    6.10
   6  -8   1   16.20    9.80
   6  -8   1   27.60    6.10
   6  -8   1   32.10   13.10
  -6   7  -1  236.88   14.30
  -6   7  -1  251.17   20.00
  -6   7  -1  236.88   17.30
   6  -7   1  255.87   11.80
   6  -7   1  253.07   16.20
   6  -7   1  242.58   11.40
   6  -7   1  230.28   18.60
  -6   6  -1  250.77   16.70
  -6   6  -1  235.68   12.90
  -6   6  -1  261.87   18.30
   6  -6   1  257.27   10.70
   6  -6   1  243.78   14.70
   6  -6   1  260.87   18.50
   6  -6   1  258.47   11.50
  -6   5  -1   85.69    8.20
  -6   5  -1   71.69   10.20
  -6   5  -1   64.49   10.80
   6  -5   1   78.69    6.90
   6  -5   1   71.79    6.10
   6  -5   1   81.99    9.30
   6  -5   1   72.89   10.60
  -6   4  -1  661.83   25.00
  -6   4  -1  646.64   19.50
  -6   4  -1  651.73   25.40
   6  -4   1  666.03   17.80
   6  -4   1  670.43   21.60
   6  -4   1  640.64   23.00
   6  -4   1  662.23   20.10
  -6   3  -1  165.78   11.00
  -6   3  -1  172.98   12.50
  -6   3  -1  164.98    8.90
  -6   3  -1  175.68    8.30
   6  -3   1  169.38    8.90
   6  -3   1  151.78   10.40
   6  -3   1  180.58    7.00
   6  -3   1  152.98    9.80
  -6   2  -1   17.60    7.30
  -6   2  -1   12.60    3.00
  -6   2  -1    8.90    3.50
  -6   2  -1   18.60    6.60
  -6   2  -1   17.80    5.30
   6  -2   1    7.00    4.60
   6  -2   1    8.70    5.30
   6  -2   1   11.60    3.10
   6  -2   1   18.60    3.30
   6  -2   1    6.60    5.30
  -6   1  -1   37.10    3.90
  -6   1  -1   56.89    7.70
  -6   1  -1   39.10    6.40
  -6   1  -1   38.00    3.40
  -6   1  -1   40.30    8.70
   6  -1   1   35.10    6.20
   6  -1   1   39.10    4.10
   6  -1   1   42.10    6.20
   6  -1   1   44.40    3.60
  -6   0  -1   -2.00    3.30
  -6   0  -1    1.50    5.30
  -6   0  -1    8.10    4.80
  -6   0  -1    4.30    6.50
   6   0   1    1.90    3.70
   6   0   1   -0.50    1.20
   6   0   1   -7.30    4.30
   6   0   1   -1.30    1.40
   6   0   1   -0.90    4.50
   6   0   1   -0.50    3.40
  -6  -1  -1   52.69    5.60
  -6  -1  -1   36.80    2.90
  -6  -1  -1   42.00    8.30
  -6  -1  -1   42.10    6.70
   6   1   1   39.80    4.40
   6   1   1   40.30    4.80
   6   1   1   44.40    3.20
   6   1   1   31.60    5.60
   6   1   1   43.00    6.70
  -6  -2  -1   18.20    2.80
  -6  -2  -1   18.10    3.00
  -6  -2  -1   13.90    7.20
  -6  -2  -1   21.50    6.60
  -6  -2  -1   22.40    6.90
   6   2   1   13.20    2.10
   6   2   1   17.50    4.10
   6   2   1   15.90    4.90
   6   2   1   14.80    5.80
   6   2   1   13.10    3.10
  -6  -3  -1  170.38   11.10
  -6  -3  -1  182.78   13.00
  -6  -3  -1  171.18    7.50
  -6  -3  -1  141.89   11.70
   6   3   1  176.28   11.60
   6   3   1  174.08    7.90
   6   3   1  163.18    9.20
   6   3   1  167.88    8.20
  -6  -4  -1  646.14   25.10
  -6  -4  -1  642.24   22.60
  -6  -4  -1  621.04   24.10
   6   4   1  654.83   19.10
   6   4   1  646.24   19.30
   6   4   1  652.83   20.60
  -6  -5  -1   75.39    3.30
  -6  -5  -1   60.19   12.90
  -6  -5  -1   80.89   10.60
  -6  -5  -1   81.89   12.90
   6   5   1   77.89    3.70
   6   5   1   61.09    6.80
   6   5   1   79.69    7.90
   6   5   1   69.49    8.10
  -6  -6  -1  227.68   13.90
  -6  -6  -1  265.67   20.40
  -6  -6  -1  232.38   15.30
  -6  -6  -1  248.38    8.60
  -6  -6  -1  230.68   20.90
   6   6   1  244.38   11.40
   6   6   1  246.28   11.90
   6   6   1  273.07    9.90
   6   6   1  248.18   13.90
   6   6   1  275.47   13.30
  -6  -7  -1  236.28   16.60
  -6  -7  -1  228.88   22.50
  -6  -7  -1  263.97   25.20
  -6  -7  -1  255.27   15.60
  -6  -7  -1  256.87   10.00
   6   7   1  217.78   12.70
   6   7   1  261.47   11.50
   6   7   1  255.67   14.50
   6   7   1  261.57   16.30
   6   7   1  273.17   12.20
  -6  -8  -1   11.30   18.30
  -6  -8  -1   14.50    9.10
  -6  -8  -1   37.70   18.00
   6   8   1   32.90    8.20
   6   8   1   26.70    9.70
   6   8   1   25.80    9.10
   6   8   1   21.50    7.50
  -6  -9  -1  126.89   23.60
  -6  -9  -1  128.49   14.60
  -6  -9  -1  136.29   25.40
   6   9   1  158.08   12.50
   6   9   1  136.39   14.90
   6   9   1  157.68   16.30
  -6 -10  -1  -13.10   20.70
  -6 -10  -1    7.70   10.10
  -6 -10  -1  -26.20   18.40
   6  10   1  -11.70    9.30
   6  10   1    0.50    6.90
  -6 -11  -1   -8.60   21.10
  -6 -11  -1   -0.10   10.60
   6  11   1   18.50    8.10
   6  11   1    7.40   11.00
  -6 -12  -1   -5.40   11.10
  -6 -12  -1  -51.89   20.40
   6  12   1  -10.80   10.70
   6  12   1    8.20    7.70
  -6 -13  -1  -52.69   22.40
  -6 -13  -1  -13.00   11.20
   6  13   1   18.50    9.80
   6  13   1  -12.40   11.30
  -5  13  -1    2.70    7.10
  -5  13  -1    2.60   10.40
   5 -13   1    5.30    7.50
   5 -13   1   -8.70   11.40
   5 -13   1    7.10   15.50
  -5  12  -1  -16.70   14.60
  -5  12  -1   16.60    7.40
  -5  12  -1    9.00   10.60
   5 -12   1   48.00   17.40
   5 -12   1   37.80   13.00
   5 -12   1   31.70    8.00
  -5  11  -1   33.00   11.10
  -5  11  -1   35.70    8.50
  -5  11  -1    2.00   13.80
   5 -11   1   42.40   12.70
   5 -11   1   61.79   17.20
   5 -11   1   44.90    8.50
  -5  10  -1   54.59   11.50
  -5  10  -1   40.80   15.20
  -5  10  -1   51.09    8.20
   5 -10   1   82.09   17.90
   5 -10   1   62.49    8.10
   5 -10   1   64.39   14.10
  -5   9  -1    2.40    8.90
  -5   9  -1    7.50    6.10
  -5   9  -1   -4.90   12.00
   5  -9   1   -4.80    9.50
   5  -9   1    2.60   13.50
   5  -9   1    1.50    5.50
  -5   8  -1  445.96   16.80
  -5   8  -1  449.95   25.60
  -5   8  -1  405.26   21.90
  -5   8  -1  407.66   19.70
   5  -8   1  438.26   21.20
   5  -8   1  439.96   16.30
   5  -8   1  449.76   16.40
   5  -8   1  438.26   25.20
  -5   7  -1  216.18   18.30
  -5   7  -1  211.78   11.20
  -5   7  -1  197.88   13.50
  -5   7  -1  222.58   15.60
   5  -7   1  218.18   15.20
   5  -7   1  205.38   10.70
   5  -7   1  217.78   10.90
   5  -7   1  216.08   18.30
  -5   6  -1  169.78   13.70
  -5   6  -1  154.88   10.90
  -5   6  -1  157.78   13.60
  -5   6  -1  158.38    8.40
   5  -6   1  158.48   12.60
   5  -6   1  164.28    9.00
   5  -6   1  160.48    8.20
   5  -6   1  148.29   14.60
  -5   5  -1  100.99   10.90
  -5   5  -1  107.99    8.80
  -5   5  -1  100.29    8.20
  -5   5  -1  114.09   11.00
   5  -5   1  101.99    6.20
   5  -5   1  104.99   10.20
   5  -5   1   98.39   11.70
   5  -5   1  102.29    7.10
  -5   4  -1  800.92   27.40
  -5   4  -1  853.31   23.10
  -5   4  -1  832.72   27.80
  -5   4  -1  848.52   23.60
   5  -4   1  821.02   24.60
   5  -4   1  816.32   26.30
   5  -4   1  820.72   21.40
   5  -4   1  876.51   23.20
  -5   3  -1    8.20    6.40
  -5   3  -1    5.10    3.90
  -5   3  -1   -2.10    3.50
  -5   3  -1    0.30    3.70
  -5   3  -1    0.80    3.10
  -5   3  -1    3.80    5.90
   5  -3   1   -8.80    5.20
   5  -3   1    1.40    5.10
   5  -3   1    0.00    3.30
   5  -3   1    1.60    2.90
  -5   2  -1  404.46   13.60
  -5   2  -1  399.06   13.70
  -5   2  -1  419.56   12.10
  -5   2  -1  412.56   17.00
  -5   2  -1  425.16   16.50
  -5   2  -1  408.56   11.40
   5  -2   1  406.46   13.60
   5  -2   1  399.16   14.90
   5  -2   1  407.76   11.50
   5  -2   1  401.16   14.30
   5  -2   1  410.56   11.90
  -5   1  -1    0.00    3.90
  -5   1  -1   -2.10    3.60
  -5   1  -1   -0.90    2.60
  -5   1  -1    1.30    6.10
  -5   1  -1   -2.30    2.30
  -5   1  -1    5.40    4.80
  -5   1  -1   -9.20    4.20
   5  -1   1    4.30    4.10
   5  -1   1   -5.20    4.30
   5  -1   1   -1.50    2.80
   5  -1   1   -4.90    4.30
   5  -1   1   -1.30    2.30
   5  -1   1   -3.40    3.50
  -5   0  -1    4.70    4.70
  -5   0  -1    2.10    4.50
  -5   0  -1    5.00    2.70
  -5   0  -1    7.00    3.60
  -5   0  -1   -3.90    3.90
   5   0   1   -1.00    4.10
   5   0   1    3.90    3.50
   5   0   1   -0.60    1.20
   5   0   1    1.40    1.50
   5   0   1    0.10    2.70
   5   0   1   -1.70    4.10
  -5  -1  -1    1.80    5.50
  -5  -1  -1    5.00    3.20
  -5  -1  -1    1.00    1.80
  -5  -1  -1    3.30    3.80
  -5  -1  -1    6.20    5.80
   5   1   1   -1.80    4.40
   5   1   1    2.60    2.00
   5   1   1   -5.40    4.00
   5   1   1   -2.10    2.20
   5   1   1    2.20    3.10
  -5  -2  -1  385.66   16.00
  -5  -2  -1  421.86   16.20
  -5  -2  -1  418.36   11.70
  -5  -2  -1  436.76   17.20
  -5  -2  -1  401.96   10.10
   5   2   1  408.96   12.60
   5   2   1  412.46   11.90
   5   2   1  423.46   15.90
   5   2   1  437.86   18.20
   5   2   1  405.86   13.80
   5   2   1  403.46    9.90
  -5  -3  -1    7.10    5.80
  -5  -3  -1    7.00    5.60
  -5  -3  -1   -0.50    3.90
  -5  -3  -1    0.60    6.80
   5   3   1    4.30    4.00
   5   3   1   -0.60    3.90
   5   3   1    0.90    3.80
   5   3   1    0.80    4.20
  -5  -4  -1  849.61   29.10
  -5  -4  -1  829.52   28.50
  -5  -4  -1  808.82   25.30
  -5  -4  -1  826.52   19.20
   5   4   1  838.52   23.00
   5   4   1  790.32   22.50
   5   4   1  827.12   24.40
   5   4   1  837.82   19.40
   5   4   1  834.62   24.00
  -5  -5  -1  121.69   10.80
  -5  -5  -1  105.79    9.50
  -5  -5  -1   87.19   13.60
  -5  -5  -1  107.89    5.20
  -5  -5  -1  128.09   14.60
   5   5   1  103.59    9.00
   5   5   1  109.59    6.60
   5   5   1  100.59    7.20
   5   5   1   98.49    8.40
   5   5   1   98.19    7.70
  -5  -6  -1  153.68   11.50
  -5  -6  -1  160.28    7.60
  -5  -6  -1  167.58   17.80
  -5  -6  -1  138.49   12.30
  -5  -6  -1  150.08   18.90
   5   6   1  167.68    9.70
   5   6   1  158.78    8.00
   5   6   1  152.18    9.50
   5   6   1  159.08   11.40
   5   6   1  171.28   11.10
  -5  -7  -1  231.78   24.90
  -5  -7  -1  203.88   14.10
  -5  -7  -1  201.48   11.10
  -5  -7  -1  220.98    8.10
  -5  -7  -1  218.38   24.80
   5   7   1  231.78   13.90
   5   7   1  205.78   11.90
   5   7   1  218.78    8.20
   5   7   1  224.88   12.80
   5   7   1  211.28   14.10
  -5  -8  -1  399.16   29.30
  -5  -8  -1  444.36   20.80
  -5  -8  -1  402.16   32.10
   5   8   1  423.96   19.70
   5   8   1  456.65   20.80
   5   8   1  451.05   17.90
   5   8   1  480.85   19.60
  -5  -9  -1   13.40   19.60
  -5  -9  -1   -0.90    9.40
  -5  -9  -1   -5.80   20.00
   5   9   1   -0.30    8.60
   5   9   1    2.20    6.80
  -5 -10  -1   22.60   21.10
  -5 -10  -1   56.39   12.70
  -5 -10  -1   49.10   23.20
   5  10   1   60.89    9.40
   5  10   1   52.69   11.30
  -5 -11  -1    4.00   18.60
  -5 -11  -1   20.90   22.80
  -5 -11  -1   39.60   12.20
   5  11   1   24.80   10.80
   5  11   1   48.70    9.30
  -5 -12  -1  -11.20   23.00
  -5 -12  -1   15.80   12.10
   5  12   1    8.80   10.70
   5  12   1   28.10    8.90
  -5 -13  -1  -10.40   11.60
   5  13   1   13.00    8.40
   5  13   1  -10.30   10.20
  -4  13  -1   13.10   11.20
  -4  13  -1   12.30    7.60
   4 -13   1   23.30   17.30
   4 -13   1   -6.60   11.80
   4 -13   1    2.40    6.80
  -4  12  -1   17.50    7.50
  -4  12  -1   -0.30    9.70
  -4  12  -1  -26.80   13.20
   4 -12   1    6.60   15.30
   4 -12   1   -5.00   11.50
   4 -12   1    2.20    6.60
  -4  11  -1   33.30   15.40
  -4  11  -1   69.29    9.10
  -4  11  -1   54.99   12.20
   4 -11   1   64.19   18.50
   4 -11   1   54.09   13.30
   4 -11   1   54.99    8.70
  -4  10  -1   33.80   10.50
  -4  10  -1   21.20   13.80
  -4  10  -1   34.20    7.60
   4 -10   1   29.30    7.10
   4 -10   1   28.50   11.40
   4 -10   1   43.40   16.60
  -4   9  -1   43.20   14.00
  -4   9  -1   50.69   10.70
  -4   9  -1   48.70    8.30
   4  -9   1   59.79    8.40
   4  -9   1   51.19    7.90
   4  -9   1   22.40   10.80
   4  -9   1   52.79   16.30
  -4   8  -1  160.68   18.00
  -4   8  -1  156.68   11.00
  -4   8  -1  171.78   14.10
  -4   8  -1  127.99   14.90
   4  -8   1  161.68   10.80
   4  -8   1  162.68   10.20
   4  -8   1  177.08   20.00
   4  -8   1  157.28   14.90
  -4   7  -1  293.27   15.30
  -4   7  -1  272.27   12.40
  -4   7  -1  294.17   19.50
  -4   7  -1  265.97   16.20
   4  -7   1  288.77   11.80
   4  -7   1  278.27   19.90
   4  -7   1  280.47   16.30
   4  -7   1  293.17   12.50
  -4   6  -1  180.08   12.40
  -4   6  -1  176.68   11.40
  -4   6  -1  168.58   13.10
  -4   6  -1  169.28   12.80
  -4   6  -1  173.68    8.70
   4  -6   1  180.78    9.00
   4  -6   1  178.98    8.60
   4  -6   1  177.48   12.40
   4  -6   1  180.28   15.30
  -4   5  -1  214.98   11.20
  -4   5  -1  215.28   11.30
  -4   5  -1  212.98   12.80
  -4   5  -1  221.48    9.40
  -4   5  -1  226.28   13.60
   4  -5   1  216.58    9.40
   4  -5   1  223.08   12.30
   4  -5   1  246.08   15.00
   4  -5   1  208.28    9.00
  -4   4  -1    4.80    5.00
  -4   4  -1    0.20    3.30
  -4   4  -1    2.20    4.90
  -4   4  -1    0.30    4.00
  -4   4  -1    2.20    5.50
   4  -4   1   -4.70    5.80
   4  -4   1    3.10    5.30
   4  -4   1    3.00    3.10
   4  -4   1   -2.40    2.90
  -4   3  -1    8.30    4.60
  -4   3  -1   -2.00    3.00
  -4   3  -1   -5.70    3.60
  -4   3  -1    5.80    5.50
  -4   3  -1   18.00    6.60
   4  -3   1   11.50    5.70
   4  -3   1   -6.30    5.70
   4  -3   1   -2.60    3.20
   4  -3   1   -0.10    3.00
   4  -3   1    4.00    3.10
  -4   2  -1   16.80    3.90
  -4   2  -1   16.50    2.90
  -4   2  -1   31.10    6.40
  -4   2  -1   19.60    5.60
  -4   2  -1   19.30    4.00
  -4   2  -1   30.40    6.50
   4  -2   1   14.20    5.50
   4  -2   1   15.10    3.80
   4  -2   1    7.20    5.20
   4  -2   1   18.20    3.40
   4  -2   1   17.50    5.30
   4  -2   1   16.90    3.10
  -4   1  -1  145.89    5.40
  -4   1  -1  145.59    7.00
  -4   1  -1  146.79    9.40
  -4   1  -1  142.89    7.00
  -4   1  -1  153.78    8.30
  -4   1  -1  155.58    5.30
  -4   1  -1  148.79    7.30
  -4   1  -1  138.59    7.30
   4  -1   1  141.99    7.40
   4  -1   1  152.18    8.00
   4  -1   1  157.78    9.50
   4  -1   1  154.18    7.10
   4  -1   1  148.59    5.30
   4  -1   1  145.49    5.30
   4  -1   1  145.79    7.90
  -4   0  -1   -2.50    2.60
  -4   0  -1    0.10    3.20
  -4   0  -1   -5.80    2.00
  -4   0  -1    0.20    4.10
  -4   0  -1   -0.80    2.80
   4   0   1   -0.50    2.30
   4   0   1   -0.80    1.10
   4   0   1    0.90    3.10
   4   0   1   -1.60    1.20
   4   0   1    1.80    3.30
   4   0   1    0.30    2.10
   4   0   1    2.60    4.30
   4   0   1   -3.00    2.90
  -4  -1  -1  154.38    6.90
  -4  -1  -1  144.09    4.80
  -4  -1  -1  146.19    8.00
  -4  -1  -1  149.88    9.60
  -4  -1  -1  151.98    8.70
  -4  -1  -1  152.28    5.50
  -4  -1  -1  151.28    6.00
  -4  -1  -1  149.49    7.70
   4   1   1  149.88    6.10
   4   1   1  146.09    7.00
   4   1   1  155.48    8.90
   4   1   1  155.48    8.50
   4   1   1  156.18    5.30
   4   1   1  148.59    5.00
   4   1   1  152.48    8.00
  -4  -2  -1   27.20    6.20
  -4  -2  -1   26.70    6.80
  -4  -2  -1   24.20    6.20
  -4  -2  -1   21.00    3.30
   4   2   1   19.30    3.60
   4   2   1   16.70    3.90
   4   2   1   23.00    6.00
   4   2   1   21.50    3.90
   4   2   1   17.40    4.60
  -4  -3  -1    8.50    7.40
  -4  -3  -1    0.60    1.20
  -4  -3  -1    3.70    4.50
  -4  -3  -1    9.20    5.60
  -4  -3  -1   12.00    7.50
   4   3   1    2.30    3.80
   4   3   1    4.90    4.20
   4   3   1    2.00    3.80
   4   3   1    3.90    3.70
  -4  -4  -1    8.00    5.40
  -4  -4  -1   -1.50    8.00
  -4  -4  -1    1.20    2.10
  -4  -4  -1    1.30    7.70
   4   4   1    0.70    4.30
   4   4   1    2.10    3.10
   4   4   1   -0.10    3.00
   4   4   1    1.90    4.10
   4   4   1    0.20    3.70
  -4  -5  -1  215.68   16.60
  -4  -5  -1  208.58   11.90
  -4  -5  -1  227.78   18.00
  -4  -5  -1  208.38   11.40
  -4  -5  -1  218.78    8.60
   4   5   1  227.48   11.70
   4   5   1  203.48    9.80
   4   5   1  218.78   11.00
   4   5   1  214.98    8.80
   4   5   1  221.88   10.00
  -4  -6  -1  179.58   19.80
  -4  -6  -1  176.48    9.90
  -4  -6  -1  180.88   12.00
  -4  -6  -1  190.18    9.00
  -4  -6  -1  181.48   18.10
   4   6   1  182.58   11.40
   4   6   1  195.88   12.00
   4   6   1  188.68    7.10
   4   6   1  189.28   10.10
   4   6   1  187.38   10.90
  -4  -7  -1  266.07   15.20
  -4  -7  -1  288.27   25.70
  -4  -7  -1  277.57   25.50
   4   7   1  275.17   15.00
   4   7   1  279.27   13.00
   4   7   1  285.67   14.90
   4   7   1  296.17   15.50
  -4  -8  -1  158.48   21.70
  -4  -8  -1  165.68   14.50
  -4  -8  -1  190.68   25.40
   4   8   1  151.68   11.30
   4   8   1  150.28   14.00
   4   8   1  160.28   13.70
  -4  -9  -1   51.19   21.50
  -4  -9  -1   60.69   19.10
  -4  -9  -1   57.59   11.60
   4   9   1   43.00   10.40
   4   9   1   40.70   11.00
   4   9   1   36.30    8.10
  -4 -10  -1   38.10   22.30
  -4 -10  -1   22.20   20.40
  -4 -10  -1   29.20   11.50
   4  10   1   28.40   10.10
   4  10   1   26.00    8.00
  -4 -11  -1   55.49   13.10
  -4 -11  -1   41.90   21.30
  -4 -11  -1   33.70   23.10
   4  11   1   60.39    9.90
   4  11   1   54.49   11.90
  -4 -12  -1  -10.70   10.60
  -4 -12  -1  -22.40   20.80
   4  12   1   18.90    8.10
   4  12   1    2.20    9.90
  -4 -13  -1    1.50   11.80
  -4 -13  -1  -52.59   21.20
   4  13   1    5.30   10.80
   4  13   1    4.10    7.60
  -3  13  -1    2.80    7.10
  -3  13  -1    2.70   10.60
  -3  13  -1  -29.70   13.20
   3 -13   1   -6.00   12.30
   3 -13   1   -3.30   19.50
   3 -13   1    6.80    7.10
  -3  12  -1    2.90   10.10
  -3  12  -1    2.70    6.70
  -3  12  -1  -23.80   12.40
   3 -12   1   -5.60   16.30
   3 -12   1  -25.60   10.40
   3 -12   1    5.40    6.40
  -3  11  -1  -16.80   12.10
  -3  11  -1   27.20    8.20
  -3  11  -1   11.50   10.20
   3 -11   1   16.10   16.90
   3 -11   1   14.00    7.30
   3 -11   1   22.10   11.70
  -3  10  -1    5.10   14.30
  -3  10  -1   10.20    9.40
  -3  10  -1   12.20    7.40
   3 -10   1    9.40    7.10
   3 -10   1   -4.10   15.40
   3 -10   1    7.20   10.50
  -3   9  -1  156.68   19.00
  -3   9  -1  181.68   12.40
  -3   9  -1  177.38   15.30
   3  -9   1  191.28   12.20
   3  -9   1  186.28   22.30
   3  -9   1  199.38   12.50
   3  -9   1  188.48   17.00
  -3   8  -1  148.59   13.60
  -3   8  -1  128.09    9.60
  -3   8  -1  130.29   16.80
  -3   8  -1  102.19   13.50
   3  -8   1  133.69    9.60
   3  -8   1  153.08   20.40
   3  -8   1  143.29   14.50
   3  -8   1  124.89   10.30
  -3   7  -1  163.28   13.00
  -3   7  -1  180.28   12.80
  -3   7  -1  168.68    9.60
  -3   7  -1  184.98   16.20
   3  -7   1  181.28   10.20
   3  -7   1  172.58   18.40
   3  -7   1  180.78    9.70
   3  -7   1  202.98   14.10
   3  -7   1  181.88   10.70
  -3   6  -1   99.49   10.00
  -3   6  -1   96.59    7.00
  -3   6  -1  103.79    9.80
  -3   6  -1  102.79   11.10
  -3   6  -1  106.69   12.70
   3  -6   1  110.39    7.20
   3  -6   1  101.49   13.30
   3  -6   1  104.09    7.90
   3  -6   1  104.39    7.90
   3  -6   1  103.59   10.80
  -3   5  -1    0.60    3.80
  -3   5  -1    7.60    5.30
  -3   5  -1   10.20    6.30
  -3   5  -1    8.00    4.30
  -3   5  -1    5.70    6.80
   3  -5   1    5.20    3.90
   3  -5   1    7.10    8.40
   3  -5   1    5.50    4.10
   3  -5   1    3.30    3.70
   3  -5   1    0.80    5.70
  -3   4  -1  163.58    9.10
  -3   4  -1  166.68   10.20
  -3   4  -1  166.58   11.90
  -3   4  -1  154.28    7.10
  -3   4  -1  174.88    8.90
   3  -4   1  160.78    7.00
   3  -4   1  155.68    9.30
   3  -4   1  168.98   12.30
   3  -4   1  148.09    7.30
   3  -4   1  167.78   10.00
  -3   3  -1   17.90    6.60
  -3   3  -1   15.80    5.20
  -3   3  -1   16.90    4.60
  -3   3  -1    4.70    3.70
  -3   3  -1   11.80    3.20
   3  -3   1   11.30    4.90
   3  -3   1    8.30    6.50
   3  -3   1   11.70    3.30
   3  -3   1    4.00    3.10
   3  -3   1    9.70    2.90
   3  -3   1   20.00    5.50
  -3   2  -1  392.86   12.50
  -3   2  -1  400.26   14.50
  -3   2  -1  408.66   11.60
  -3   2  -1  400.46   10.70
  -3   2  -1  400.86   13.40
  -3   2  -1  388.66   14.40
  -3   2  -1  403.56   11.50
   3  -2   1  382.36   10.60
   3  -2   1  415.86   10.90
   3  -2   1  415.36   14.40
   3  -2   1  391.16   13.30
   3  -2   1  396.86   11.50
   3  -2   1  407.86   14.30
   3  -2   1  393.86   12.70
   3  -2   1  410.86   11.80
  -3   1  -1  207.08    7.30
  -3   1  -1  197.38    8.30
  -3   1  -1  203.78    7.30
  -3   1  -1  206.08    9.30
  -3   1  -1  210.58    7.20
  -3   1  -1  211.48    6.10
  -3   1  -1  211.28    7.60
  -3   1  -1  207.98    6.20
   3  -1   1  211.68    6.20
   3  -1   1  204.38    7.80
   3  -1   1  216.98    6.20
   3  -1   1  216.88    8.50
   3  -1   1  214.98    7.50
   3  -1   1  209.88    9.40
   3  -1   1  201.58    7.40
   3  -1   1  216.88    7.40
  -3   0  -1   -1.40    1.30
  -3   0  -1    0.30    1.70
  -3   0  -1   -0.90    1.90
  -3   0  -1    0.40    0.80
  -3   0  -1   -0.60    2.70
  -3   0  -1   -0.20    2.10
  -3   0  -1   -1.00    1.20
   3   0   1    0.60    1.90
   3   0   1   -0.70    1.80
   3   0   1    0.30    0.80
   3   0   1    0.80    2.80
   3   0   1   -0.70    1.50
   3   0   1   -3.10    2.00
   3   0   1    0.00    0.80
   3   0   1   -1.50    1.80
  -3  -1  -1  203.58    6.50
  -3  -1  -1  216.68    8.80
  -3  -1  -1  214.78    8.00
  -3  -1  -1  218.48    7.10
  -3  -1  -1  210.98    6.00
  -3  -1  -1  202.88    5.70
  -3  -1  -1  209.08    8.10
  -3  -1  -1  205.78    9.10
   3   1   1  206.38    8.30
   3   1   1  214.98    6.60
   3   1   1  208.48    5.60
   3   1   1  211.88    8.80
   3   1   1  208.38    8.10
   3   1   1  210.58    7.20
   3   1   1  213.48    6.10
  -3  -2  -1  405.26   13.60
  -3  -2  -1  411.16   14.60
  -3  -2  -1  394.16   14.00
  -3  -2  -1  403.06   12.10
  -3  -2  -1  407.76   11.50
  -3  -2  -1  404.36   11.50
  -3  -2  -1  427.46   15.10
   3   2   1  427.36   14.70
   3   2   1  409.46   14.20
   3   2   1  397.96   12.20
   3   2   1  390.96   11.60
   3   2   1  391.46   11.40
   3   2   1  402.86   13.20
  -3  -3  -1   14.40    2.40
  -3  -3  -1   20.10    8.30
  -3  -3  -1   22.10    6.40
  -3  -3  -1   26.70    5.70
  -3  -3  -1    9.50    4.40
   3   3   1    9.40    3.80
   3   3   1   16.70    4.20
   3   3   1   11.40    4.40
   3   3   1   21.60    3.40
   3   3   1   13.00    3.80
  -3  -4  -1  168.58    7.10
  -3  -4  -1  173.18    9.90
  -3  -4  -1  156.28    9.30
  -3  -4  -1  171.28   15.20
  -3  -4  -1  176.08   13.90
   3   4   1  161.88    7.00
   3   4   1  158.58    8.90
   3   4   1  159.48    7.90
   3   4   1  172.98    9.30
   3   4   1  173.18    8.00
  -3  -5  -1   11.60    9.70
  -3  -5  -1   -0.60    5.00
  -3  -5  -1    9.90   10.80
  -3  -5  -1    3.30    4.40
  -3  -5  -1    5.00    3.40
   3   5   1    8.10    5.00
   3   5   1   -0.60    4.00
   3   5   1   -2.80    4.70
   3   5   1    6.80    4.70
   3   5   1    4.50    2.10
  -3  -6  -1  114.59   17.80
  -3  -6  -1  101.39   15.20
  -3  -6  -1   92.29    9.60
   3   6   1   98.49    9.70
   3   6   1  107.59    9.70
   3   6   1  110.39   10.10
   3   6   1  105.99    7.90
  -3  -7  -1  198.48   13.40
  -3  -7  -1  173.58   20.20
  -3  -7  -1  194.38   23.30
   3   7   1  193.88   10.90
   3   7   1  187.28   12.90
   3   7   1  196.48   13.20
  -3  -8  -1  147.29   21.80
  -3  -8  -1  134.19   23.40
  -3  -8  -1  135.19   13.90
   3   8   1  122.49   13.50
   3   8   1  131.19   10.50
   3   8   1  117.89   12.80
  -3  -9  -1  204.08   16.40
  -3  -9  -1  190.48   26.90
  -3  -9  -1  165.48   26.00
   3   9   1  186.08   17.40
   3   9   1  184.88   15.50
   3   9   1  191.08   12.50
  -3 -10  -1   20.20   21.20
  -3 -10  -1   11.90   18.40
  -3 -10  -1   19.60   12.20
   3  10   1    1.70   10.30
   3  10   1    7.90    9.30
   3  10   1    6.60    7.10
  -3 -11  -1   17.10   17.50
  -3 -11  -1    7.20   20.40
  -3 -11  -1    4.50   12.40
   3  11   1   16.40   10.30
   3  11   1   19.80    7.90
  -3 -12  -1  -28.20   21.10
  -3 -12  -1  -22.40    9.80
   3  12   1    6.60    8.30
   3  12   1   -3.20    9.90
  -3 -13  -1  -36.80   20.80
  -3 -13  -1  -13.10   11.60
   3  13   1    0.30    7.70
   3  13   1  -12.60    9.50
  -2  13  -1  -32.00   12.40
  -2  13  -1   11.70    8.30
  -2  13  -1   23.20   11.70
   2 -13   1   17.70    8.20
   2 -13   1  -15.00   12.20
   2 -13   1  -11.00   20.70
  -2  12  -1   11.50   10.50
  -2  12  -1   19.10    7.50
  -2  12  -1    2.50   13.60
   2 -12   1   12.90    7.20
   2 -12   1    0.50   11.50
   2 -12   1    9.40   18.60
  -2  11  -1    9.70    9.50
  -2  11  -1   30.60    7.70
  -2  11  -1   -6.80   12.10
   2 -11   1   14.10   19.60
   2 -11   1   14.60   11.70
   2 -11   1   28.20    7.50
  -2  10  -1    3.90    9.20
  -2  10  -1   -2.50   12.00
  -2  10  -1    2.50    6.40
   2 -10   1    5.40   16.70
   2 -10   1    4.00    6.30
   2 -10   1    1.30   10.50
  -2   9  -1  249.38   20.70
  -2   9  -1  261.07   13.40
  -2   9  -1  257.37   17.10
   2  -9   1  273.57   26.00
   2  -9   1  287.17   18.70
   2  -9   1  271.57   15.30
   2  -9   1  282.57   13.60
  -2   8  -1  132.99   18.20
  -2   8  -1  137.59   12.30
  -2   8  -1  159.58   13.60
  -2   8  -1  149.39   10.10
   2  -8   1  149.19    9.20
   2  -8   1  157.08   20.40
   2  -8   1  152.38   14.70
   2  -8   1  154.08   12.10
  -2   7  -1   14.20    5.10
  -2   7  -1   18.80    9.10
  -2   7  -1    7.90    7.30
  -2   7  -1   17.90    7.50
   2  -7   1   22.40    8.10
   2  -7   1   24.70   12.80
   2  -7   1   21.00    6.70
   2  -7   1   19.60    4.30
  -2   6  -1   25.10    8.30
  -2   6  -1   14.90    4.50
  -2   6  -1   22.00    6.80
  -2   6  -1   14.10    6.40
  -2   6  -1   14.50    7.50
   2  -6   1   19.60    5.70
   2  -6   1   44.10   12.00
   2  -6   1   18.20    6.90
   2  -6   1   20.70    4.30
  -2   5  -1  382.26   14.80
  -2   5  -1  352.56   15.40
  -2   5  -1  386.26   14.80
  -2   5  -1  396.06   16.70
  -2   5  -1  391.96   12.60
   2  -5   1  401.66   13.50
   2  -5   1  395.16   19.30
   2  -5   1  386.86   15.30
   2  -5   1  408.16   13.50
  -2   4  -1   58.39    6.70
  -2   4  -1   77.99    9.60
  -2   4  -1   74.89    9.00
  -2   4  -1   63.29    5.40
  -2   4  -1   70.49    7.40
   2  -4   1   67.19    5.30
   2  -4   1   76.59    7.60
   2  -4   1   56.79    6.10
   2  -4   1   70.49   10.40
   2  -4   1   65.69    6.00
  -2   3  -1  374.66   10.90
  -2   3  -1  376.66   12.50
  -2   3  -1  365.66   11.90
  -2   3  -1  383.86   13.40
  -2   3  -1  365.66   15.70
  -2   3  -1  381.16   14.90
   2  -3   1  363.56   12.70
   2  -3   1  362.06   10.90
   2  -3   1  376.96   10.90
   2  -3   1  375.06   13.10
   2  -3   1  400.06   16.30
   2  -3   1  368.76   10.80
  -2   2  -1  919.91   24.50
  -2   2  -1  922.31   25.00
  -2   2  -1  954.70   24.90
  -2   2  -1  967.60   22.20
  -2   2  -1  966.80   22.30
  -2   2  -1  930.51   23.10
  -2   2  -1  939.81   22.30
  -2   2  -1  931.21   23.40
   2  -2   1  971.50   22.30
   2  -2   1  945.01   25.30
   2  -2   1  916.01   23.50
   2  -2   1  935.61   23.00
   2  -2   1  970.50   22.30
   2  -2   1  961.90   24.90
   2  -2   1  937.21   22.10
   2  -2   1  916.51   24.30
  -2   1  -1  265.97    8.00
  -2   1  -1  280.47    7.50
  -2   1  -1  261.67    8.90
  -2   1  -1  268.67    9.70
  -2   1  -1  271.77    7.60
  -2   1  -1  280.87    7.60
  -2   1  -1  273.87    7.10
  -2   1  -1  277.17    8.20
   2  -1   1  273.67    7.10
   2  -1   1  276.87    9.60
   2  -1   1  283.57    8.30
   2  -1   1  282.47    7.40
   2  -1   1  276.87    7.70
   2  -1   1  272.27    9.10
   2  -1   1  269.77    8.00
   2  -1   1  272.37    7.70
  -2   0  -1    0.50    1.30
  -2   0  -1    1.70    1.10
  -2   0  -1    0.20    1.00
  -2   0  -1   -1.60    1.30
  -2   0  -1   -1.20    0.80
  -2   0  -1   -1.90    1.20
  -2   0  -1   -0.10    0.60
   2   0   1   -1.10    1.30
   2   0   1   -1.60    1.00
   2   0   1    0.30    1.10
   2   0   1    0.20    0.50
   2   0   1    0.40    0.80
   2   0   1    0.50    0.50
   2   0   1    0.10    1.10
   2   0   1   -0.60    1.40
  -2  -1  -1  269.77    8.80
  -2  -1  -1  282.77    9.40
  -2  -1  -1  274.57    8.70
  -2  -1  -1  273.27    7.70
  -2  -1  -1  269.67    7.30
  -2  -1  -1  281.47    7.50
  -2  -1  -1  269.17    9.20
   2   1   1  280.17    9.30
   2   1   1  280.27    8.80
   2   1   1  270.27    7.30
   2   1   1  265.47    8.70
   2   1   1  279.27    7.50
   2   1   1  275.17    7.80
   2   1   1  281.47    9.20
  -2  -2  -1  940.21   22.00
  -2  -2  -1  966.30   26.10
  -2  -2  -1  921.61   22.80
  -2  -2  -1  963.40   23.40
  -2  -2  -1  935.31   23.20
  -2  -2  -1  954.00   26.10
  -2  -2  -1  908.71   24.00
   2   2   1  963.10   22.90
   2   2   1  970.30   23.70
   2   2   1  943.11   23.20
   2   2   1  954.90   23.40
   2   2   1 1006.60   25.90
   2   2   1  966.20   22.10
   2   2   1  969.10   25.80
  -2  -3  -1  376.36   16.50
  -2  -3  -1  360.46   13.10
  -2  -3  -1  378.46   13.00
  -2  -3  -1  368.96   11.10
  -2  -3  -1  374.06   17.50
  -2  -3  -1  366.06   12.50
   2   3   1  399.56   15.10
   2   3   1  357.96   12.20
   2   3   1  361.06   11.40
   2   3   1  383.96   12.50
   2   3   1  392.66   11.60
   2   3   1  374.76   10.80
  -2  -4  -1   63.09   12.60
  -2  -4  -1   69.29    5.90
  -2  -4  -1  116.09   15.00
  -2  -4  -1   55.19    5.40
  -2  -4  -1   61.19    6.80
   2   4   1   77.19    7.10
   2   4   1   59.49    5.60
   2   4   1   72.39    7.30
   2   4   1   60.99    3.50
   2   4   1   72.79    7.20
  -2  -5  -1  392.36   14.10
  -2  -5  -1  358.56   20.90
  -2  -5  -1  389.66   14.90
  -2  -5  -1  389.96   22.10
   2   5   1  404.56   14.90
   2   5   1  422.56   13.40
   2   5   1  381.16   15.00
   2   5   1  398.76   14.90
  -2  -6  -1   18.90   11.40
  -2  -6  -1   22.90   13.80
  -2  -6  -1   17.30    6.40
   2   6   1   17.00    6.40
   2   6   1   24.20    6.90
   2   6   1   14.40    4.70
  -2  -7  -1   15.60   12.60
  -2  -7  -1   27.00   15.80
  -2  -7  -1   16.90    7.80
   2   7   1   13.40    7.60
   2   7   1   10.90    7.00
   2   7   1   10.60    5.30
  -2  -8  -1  175.98   24.50
  -2  -8  -1  160.48   14.10
  -2  -8  -1  151.68   20.60
   2   8   1  163.28   15.20
   2   8   1  163.48   13.60
   2   8   1  132.99   10.40
  -2  -9  -1  242.98   29.50
  -2  -9  -1  267.77   25.90
  -2  -9  -1  270.47   18.00
   2   9   1  277.57   17.40
   2   9   1  271.37   19.20
   2   9   1  261.47   13.90
  -2 -10  -1   11.10   16.40
  -2 -10  -1   10.70   10.80
  -2 -10  -1  -19.00   19.50
   2  10   1   -4.20    9.00
   2  10   1    9.30    6.80
   2  10   1   -8.60   10.70
  -2 -11  -1   20.20   11.70
  -2 -11  -1   19.30   15.40
  -2 -11  -1   24.30   17.50
   2  11   1   31.90   11.10
   2  11   1   14.20    7.50
   2  11   1    9.50   13.80
  -2 -12  -1   -4.90   21.10
  -2 -12  -1    5.60   11.30
   2  12   1   33.10    9.30
   2  12   1   10.50   10.60
  -2 -13  -1  -24.10   21.00
  -2 -13  -1    0.50   12.30
   2  13   1   14.80    8.30
   2  13   1   -7.80   10.10
  -1  13  -1  -13.50   15.40
  -1  13  -1   20.00    9.80
  -1  13  -1   22.90    8.20
   1 -13   1   11.70    7.50
   1 -13   1  -24.80   11.50
   1 -13   1   10.00   22.30
  -1  12  -1   25.30   11.20
  -1  12  -1   39.00    8.80
  -1  12  -1   18.30   16.10
   1 -12   1   37.00    8.50
   1 -12   1   30.30   13.50
   1 -12   1   27.00   19.70
  -1  11  -1   14.10    9.80
  -1  11  -1   -6.70   11.60
  -1  11  -1   15.10    7.30
   1 -11   1    3.60   10.90
   1 -11   1    6.00   18.10
  -1  10  -1   31.80   10.20
  -1  10  -1   34.50   13.40
  -1  10  -1   23.40    7.40
   1 -10   1   27.20   18.20
   1 -10   1   33.20   12.00
  -1   9  -1   17.10    9.30
  -1   9  -1   21.50   11.70
  -1   9  -1   20.00    6.80
   1  -9   1   21.20   10.50
   1  -9   1   30.50   10.10
   1  -9   1   26.50   17.50
  -1   8  -1   84.09   11.10
  -1   8  -1  111.09   15.20
  -1   8  -1   86.79    8.70
   1  -8   1   85.69   11.70
   1  -8   1  128.79   20.00
   1  -8   1   87.99   12.00
  -1   7  -1    5.40    6.50
  -1   7  -1    3.20    2.30
  -1   7  -1    4.20    4.80
  -1   7  -1   -0.40    9.00
  -1   7  -1    0.10    4.70
   1  -7   1   -0.90    7.30
   1  -7   1   -0.90    7.10
   1  -7   1   23.20   13.90
  -1   6  -1  102.89    9.00
  -1   6  -1  102.19    7.40
  -1   6  -1  115.79   10.00
  -1   6  -1  119.49   12.00
  -1   6  -1  116.69   10.90
   1  -6   1  112.69   10.90
   1  -6   1  115.39    5.80
   1  -6   1  120.49   10.70
   1  -6   1  127.59   16.70
  -1   5  -1  133.79   10.20
  -1   5  -1  117.09    7.00
  -1   5  -1  151.48   11.30
  -1   5  -1  137.49    8.50
  -1   5  -1  131.69    8.70
   1  -5   1  145.79   15.00
   1  -5   1  140.19    6.30
   1  -5   1  140.39   10.10
   1  -5   1  128.49    9.60
  -1   4  -1  591.94   17.10
  -1   4  -1  556.94   18.30
  -1   4  -1  566.54   15.90
  -1   4  -1  578.34   19.90
  -1   4  -1  550.44   17.70
   1  -4   1  576.34   18.20
   1  -4   1  554.84   17.70
   1  -4   1  569.44   15.80
   1  -4   1  585.34   22.80
  -1   3  -1   45.40    5.30
  -1   3  -1   54.39    6.90
  -1   3  -1   57.29    7.60
  -1   3  -1   62.89    6.10
  -1   3  -1   54.29    9.00
  -1   3  -1   39.30    4.00
   1  -3   1   58.19    6.90
   1  -3   1   50.39    5.80
   1  -3   1   41.60    4.20
   1  -3   1   47.20    5.40
   1  -3   1   54.29    9.00
   1  -3   1   42.60    4.00
  -1   2  -1 1177.98   28.00
  -1   2  -1 1108.69   29.70
  -1   2  -1 1063.89   27.10
  -1   2  -1 1187.18   27.10
  -1   2  -1 1238.68   28.10
  -1   2  -1 1186.98   28.50
  -1   2  -1 1134.29   29.30
   1  -2   1 1198.08   28.20
   1  -2   1 1165.48   28.10
   1  -2   1 1196.48   26.80
   1  -2   1 1157.88   29.50
   1  -2   1 1199.18   27.90
   1  -2   1 1220.18   27.10
   1  -2   1 1157.48   27.00
   1  -2   1 1161.38   29.40
  -1   1  -1   90.99    3.30
  -1   1  -1   83.29    4.10
  -1   1  -1   85.99    3.40
  -1   1  -1   89.39    2.90
  -1   1  -1   89.99    2.90
   1  -1   1   83.29    3.10
   1  -1   1   87.09    3.40
   1  -1   1   91.19    3.70
   1  -1   1   80.59    2.80
   1  -1   1   89.49    4.20
   1  -1   1   87.49    4.10
   1  -1   1   87.59    2.90
  -1   0  -1   -0.30    0.50
  -1   0  -1   -1.40    0.50
  -1   0  -1   -0.50    0.30
  -1   0  -1   -0.70    0.30
  -1   0  -1   -1.40    1.00
  -1   0  -1   -1.30    0.70
  -1   0  -1   -1.10    0.40
   1   0   1   -0.90    0.50
   1   0   1   -0.60    0.20
   1   0   1   -1.10    0.70
   1   0   1   -0.90    0.50
   1   0   1   -1.60    0.30
   1   0   1   -2.30    0.80
   1   0   1   -1.00    0.30
  -1  -1  -1   85.09    4.30
  -1  -1  -1   94.19    3.20
  -1  -1  -1   84.49    4.10
  -1  -1  -1   87.19    3.00
  -1  -1  -1   92.09    2.80
  -1  -1  -1   84.39    4.60
  -1  -1  -1   78.69    3.00
   1   1   1   90.29    3.00
   1   1   1   88.69    3.20
   1   1   1   91.29    4.30
   1   1   1   85.39    3.10
   1   1   1   83.29    4.40
  -1  -2  -1 1213.78   28.00
  -1  -2  -1 1148.29   31.10
  -1  -2  -1 1188.38   27.80
  -1  -2  -1 1190.68   28.00
  -1  -2  -1 1174.68   28.10
  -1  -2  -1 1198.68   27.50
  -1  -2  -1 1057.59   30.30
  -1  -2  -1 1146.39   27.90
   1   2   1 1225.28   30.50
   1   2   1 1188.88   27.70
   1   2   1 1294.87   31.20
   1   2   1 1179.88   28.20
   1   2   1 1169.18   27.50
   1   2   1 1222.08   28.20
   1   2   1 1169.18   27.90
  -1  -3  -1   39.90    4.60
  -1  -3  -1   44.30    5.10
  -1  -3  -1   45.60    4.80
  -1  -3  -1   37.60    4.70
  -1  -3  -1   38.70    3.10
  -1  -3  -1   52.39   10.10
   1   3   1   43.00    5.10
   1   3   1   46.50    5.20
   1   3   1   60.89    5.70
   1   3   1   76.69    9.70
   1   3   1   46.00    4.20
   1   3   1   46.10    5.00
  -1  -4  -1  502.15   21.50
  -1  -4  -1  553.24   17.30
  -1  -4  -1  561.54   17.10
  -1  -4  -1  559.34   24.40
   1   4   1  543.05   15.70
   1   4   1  581.64   17.90
   1   4   1  566.14   17.50
  -1  -5  -1  139.79    9.30
  -1  -5  -1  150.48   16.80
  -1  -5  -1  143.49   15.40
   1   5   1  139.19    7.50
   1   5   1  128.79    9.00
   1   5   1  140.49    9.20
  -1  -6  -1  124.39   15.00
  -1  -6  -1  112.59   15.30
  -1  -6  -1  123.69   11.20
   1   6   1  121.89   10.10
   1   6   1  119.09    7.80
   1   6   1  117.99   10.00
  -1  -7  -1    3.20   12.50
  -1  -7  -1    0.80    6.90
  -1  -7  -1    2.70   14.40
   1   7   1    0.20    4.90
   1   7   1    4.80    6.40
   1   7   1   -6.70    6.10
  -1  -8  -1   97.99   20.50
  -1  -8  -1   90.69   12.00
  -1  -8  -1  101.19   16.80
   1   8   1   92.69   11.40
   1   8   1   92.89   12.80
   1   8   1   96.09    9.20
  -1  -9  -1   24.50   15.10
  -1  -9  -1   35.70   19.70
  -1  -9  -1   31.30   11.40
   1   9   1   23.50    7.80
   1   9   1   29.80    9.70
   1   9   1   13.90   11.30
  -1 -10  -1   22.50   14.30
  -1 -10  -1   41.90   17.70
  -1 -10  -1   15.40   11.10
   1  10   1   22.90   10.50
   1  10   1   30.50    8.00
   1  10   1   22.80   12.70
  -1 -11  -1   -2.20   10.50
  -1 -11  -1    9.30   19.30
   1  11   1   15.10    7.30
   1  11   1  -12.30   11.60
   1  11   1    4.20    9.40
  -1 -12  -1   54.59   23.00
  -1 -12  -1   19.60   13.50
   1  12   1   64.19    9.90
   1  12   1   39.00   11.80
  -1 -13  -1  -14.90   11.90
  -1 -13  -1   -7.30   21.00
   1  13   1   17.00    8.20
   1  13   1    8.10   10.80
   0  13  -1   -1.30    7.00
   0  13  -1   -9.00    9.70
   0 -13   1    2.10    7.20
   0 -13   1  -10.80   12.00
   0 -13   1  -18.20   18.30
   0  12  -1  -14.90   13.30
   0  12  -1    0.20    9.80
   0  12  -1   14.00    7.70
   0 -12   1  -11.20   11.30
   0 -12   1   -9.30   18.20
   0  11  -1   11.30    8.20
   0  11  -1   13.40   10.00
   0  11  -1  -14.90   12.90
   0 -11   1   -6.50   20.60
   0 -11   1    7.60   11.40
   0  10  -1   29.10    7.90
   0  10  -1   35.30   10.60
   0  10  -1   28.70   13.00
   0 -10   1   51.89   13.00
   0 -10   1   30.90   11.70
   0 -10   1   56.79   20.30
   0   9  -1   14.00   11.10
   0   9  -1    5.00    6.50
   0   9  -1   17.60    9.20
   0  -9   1   14.60   10.40
   0  -9   1    3.90   10.80
   0  -9   1   21.90   17.90
   0   8  -1  319.67   17.10
   0   8  -1  314.07   19.60
   0   8  -1  320.77   14.10
   0  -8   1  304.17   19.50
   0  -8   1  353.76   27.60
   0  -8   1  339.37   18.30
   0   7  -1  333.77   18.10
   0   7  -1  318.87   15.80
   0   7  -1  308.57   12.90
   0  -7   1  316.17   16.30
   0  -7   1  328.47   22.20
   0  -7   1  324.77   19.30
   0   6  -1  175.68   13.90
   0   6  -1  158.28    8.70
   0   6  -1  168.38   11.20
   0  -6   1  162.68   10.60
   0  -6   1  153.68   14.70
   0  -6   1  190.68   18.90
   0   5  -1  181.38   10.10
   0   5  -1  162.18    4.80
   0   5  -1  169.38   11.20
   0   5  -1  158.28    9.70
   0   5  -1  141.09    7.70
   0   5  -1  140.69    5.30
   0  -5   1  156.98   13.00
   0  -5   1  161.78    4.80
   0  -5   1  174.38   16.50
   0  -5   1  157.48   10.10
   0   4  -1  563.24   15.40
   0   4  -1  567.94   16.20
   0   4  -1  597.54   20.10
   0   4  -1  636.44   18.30
   0   4  -1  605.84   18.10
   0  -4   1  580.44   14.20
   0  -4   1  581.54   24.10
   0  -4   1  568.74   18.30
   0  -4   1  521.85   19.60
   0   3  -1  529.35   14.50
   0   3  -1  526.15   19.50
   0   3  -1  532.55   16.90
   0   3  -1  520.85   15.70
   0   3  -1  589.04   15.80
   0   3  -1  527.35   14.40
   0  -3   1  543.15   16.70
   0  -3   1  517.45   20.00
   0  -3   1  544.95   13.30
   0  -3   1  548.15   14.50
   0  -3   1  548.95   15.80
   0  -3   1  497.75   17.00
   0   2  -1  568.54   17.10
   0   2  -1  556.84   14.60
   0   2  -1  593.84   15.10
   0   2  -1  567.54   15.90
   0   2  -1  610.84   14.80
   0   2  -1  595.44   14.30
   0   2  -1  589.64   15.10
   0  -2   1  546.25   15.00
   0  -2   1  575.64   15.00
   0  -2   1  572.44   14.10
   0  -2   1  575.44   15.80
   0  -2   1  545.35   17.10
   0  -2   1  589.24   14.30
   0  -2   1  575.04   15.10
   0   1  -1   68.89    2.80
   0   1  -1   64.69    2.50
   0  -1   1   70.19    2.80
   0  -1   1   70.19    2.50
   0  -1   1   73.39    2.90
   0  -1   1   83.39    2.50
   0  -1   1   76.39    3.70
   0  -1   1   79.59    3.40
   0  -1   1   80.59    3.40
   0   0  -1   -0.10    0.10
   0   0  -1    0.10    0.10
   0   0   1    0.20    0.10
   0   0   1   -0.10    0.10
   0   0   1   -0.20    0.20
   0  -1  -1   87.09    3.20
   0  -1  -1   65.99    3.80
   0  -1  -1   86.19    3.00
   0  -1  -1   76.09    3.90
   0   1   1   82.99    2.80
   0   1   1   80.49    3.00
   0   1   1   83.39    2.60
   0  -2  -1  579.54   14.70
   0  -2  -1  554.54   17.50
   0  -2  -1  583.14   15.40
   0  -2  -1  506.55   16.30
   0  -2  -1  610.14   14.10
   0  -2  -1  590.34   14.80
   0  -2  -1  575.54   14.90
   0  -2  -1  613.84   14.20
   0   2   1  579.04   15.40
   0   2   1  580.94   14.70
   0   2   1  586.64   14.10
   0   2   1  590.44   14.10
   0   2   1  501.75   16.40
   0   2   1  570.54   15.00
   0   2   1  561.14   17.60
   0   2   1  597.34   14.10
   0  -3  -1  554.04   15.40
   0  -3  -1  545.35   16.00
   0  -3  -1  536.35   14.10
   0  -3  -1  523.15   15.40
   0  -3  -1  512.45   18.20
   0  -3  -1  529.35   20.60
   0   3   1  525.95   13.60
   0   3   1  538.55   16.40
   0   3   1  543.35   14.20
   0   3   1  527.45   15.60
   0   3   1  545.45   15.30
   0   3   1  536.55   13.40
   0   3   1  501.35   18.70
   0  -4  -1  575.44   24.20
   0  -4  -1  532.15   21.50
   0  -4  -1  569.74   17.60
   0   4   1  588.74   19.10
   0   4   1  533.45   20.80
   0   4   1  574.34   14.30
   0   4   1  579.14   15.80
   0   4   1  576.94   17.80
   0   4   1  577.34   14.60
   0  -5  -1  144.89   16.20
   0  -5  -1  167.68   10.00
   0  -5  -1  151.78   13.90
   0   5   1  159.28    5.50
   0   5   1  165.38    9.80
   0   5   1  155.78    5.90
   0   5   1  169.58    7.80
   0   5   1  179.68   11.40
   0  -6  -1  177.78   15.50
   0  -6  -1  179.98   19.00
   0  -6  -1  165.28   11.40
   0   6   1  162.88   11.00
   0   6   1  174.28   12.00
   0   6   1  159.88    8.50
   0  -7  -1  323.77   19.90
   0  -7  -1  337.07   24.90
   0  -7  -1  322.27   16.10
   0   7   1  323.07   12.90
   0   7   1  327.77   17.10
   0   7   1  319.47   15.60
   0  -8  -1  322.87   17.80
   0  -8  -1  318.57   24.50
   0  -8  -1  311.57   21.10
   0   8   1  320.37   17.20
   0   8   1  317.07   13.80
   0   8   1  325.67   18.80
   0  -9  -1   21.70   18.10
   0  -9  -1   19.70   10.10
   0  -9  -1   19.50   12.40
   0   9   1   10.40    7.00
   0   9   1   18.90    9.40
   0   9   1    9.10    9.80
   0 -10  -1   23.60   11.40
   0 -10  -1   38.50   12.80
   0 -10  -1   39.60   20.30
   0  10   1   36.20    7.90
   0  10   1   36.30   10.80
   0  10   1   30.10   12.40
   0 -11  -1   15.30   11.30
   0 -11  -1    8.80   18.70
   0  11   1   18.50    7.30
   0  11   1    6.00    9.40
   0  11   1   -9.70   11.00
   0 -12  -1    2.30   11.50
   0 -12  -1   -5.70   19.00
   0  12   1   -2.40   10.00
   0  12   1  -29.40   12.80
   0  12   1   19.10    7.90
   0 -13  -1  -28.80   18.20
   0 -13  -1  -17.60   11.70
   0  13   1   -6.20    9.70
   0  13   1   -1.70    7.80
   1  13  -1   24.40   12.00
   1  13  -1    9.90    8.00
  -1 -13   1    2.80   12.90
  -1 -13   1  -21.70   20.10
   1  12  -1   65.99   10.20
   1  12  -1   60.89   12.80
  -1 -12   1   44.10   13.70
  -1 -12   1   47.10   22.70
   1  11  -1   13.60    7.50
   1  11  -1   -9.60   10.40
   1  11  -1   -0.50    9.20
  -1 -11   1   -0.60   19.70
  -1 -11   1   14.20   11.30
   1  10  -1   61.89   13.80
   1  10  -1   75.29    9.80
   1  10  -1   48.90   11.40
  -1 -10   1   63.09   22.20
  -1 -10   1   60.09   15.70
  -1 -10   1   70.29   13.40
   1   9  -1  302.97   14.80
   1   9  -1  310.47   18.10
   1   9  -1  312.57   20.30
  -1  -9   1  313.47   24.40
  -1  -9   1  310.97   26.30
  -1  -9   1  294.37   19.00
   1   8  -1  219.08   15.00
   1   8  -1  229.18   16.90
   1   8  -1  225.88   12.30
  -1  -8   1  253.27   16.30
  -1  -8   1  223.98   20.90
  -1  -8   1  223.78   26.30
   1   7  -1   16.70    9.10
   1   7  -1    5.30    5.30
   1   7  -1   26.50    7.60
  -1  -7   1   40.80   15.50
  -1  -7   1   19.60   12.50
  -1  -7   1   10.60    7.80
   1   6  -1   24.40    5.80
   1   6  -1   32.00    8.50
   1   6  -1   24.70    5.30
  -1  -6   1   27.00    7.20
  -1  -6   1   40.20   11.00
  -1  -6   1   45.40   12.10
   1   5  -1   33.40    7.20
   1   5  -1   38.80    5.10
   1   5  -1   44.70    5.80
  -1  -5   1   50.29   10.00
  -1  -5   1   34.30    6.40
  -1  -5   1   17.20   11.10
   1   4  -1    1.30    4.90
   1   4  -1    0.80    4.80
   1   4  -1   10.20    5.30
   1   4  -1   -1.10    3.80
  -1  -4   1    5.30    4.40
  -1  -4   1   16.50   10.60
  -1  -4   1    0.80    5.30
  -1  -4   1   12.60    7.60
   1   3  -1  585.94   20.90
   1   3  -1  544.05   16.10
   1   3  -1  549.25   17.00
   1   3  -1  537.25   15.00
   1   3  -1  569.84   16.30
   1   3  -1  568.84   16.40
  -1  -3   1  579.24   20.90
  -1  -3   1  536.95   17.40
  -1  -3   1  570.64   17.70
  -1  -3   1  555.14   16.40
  -1  -3   1  529.05   16.40
   1   2  -1    1.00    2.50
   1   2  -1    1.50    3.20
   1   2  -1    1.30    2.30
   1   2  -1    3.70    2.20
   1   2  -1    3.00    2.00
   1   2  -1    1.50    2.10
   1   2  -1    2.80    1.80
   1   2  -1    0.00    1.00
  -1  -2   1    1.10    1.30
  -1  -2   1    0.90    1.70
  -1  -2   1    1.80    2.10
  -1  -2   1    1.20    2.20
  -1  -2   1    3.20    1.80
  -1  -2   1   -0.10    2.30
  -1  -2   1    2.60    1.20
  -1  -2   1    0.60    3.50
  -1  -2   1    0.90    2.40
   1   1  -1  345.77    9.20
   1   1  -1  374.16    9.50
   1   1  -1  357.46    9.10
   1   1  -1  335.67   10.10
   1   1  -1  383.96   10.30
  -1  -1   1  374.86    9.70
  -1  -1   1  380.06    9.60
  -1  -1   1  376.46    9.90
  -1  -1   1  370.66    9.50
  -1  -1   1  371.16   10.30
  -1  -1   1  383.26    9.10
  -1  -1   1  369.26   10.20
  -1  -1   1  382.56    9.40
  -1  -1   1  391.66    9.80
   1   0  -1    0.00    0.20
   1   0  -1    0.40    0.40
   1   0  -1    0.10    0.60
   1   0  -1    0.00    0.70
   1   0  -1    0.30    0.50
   1   0  -1    0.20    0.30
   1   0  -1    0.10    0.40
  -1   0   1   -0.30    0.40
  -1   0   1    0.20    0.70
  -1   0   1    0.10    0.70
  -1   0   1    0.40    0.60
  -1   0   1   -0.40    0.50
  -1   0   1   -0.50    0.40
  -1   0   1    0.10    0.60
   1  -1  -1  299.07    8.90
   1  -1  -1  380.86   10.20
   1  -1  -1  376.36    9.80
   1  -1  -1  350.56    9.00
   1  -1  -1  370.66   10.20
   1  -1  -1  373.76   10.10
  -1   1   1  334.27   10.00
  -1   1   1  348.87   10.00
  -1   1   1  369.56    9.20
  -1   1   1  376.16   10.20
  -1   1   1  367.46    9.10
  -1   1   1  379.66    8.40
   1  -2  -1    1.50    2.10
   1  -2  -1    3.40    1.50
   1  -2  -1    3.00    3.60
   1  -2  -1    2.70    2.40
   1  -2  -1    2.20    2.10
   1  -2  -1    2.90    2.40
   1  -2  -1    2.90    2.00
  -1   2   1    1.50    3.80
  -1   2   1    1.70    1.80
  -1   2   1    1.60    1.30
  -1   2   1    3.80    2.40
  -1   2   1    1.50    2.60
  -1   2   1    1.90    2.10
  -1   2   1    2.60    1.80
  -1   2   1    1.30    1.90
   1  -3  -1  546.55   13.90
   1  -3  -1  526.45   16.70
   1  -3  -1  564.24   17.10
   1  -3  -1  536.65   15.90
   1  -3  -1  533.15   14.80
   1  -3  -1  539.85   19.70
  -1   3   1  547.45   15.10
  -1   3   1  547.85   15.70
  -1   3   1  511.85   13.80
  -1   3   1  518.75   15.20
  -1   3   1  483.45   17.80
  -1   3   1  530.85   14.80
  -1   3   1  536.35   17.00
   1  -4  -1   16.10    9.90
   1  -4  -1   -3.90    5.00
   1  -4  -1    1.30    2.80
   1  -4  -1   -2.50    6.60
  -1   4   1   -2.00    2.60
  -1   4   1   -2.80    2.70
  -1   4   1    1.70    4.90
  -1   4   1    4.30    8.00
  -1   4   1   -1.40    3.50
  -1   4   1    7.10    4.00
   1  -5  -1   31.60    7.00
   1  -5  -1   38.70   11.00
   1  -5  -1   41.50    6.60
  -1   5   1   39.20    6.30
  -1   5   1   36.40    4.30
  -1   5   1   37.80    7.00
  -1   5   1   34.80    4.30
  -1   5   1   38.10    4.60
   1  -6  -1   27.80   12.40
   1  -6  -1   35.10    7.40
   1  -6  -1   32.50    8.70
  -1   6   1   18.40    6.60
  -1   6   1   30.50    7.70
  -1   6   1   25.40    4.30
  -1   6   1   26.30    4.30
  -1   6   1   19.90    4.70
   1  -7  -1   13.30    7.60
   1  -7  -1   19.70    8.90
   1  -7  -1   33.50   14.20
  -1   7   1   22.50    3.70
  -1   7   1   21.10    7.30
  -1   7   1    8.70    4.50
  -1   7   1   19.80    8.10
  -1   7   1    4.80    4.70
   1  -8  -1  233.38   16.90
   1  -8  -1  234.08   15.90
   1  -8  -1  287.87   25.20
  -1   8   1  247.48   15.40
  -1   8   1  228.68   17.20
  -1   8   1  235.08   11.90
   1  -9  -1  319.17   18.90
   1  -9  -1  299.97   27.60
   1  -9  -1  321.37   19.30
  -1   9   1  320.07   14.40
  -1   9   1  293.77   20.40
  -1   9   1  307.17   18.10
   1 -10  -1   85.79   13.60
   1 -10  -1   73.79   20.60
   1 -10  -1   49.10   12.60
  -1  10   1   42.60   13.80
  -1  10   1   57.29   10.30
  -1  10   1   78.99    9.20
   1 -11  -1    8.80   12.40
   1 -11  -1    6.10   18.10
  -1  11   1   17.70    8.70
  -1  11   1  -11.90   11.30
  -1  11   1   16.30    7.00
   1 -12  -1   48.30   13.80
   1 -12  -1   52.19   21.20
  -1  12   1   60.39   13.00
  -1  12   1   64.99    9.60
  -1  12   1   27.90   16.30
   1 -13  -1   12.60   19.80
   1 -13  -1   14.30    7.40
   1 -13  -1   -5.40   12.20
  -1  13   1   18.00    8.00
  -1  13   1  -17.70    9.10
   2  13  -1    9.80   11.20
   2  13  -1   20.40    8.80
  -2 -13   1  -24.70   21.70
  -2 -13   1    8.50   13.10
   2  12  -1   -7.80    6.80
   2  12  -1   -4.90    7.50
  -2 -12   1   -8.80   20.20
  -2 -12   1  -14.30   12.40
   2  11  -1   54.69    9.10
   2  11  -1   39.20   11.40
   2  11  -1   38.00   12.40
  -2 -11   1   46.40   22.90
  -2 -11   1   39.80   12.90
   2  10  -1   26.80   10.40
   2  10  -1   20.60    7.40
   2  10  -1   11.00   11.50
  -2 -10   1   23.80   16.90
  -2 -10   1   29.30   11.50
  -2 -10   1   56.19   21.90
   2   9  -1  172.78   17.90
   2   9  -1  191.28   12.40
   2   9  -1  193.88   15.40
  -2  -9   1  173.48   23.40
  -2  -9   1  190.08   16.80
  -2  -9   1  177.68   26.00
   2   8  -1  153.68   13.50
   2   8  -1  164.18   14.70
   2   8  -1  190.38   11.50
  -2  -8   1  157.58   21.70
  -2  -8   1  158.98   14.60
  -2  -8   1  178.48   23.70
   2   7  -1  244.88   15.90
   2   7  -1  236.68   11.70
   2   7  -1  238.08   14.10
  -2  -7   1  242.88   23.70
  -2  -7   1  266.97   21.30
  -2  -7   1  235.68   14.60
   2   6  -1   98.19    8.40
   2   6  -1   91.89   10.80
   2   6  -1   92.59    7.60
  -2  -6   1   96.49   13.80
  -2  -6   1  100.69   16.70
  -2  -6   1   90.59    9.50
   2   5  -1   12.60    4.40
   2   5  -1   11.00    5.30
   2   5  -1    7.00    4.10
   2   5  -1   11.50    6.00
  -2  -5   1   14.60    7.80
  -2  -5   1    4.30   10.30
  -2  -5   1    6.00    5.30
   2   4  -1  276.87   11.50
   2   4  -1  279.17   10.40
   2   4  -1  308.57   14.10
   2   4  -1  292.77   12.30
   2   4  -1  292.87   11.70
  -2  -4   1  261.47    7.90
  -2  -4   1  289.57   11.60
  -2  -4   1  276.77   17.40
  -2  -4   1  279.57    7.70
  -2  -4   1  286.17   11.50
  -2  -4   1  320.37   15.10
   2   3  -1  479.25   14.60
   2   3  -1  494.25   15.30
   2   3  -1  469.55   14.80
   2   3  -1  470.95   13.50
   2   3  -1  467.35   14.30
  -2  -3   1  469.75   12.70
  -2  -3   1  500.05   16.60
  -2  -3   1  461.75   14.80
  -2  -3   1  471.55   14.10
  -2  -3   1  471.95   12.60
  -2  -3   1  461.65   18.50
  -2  -3   1  447.36   15.50
   2   2  -1  633.64   16.30
   2   2  -1  612.84   15.70
   2   2  -1  657.63   18.30
   2   2  -1  605.84   15.90
   2   2  -1  614.34   17.20
   2   2  -1  625.54   16.00
   2   2  -1  606.24   16.40
  -2  -2   1  611.34   15.90
  -2  -2   1  642.04   16.40
  -2  -2   1  599.54   17.90
  -2  -2   1  628.44   16.30
  -2  -2   1  622.24   17.50
  -2  -2   1  635.94   15.60
  -2  -2   1  624.04   16.40
  -2  -2   1  614.44   15.90
  -2  -2   1  616.44   18.30
   2   1  -1  176.08    5.10
   2   1  -1  184.48    5.80
   2   1  -1  185.38    6.60
   2   1  -1  177.28    5.20
   2   1  -1  186.58    6.70
   2   1  -1  182.68    6.70
   2   1  -1  178.68    5.30
  -2  -1   1  167.68    6.50
  -2  -1   1  177.98    5.20
  -2  -1   1  177.98    6.60
  -2  -1   1  169.48    5.20
  -2  -1   1  173.38    6.50
  -2  -1   1  176.18    6.60
  -2  -1   1  173.88    6.50
  -2  -1   1  181.48    5.70
  -2  -1   1  179.38    5.20
  -2  -1   1  176.88    5.30
   2   0  -1    0.10    0.50
   2   0  -1   -0.40    0.30
   2   0  -1   -1.50    0.90
   2   0  -1    0.40    1.10
   2   0  -1   -0.90    1.50
   2   0  -1    0.40    1.40
   2   0  -1    0.00    1.30
  -2   0   1   -0.30    1.50
  -2   0   1   -1.00    1.40
  -2   0   1   -0.70    0.50
  -2   0   1    0.10    1.00
  -2   0   1    0.20    1.20
  -2   0   1   -0.60    1.00
  -2   0   1   -0.50    0.60
  -2   0   1    0.20    1.10
   2  -1  -1  176.98    5.60
   2  -1  -1  180.68    6.80
   2  -1  -1  176.68    4.40
   2  -1  -1  178.08    6.30
   2  -1  -1  184.38    7.30
   2  -1  -1  187.28    6.70
   2  -1  -1  174.38    5.20
   2  -1  -1  178.38    4.40
  -2   1   1  178.38    7.20
  -2   1   1  182.78    6.60
  -2   1   1  177.08    4.40
  -2   1   1  171.48    6.70
  -2   1   1  177.28    5.60
  -2   1   1  179.18    6.20
  -2   1   1  171.18    5.20
   2  -2  -1  600.74   15.70
   2  -2  -1  611.14   16.40
   2  -2  -1  596.34   15.90
   2  -2  -1  614.84   17.50
   2  -2  -1  601.94   17.70
   2  -2  -1  614.14   17.80
   2  -2  -1  623.84   14.50
  -2   2   1  590.04   15.80
  -2   2   1  611.84   17.80
  -2   2   1  621.04   14.50
  -2   2   1  621.44   16.60
  -2   2   1  607.34   17.80
  -2   2   1  607.44   15.80
  -2   2   1  607.94   17.50
   2  -3  -1  459.45   14.40
   2  -3  -1  473.45   17.80
   2  -3  -1  469.75   14.90
   2  -3  -1  461.65   12.30
   2  -3  -1  457.15   14.70
  -2   3   1  470.65   15.10
  -2   3   1  479.35   14.20
  -2   3   1  459.65   14.80
  -2   3   1  474.05   12.60
  -2   3   1  471.55   16.40
  -2   3   1  466.85   15.50
   2  -4  -1  288.67   16.10
   2  -4  -1  274.47   11.90
   2  -4  -1  287.47   11.90
   2  -4  -1  280.97   11.00
  -2   4   1  281.77    9.30
  -2   4   1  280.57   11.10
  -2   4   1  278.87   11.60
  -2   4   1  289.27   13.70
  -2   4   1  270.67   13.70
   2  -5  -1   15.20    9.50
   2  -5  -1    8.90    5.60
   2  -5  -1    7.40    3.70
   2  -5  -1    3.50    5.40
  -2   5   1    7.30    3.40
  -2   5   1   14.80    5.40
  -2   5   1    6.90    6.00
  -2   5   1    7.00    3.70
  -2   5   1    8.90    3.70
   2  -6  -1  102.99   10.00
   2  -6  -1   96.09    9.80
   2  -6  -1   78.39   13.60
   2  -6  -1   86.59    6.90
  -2   6   1   88.09    7.30
  -2   6   1   92.39   11.10
  -2   6   1   94.49    6.70
  -2   6   1   87.09    7.20
  -2   6   1   82.99    9.20
   2  -7  -1  273.77   14.90
   2  -7  -1  247.38   20.90
   2  -7  -1  239.88   14.30
  -2   7   1  245.58   11.60
  -2   7   1  261.67   10.80
  -2   7   1  252.17   14.20
  -2   7   1  242.48   11.50
  -2   7   1  257.57   17.70
   2  -8  -1  184.28   15.00
   2  -8  -1  186.58   22.20
   2  -8  -1  187.98   14.20
  -2   8   1  161.68   17.60
  -2   8   1  175.88   10.30
  -2   8   1  143.39   10.70
  -2   8   1  182.88   14.10
   2  -9  -1  187.18   15.80
   2  -9  -1  217.38   24.50
   2  -9  -1  182.28   16.40
  -2   9   1  174.58   19.70
  -2   9   1  186.18   12.30
  -2   9   1  196.98   15.80
   2 -10  -1   29.20   11.60
   2 -10  -1   23.40   17.50
   2 -10  -1   38.10   10.30
  -2  10   1   11.50   12.10
  -2  10   1   14.30    9.80
  -2  10   1   14.80    7.00
   2 -11  -1   62.79   19.90
   2 -11  -1   37.70   12.40
  -2  11   1   38.70   14.60
  -2  11   1   49.99    8.40
  -2  11   1   49.80   11.90
   2 -12  -1    4.30    7.20
   2 -12  -1   16.30   18.70
   2 -12  -1  -26.80   11.90
  -2  12   1   -2.40    9.90
  -2  12   1    4.00    7.40
   2 -13  -1  -10.30   12.00
   2 -13  -1   11.90    8.20
   2 -13  -1    9.50   18.90
  -2  13   1    5.10   10.90
  -2  13   1   17.80    8.40
   3  13  -1   37.20    9.60
   3  13  -1   20.70   11.70
  -3 -13   1    6.40   23.70
  -3 -13   1    4.30   12.90
   3  12  -1   15.40   10.50
   3  12  -1    6.80    7.50
  -3 -12   1  -22.90   20.90
  -3 -12   1  -26.30   12.00
   3  11  -1   30.80   11.00
   3  11  -1   35.50    9.30
  -3 -11   1   27.80   12.10
  -3 -11   1   25.50   22.90
   3  10  -1   -5.90   10.80
   3  10  -1    6.70    7.20
   3  10  -1    2.70    8.90
  -3 -10   1   -6.20   16.90
  -3 -10   1    6.90   10.70
  -3 -10   1   -5.60   19.90
   3   9  -1  280.77   17.30
   3   9  -1  278.47   19.20
   3   9  -1  247.98   14.00
  -3  -9   1  248.58   18.00
  -3  -9   1  229.68   23.40
  -3  -9   1  267.17   30.20
   3   8  -1   22.50    6.90
   3   8  -1   26.40    8.80
   3   8  -1   19.40    9.70
  -3  -8   1   14.00   17.50
  -3  -8   1   23.90    9.40
  -3  -8   1   27.20   14.70
   3   7  -1  301.77   15.40
   3   7  -1  296.57   13.10
   3   7  -1  300.07   16.30
  -3  -7   1  268.47   24.80
  -3  -7   1  268.77   22.10
  -3  -7   1  288.57   15.70
   3   6  -1  228.18   12.70
   3   6  -1  201.78   12.30
   3   6  -1  182.58    9.90
   3   6  -1  202.18   11.80
  -3  -6   1  197.28   20.00
  -3  -6   1  171.58   15.40
  -3  -6   1  194.58   12.20
   3   5  -1    3.00    4.20
   3   5  -1    5.40    5.00
   3   5  -1    3.60    5.10
   3   5  -1    9.00    5.60
  -3  -5   1    2.10    5.40
  -3  -5   1   19.20    8.90
  -3  -5   1    9.20    3.10
  -3  -5   1    5.90    2.30
  -3  -5   1   10.10   10.30
  -3  -5   1    4.30    4.50
   3   4  -1   34.10    5.50
   3   4  -1   32.50    5.80
   3   4  -1   33.40    4.00
   3   4  -1   34.20    5.50
   3   4  -1   35.60    4.80
  -3  -4   1   37.10    6.30
  -3  -4   1   45.30    6.00
  -3  -4   1   44.60    8.80
  -3  -4   1   25.30    3.90
  -3  -4   1   39.20    4.40
  -3  -4   1   31.40    7.30
   3   3  -1  454.35   13.60
   3   3  -1  457.05   14.80
   3   3  -1  469.15   14.00
   3   3  -1  460.35   14.10
   3   3  -1  463.75   13.90
  -3  -3   1  481.85   16.70
  -3  -3   1  462.15   14.10
  -3  -3   1  470.35   13.70
  -3  -3   1  469.55   14.20
  -3  -3   1  481.05   18.50
   3   2  -1 1453.25   37.30
   3   2  -1 1511.35   37.00
   3   2  -1 1481.75   36.30
   3   2  -1 1467.15   35.30
   3   2  -1 1493.35   34.10
   3   2  -1 1444.36   34.40
   3   2  -1 1515.65   37.40
   3   2  -1 1432.66   34.30
  -3  -2   1 1463.65   34.10
  -3  -2   1 1461.55   37.40
  -3  -2   1 1496.65   37.30
  -3  -2   1 1479.25   34.40
  -3  -2   1 1454.55   36.30
  -3  -2   1 1490.25   34.40
  -3  -2   1 1468.45   37.10
  -3  -2   1 1504.25   35.40
   3   1  -1 1407.16   32.20
   3   1  -1 1412.16   33.60
   3   1  -1 1439.56   35.00
   3   1  -1 1455.85   35.20
   3   1  -1 1406.86   32.60
   3   1  -1 1434.36   32.90
   3   1  -1 1404.26   35.50
  -3  -1   1 1433.66   35.70
  -3  -1   1 1440.56   35.20
  -3  -1   1 1430.86   33.50
  -3  -1   1 1400.46   32.80
  -3  -1   1 1465.35   35.30
  -3  -1   1 1493.55   33.10
  -3  -1   1 1423.66   34.90
  -3  -1   1 1427.46   32.20
  -3  -1   1 1437.56   32.60
   3   0  -1    0.60    1.60
   3   0  -1    0.00    1.80
   3   0  -1   -0.60    1.00
   3   0  -1   -0.40    2.10
   3   0  -1   -2.40    2.40
   3   0  -1   -0.20    1.80
   3   0  -1   -1.50    2.10
  -3   0   1   -0.60    1.60
  -3   0   1   -1.20    2.50
  -3   0   1   -1.70    1.60
  -3   0   1    0.20    1.90
  -3   0   1    0.80    1.70
  -3   0   1   -0.80    1.70
  -3   0   1   -1.20    1.00
   3  -1  -1 1451.15   36.20
   3  -1  -1 1400.76   31.50
   3  -1  -1 1415.26   32.10
   3  -1  -1 1415.86   34.30
   3  -1  -1 1420.46   34.60
   3  -1  -1 1397.46   33.10
   3  -1  -1 1417.06   34.70
  -3   1   1 1371.06   34.10
  -3   1   1 1416.56   34.80
  -3   1   1 1418.36   33.10
  -3   1   1 1402.26   31.40
  -3   1   1 1418.16   36.20
  -3   1   1 1478.45   34.70
  -3   1   1 1431.96   32.10
   3  -2  -1 1454.45   33.00
   3  -2  -1 1461.85   35.00
   3  -2  -1 1443.76   34.30
   3  -2  -1 1476.85   37.70
   3  -2  -1 1481.05   35.70
   3  -2  -1 1453.15   37.20
   3  -2  -1 1485.85   33.00
   3  -2  -1 1453.95   36.90
  -3   2   1 1492.15   35.70
  -3   2   1 1482.25   37.30
  -3   2   1 1433.26   34.90
  -3   2   1 1469.55   37.70
  -3   2   1 1454.95   34.30
  -3   2   1 1466.65   36.90
   3  -3  -1  471.85   12.30
   3  -3  -1  453.85   14.70
   3  -3  -1  470.35   12.20
   3  -3  -1  463.25   14.80
   3  -3  -1  424.36   17.10
   3  -3  -1  457.15   16.10
  -3   3   1  452.55   16.10
  -3   3   1  470.95   14.60
  -3   3   1  459.55   12.30
  -3   3   1  463.75   15.10
  -3   3   1  465.25   17.00
   3  -4  -1   33.80    8.80
   3  -4  -1   35.80    5.70
   3  -4  -1   38.00    6.30
   3  -4  -1   27.80    3.70
   3  -4  -1   28.50    5.40
  -3   4   1   38.20    6.00
  -3   4   1   36.70    5.80
  -3   4   1   38.20    6.80
  -3   4   1   44.50    7.50
  -3   4   1   36.30    4.00
   3  -5  -1    8.20    8.70
   3  -5  -1    7.00    4.10
   3  -5  -1    8.80    5.80
   3  -5  -1    1.50    4.90
  -3   5   1    5.40    4.20
  -3   5   1   14.70    6.70
  -3   5   1    7.50    4.20
  -3   5   1    3.30    3.10
   3  -6  -1  175.88   16.40
   3  -6  -1  188.38   11.00
   3  -6  -1  208.58   12.50
   3  -6  -1  190.38   10.30
  -3   6   1  194.38   14.40
  -3   6   1  210.28   11.60
  -3   6   1  198.08   11.70
  -3   6   1  195.88   10.80
  -3   6   1  196.98    9.20
   3  -7  -1  288.27   13.20
   3  -7  -1  303.37   14.60
   3  -7  -1  293.37   15.80
   3  -7  -1  298.17   21.20
  -3   7   1  293.87   15.20
  -3   7   1  288.07   18.20
  -3   7   1  297.47   13.90
  -3   7   1  300.07   11.90
   3  -8  -1   21.80    8.00
   3  -8  -1   11.40    9.20
   3  -8  -1   14.10   14.00
  -3   8   1   21.90    8.60
  -3   8   1   32.50    6.70
  -3   8   1   19.60   10.30
  -3   8   1    5.20    6.80
   3  -9  -1  280.67   16.20
   3  -9  -1  286.87   25.30
   3  -9  -1  245.78   17.80
  -3   9   1  260.87   13.60
  -3   9   1  242.78   20.30
  -3   9   1  242.58   16.80
   3 -10  -1    2.70    6.30
   3 -10  -1    7.60   10.50
   3 -10  -1   19.80   16.60
  -3  10   1  -11.30   11.30
  -3  10   1   12.50    8.00
  -3  10   1    3.90    6.80
   3 -11  -1   27.20    7.30
   3 -11  -1   26.20   17.30
   3 -11  -1   21.90   11.90
  -3  11   1   21.80    7.10
  -3  11   1   23.50    9.00
  -3  11   1    1.30   13.20
   3 -12  -1   -2.00   11.60
   3 -12  -1    6.00    7.30
   3 -12  -1    2.70   17.20
  -3  12   1   12.50    7.60
  -3  12   1    2.70    9.90
   3 -13  -1   26.50    8.60
   3 -13  -1   16.50   18.40
   3 -13  -1   25.40   13.50
  -3  13   1   40.50    9.30
  -3  13   1  -29.50   16.00
  -3  13   1   23.80   11.50
   4  13  -1   45.20    9.90
   4  13  -1   33.40   12.20
  -4 -13   1   27.90   15.40
  -4 -13   1  -14.30   24.40
   4  12  -1    7.90    8.10
   4  12  -1   10.60   10.60
  -4 -12   1  -30.40   21.60
  -4 -12   1    3.30   11.50
   4  11  -1   97.49   13.60
   4  11  -1   96.69   11.20
  -4 -11   1   64.49   24.80
  -4 -11   1   55.59   20.70
  -4 -11   1   90.99   15.00
   4  10  -1   -3.90    8.70
   4  10  -1    0.50    6.90
  -4 -10   1   -5.60   20.10
  -4 -10   1  -11.90   17.60
  -4 -10   1   -0.70    9.80
   4   9  -1    1.10    8.60
   4   9  -1   -0.20    9.60
   4   9  -1   -5.00    6.40
  -4  -9   1    7.20   10.00
  -4  -9   1    8.60   17.80
  -4  -9   1   -1.30   18.50
   4   8  -1  521.45   21.70
   4   8  -1  542.75   22.50
   4   8  -1  511.15   19.20
  -4  -8   1  516.25   33.80
  -4  -8   1  525.85   22.30
  -4  -8   1  506.25   31.00
   4   7  -1  167.78   11.90
   4   7  -1  155.18   13.20
   4   7  -1  148.89   10.40
   4   7  -1  150.28   12.10
  -4  -7   1  173.78   22.70
  -4  -7   1  163.28   13.10
  -4  -7   1  181.78   18.40
   4   6  -1  474.65   17.40
   4   6  -1  446.86   17.20
   4   6  -1  439.06   17.80
   4   6  -1  438.66   15.60
  -4  -6   1  441.46   21.70
  -4  -6   1  409.46   13.50
  -4  -6   1  442.26   12.40
  -4  -6   1  437.46   17.80
  -4  -6   1  469.65   25.60
   4   5  -1  457.95   15.00
   4   5  -1  444.56   16.60
   4   5  -1  446.56   15.90
   4   5  -1  443.26   13.80
   4   5  -1  453.35   15.60
  -4  -5   1  428.56   16.50
  -4  -5   1  446.16   14.30
  -4  -5   1  452.05   19.80
  -4  -5   1  449.16   14.70
  -4  -5   1  460.25   14.00
  -4  -5   1  443.06   22.40
   4   4  -1   18.40    5.20
   4   4  -1   24.90    4.20
   4   4  -1   22.10    4.50
   4   4  -1   21.40    4.80
   4   4  -1   20.50    4.30
  -4  -4   1   26.90    4.20
  -4  -4   1   19.00    5.50
  -4  -4   1   23.80    4.60
  -4  -4   1   20.10    8.40
  -4  -4   1   34.40    7.60
   4   3  -1   70.49    5.80
   4   3  -1   59.59    6.30
   4   3  -1   60.99    6.20
   4   3  -1   75.59    6.50
   4   3  -1   57.99    4.90
  -4  -3   1   64.59    9.00
  -4  -3   1   73.49    6.30
  -4  -3   1   64.69    6.40
  -4  -3   1   67.49    8.60
  -4  -3   1   71.59    5.70
   4   2  -1  930.41   22.60
   4   2  -1  953.80   26.40
   4   2  -1  927.21   25.80
   4   2  -1  924.61   22.90
   4   2  -1  902.21   24.10
  -4  -2   1  902.41   22.00
  -4  -2   1  927.71   22.70
  -4  -2   1  933.21   22.30
  -4  -2   1  938.81   26.40
  -4  -2   1  939.71   26.40
  -4  -2   1  909.51   26.00
   4   1  -1 1782.42   41.60
   4   1  -1 1840.92   40.90
   4   1  -1 1794.52   42.90
   4   1  -1 1828.42   42.20
   4   1  -1 1832.92   45.00
   4   1  -1 1836.32   45.90
   4   1  -1 1851.71   44.70
  -4  -1   1 1817.92   45.10
  -4  -1   1 1814.52   46.00
  -4  -1   1 1828.92   45.00
  -4  -1   1 1868.71   41.70
  -4  -1   1 1835.02   40.80
  -4  -1   1 1855.41   44.70
  -4  -1   1 1824.92   42.90
  -4  -1   1 1848.12   42.20
   4   0  -1   -1.90    2.60
   4   0  -1   -1.00    3.40
   4   0  -1   -1.20    3.00
   4   0  -1   -2.60    1.70
   4   0  -1    1.20    3.60
   4   0  -1   -0.90    3.40
   4   0  -1   -1.00    3.90
  -4   0   1   -0.40    1.70
  -4   0   1   -4.40    3.60
  -4   0   1   -0.20    2.60
  -4   0   1   -0.80    3.10
  -4   0   1   -0.10    2.70
  -4   0   1   -3.10    3.10
  -4   0   1   -3.50    3.20
   4  -1  -1 1814.02   44.00
   4  -1  -1 1783.92   42.30
   4  -1  -1 1800.62   43.90
   4  -1  -1 1805.62   43.80
   4  -1  -1 1795.42   46.10
   4  -1  -1 1848.22   40.50
   4  -1  -1 1834.62   40.20
  -4   1   1 1810.32   43.80
  -4   1   1 1795.32   43.80
  -4   1   1 1836.52   40.40
  -4   1   1 1820.72   44.10
  -4   1   1 1777.62   40.10
  -4   1   1 1754.22   43.60
  -4   1   1 1775.62   46.20
  -4   1   1 1775.32   42.20
   4  -2  -1  900.31   27.20
   4  -2  -1  903.91   21.20
   4  -2  -1  917.41   24.60
   4  -2  -1  922.61   25.80
   4  -2  -1  912.41   22.50
   4  -2  -1  902.31   23.90
   4  -2  -1  937.41   21.30
  -4   2   1  917.41   21.20
  -4   2   1  893.41   27.10
  -4   2   1  908.71   22.60
  -4   2   1  909.61   26.00
  -4   2   1  921.91   24.70
   4  -3  -1   59.29    4.10
   4  -3  -1   68.29    8.70
   4  -3  -1   61.09    4.40
   4  -3  -1   53.79    6.60
   4  -3  -1   63.69    6.80
  -4   3   1   56.49    7.10
  -4   3   1   65.79    6.00
  -4   3   1   83.79    9.00
  -4   3   1   63.09    7.50
   4  -4  -1   21.30    7.80
   4  -4  -1   22.50    4.90
   4  -4  -1   21.70    3.30
   4  -4  -1   25.20    5.70
  -4   4   1   24.20    5.20
  -4   4   1   30.50    7.10
  -4   4   1   25.20    3.60
  -4   4   1   23.40    6.10
  -4   4   1   22.60    5.70
   4  -5  -1  441.06   15.80
   4  -5  -1  440.56   13.30
   4  -5  -1  437.26   16.70
   4  -5  -1  478.55   20.60
  -4   5   1  442.96   17.60
  -4   5   1  443.76   13.50
  -4   5   1  463.25   20.00
  -4   5   1  447.86   16.20
   4  -6  -1  457.35   16.80
   4  -6  -1  469.55   22.20
   4  -6  -1  417.16   17.50
   4  -6  -1  442.66   13.90
  -4   6   1  449.76   17.30
  -4   6   1  451.25   21.10
  -4   6   1  445.36   18.10
  -4   6   1  417.76   13.90
   4  -7  -1  154.88   17.70
   4  -7  -1  157.58   13.10
   4  -7  -1  160.98    9.20
   4  -7  -1  156.58   11.40
  -4   7   1  143.99   15.20
  -4   7   1  151.38   12.00
  -4   7   1  144.89   11.50
  -4   7   1  139.29    9.10
   4  -8  -1  535.85   28.70
   4  -8  -1  534.05   20.50
   4  -8  -1  527.65   18.10
   4  -8  -1  536.05   22.70
  -4   8   1  547.55   26.50
  -4   8   1  550.14   22.30
  -4   8   1  524.85   21.50
  -4   8   1  528.45   18.30
   4  -9  -1    8.30    6.00
   4  -9  -1   17.10   14.80
   4  -9  -1    5.10    7.00
   4  -9  -1   -6.00    9.30
  -4   9   1   -4.80    5.80
  -4   9   1    7.20    8.60
  -4   9   1   -5.40   10.90
   4 -10  -1    9.70   15.60
   4 -10  -1   10.30   10.50
   4 -10  -1   11.70    6.60
  -4  10   1   -5.80    6.10
  -4  10   1   -3.60    8.60
  -4  10   1  -19.80   11.20
   4 -11  -1   97.69   15.80
   4 -11  -1   98.49   10.40
   4 -11  -1  121.99   20.90
  -4  11   1   78.79   13.20
  -4  11   1   94.99   10.40
  -4  11   1   60.49   16.50
   4 -12  -1  -11.50   10.60
   4 -12  -1    2.70   15.70
   4 -12  -1   13.30    6.50
  -4  12   1    5.40    6.30
  -4  12   1   -9.80    9.60
   4 -13  -1   48.90   19.40
   4 -13  -1   45.20    9.50
   4 -13  -1   27.80   14.80
  -4  13   1   34.30   12.50
  -4  13   1   57.39   10.00
   5  13  -1    1.60    7.90
   5  13  -1   11.40   11.30
  -5 -13   1  -16.30   11.90
  -5 -13   1  -54.59   21.30
   5  12  -1   10.20    7.80
   5  12  -1    0.30    9.90
  -5 -12   1  -15.70   11.00
  -5 -12   1  -27.80   21.60
   5  11  -1    2.10    9.20
   5  11  -1    9.10    7.70
  -5 -11   1   15.10   11.30
  -5 -11   1  -27.20   16.50
  -5 -11   1   -8.80   16.20
   5  10  -1   17.70    9.70
   5  10  -1   17.10    7.60
  -5 -10   1   23.10   10.90
  -5 -10   1   -1.20   20.20
  -5 -10   1  -16.00   18.70
   5   9  -1  201.68   15.80
   5   9  -1  191.78   13.00
   5   9  -1  174.68   15.20
  -5  -9   1  172.38   25.00
  -5  -9   1  200.18   27.40
  -5  -9   1  178.68   16.60
   5   8  -1   33.30    9.00
   5   8  -1   15.70    7.10
   5   8  -1   23.30    8.40
   5   8  -1   17.80    9.10
  -5  -8   1   28.50   18.10
  -5  -8   1    8.10    9.10
  -5  -8   1   22.30   17.10
   5   7  -1  276.77   14.90
   5   7  -1  267.67   13.10
   5   7  -1  259.27   15.30
   5   7  -1  281.97   14.60
  -5  -7   1  271.67   24.70
  -5  -7   1  260.77    8.90
  -5  -7   1  257.87   15.40
  -5  -7   1  263.87   20.80
  -5  -7   1  229.28   11.40
   5   6  -1  468.75   16.50
   5   6  -1  462.75   14.80
   5   6  -1  448.26   16.20
   5   6  -1  456.05   18.20
   5   6  -1  441.26   17.30
  -5  -6   1  447.16   15.80
  -5  -6   1  454.05   18.20
  -5  -6   1  470.45   22.50
  -5  -6   1  450.05   15.20
  -5  -6   1  440.96   25.20
  -5  -6   1  473.25   14.90
   5   5  -1  145.79    8.30
   5   5  -1  143.99    9.40
   5   5  -1  141.29    9.30
   5   5  -1  141.89    8.10
   5   5  -1  144.09    8.60
  -5  -5   1  149.59   15.20
  -5  -5   1  151.28    8.30
  -5  -5   1  138.19    7.60
  -5  -5   1  145.49    9.10
  -5  -5   1  137.79   12.90
  -5  -5   1  146.89    9.70
   5   4  -1   48.70    6.10
   5   4  -1   53.99    4.80
   5   4  -1   50.29    5.60
   5   4  -1   54.89    6.70
   5   4  -1   58.89    6.20
  -5  -4   1   51.89    9.70
  -5  -4   1   52.69    6.80
  -5  -4   1   60.29    9.00
  -5  -4   1   55.09    5.10
   5   3  -1  127.99    8.10
   5   3  -1  131.59   10.30
   5   3  -1  118.29    6.90
   5   3  -1  116.79    5.10
   5   3  -1  123.19    6.60
   5   3  -1  129.29    8.40
  -5  -3   1  120.89    9.10
  -5  -3   1  128.39    7.10
  -5  -3   1  129.79    6.10
  -5  -3   1  124.99    5.20
  -5  -3   1  131.69    9.10
  -5  -3   1  139.59   11.20
   5   2  -1    4.90    5.40
   5   2  -1    3.80    3.10
   5   2  -1    1.60    4.30
   5   2  -1    1.50    4.10
   5   2  -1   -2.10    3.20
  -5  -2   1    4.60    4.60
  -5  -2   1   -5.60    4.30
  -5  -2   1   -0.50    2.20
  -5  -2   1   -2.00    2.60
  -5  -2   1    0.00    2.90
  -5  -2   1   -4.90    5.20
   5   1  -1  707.03   16.40
   5   1  -1  707.93   18.50
   5   1  -1  698.23   21.10
   5   1  -1  693.13   19.50
   5   1  -1  677.33   17.60
  -5  -1   1  687.43   17.80
  -5  -1   1  694.13   18.50
  -5  -1   1  709.23   21.80
  -5  -1   1  708.13   16.40
  -5  -1   1  710.73   22.90
   5   0  -1   -3.70    3.80
   5   0  -1   -3.90    4.40
   5   0  -1   -1.90    2.80
   5   0  -1    0.70    2.40
   5   0  -1   -9.90    4.40
  -5   0   1   -5.80    4.30
  -5   0   1   -1.70    2.30
  -5   0   1    1.50    3.60
  -5   0   1   -3.40    3.80
   5  -1  -1  699.73   16.70
   5  -1  -1  695.43   16.90
   5  -1  -1  708.73   21.30
   5  -1  -1  722.23   22.70
   5  -1  -1  691.43   19.60
   5  -1  -1  703.03   21.10
  -5   1   1  694.23   16.80
  -5   1   1  721.83   16.80
  -5   1   1  710.93   21.10
  -5   1   1  703.03   21.00
  -5   1   1  688.33   23.60
   5  -2  -1    2.60    4.80
   5  -2  -1   -0.30    2.20
   5  -2  -1   -1.80    5.60
   5  -2  -1   -1.50    4.10
   5  -2  -1    3.90    3.10
  -5   2   1    3.80    5.00
  -5   2   1   -1.50    5.40
  -5   2   1    0.10    3.10
  -5   2   1    0.70    2.30
  -5   2   1   -5.00    5.30
   5  -3  -1  115.39    8.20
   5  -3  -1  123.79    8.70
   5  -3  -1  132.49    5.40
   5  -3  -1  116.69   10.30
   5  -3  -1  125.69    5.40
  -5   3   1  130.89    5.40
  -5   3   1  125.49    7.00
  -5   3   1  132.09   10.60
  -5   3   1  124.99   10.10
   5  -4  -1   58.59    9.10
   5  -4  -1   50.09    6.50
   5  -4  -1   50.19    4.50
   5  -4  -1   64.89    7.30
  -5   4   1   58.09    7.90
  -5   4   1   59.09    6.40
  -5   4   1   60.09    8.80
   5  -5  -1  135.49    6.80
   5  -5  -1  128.19   13.00
   5  -5  -1  126.99    8.70
   5  -5  -1  117.29   10.10
  -5   5   1  136.29    7.00
  -5   5   1  141.79   12.90
  -5   5   1  148.89   11.40
  -5   5   1  134.49    9.30
   5  -6  -1  455.75   14.20
   5  -6  -1  455.95   16.80
   5  -6  -1  441.86   18.30
   5  -6  -1  435.96   21.70
  -5   6   1  448.86   19.40
  -5   6   1  450.55   17.30
  -5   6   1  461.55   14.50
  -5   6   1  451.15   22.00
   5  -7  -1  246.08   15.60
   5  -7  -1  262.27   11.30
   5  -7  -1  250.47   13.40
   5  -7  -1  249.78   19.70
  -5   7   1  261.97   19.00
  -5   7   1  261.27   15.40
  -5   7   1  268.87   11.60
  -5   7   1  254.77   14.70
   5  -8  -1   19.80   13.20
   5  -8  -1   23.40    7.10
   5  -8  -1   27.80    9.90
   5  -8  -1   11.30    5.70
  -5   8   1   11.00   10.70
  -5   8   1    6.50    5.80
  -5   8   1   29.50    9.10
  -5   8   1   11.10    8.40
   5  -9  -1  182.48   12.70
   5  -9  -1  178.28   21.70
   5  -9  -1  149.49   15.90
   5  -9  -1  188.48   11.40
  -5   9   1  153.68   18.90
  -5   9   1  168.18   15.10
  -5   9   1  167.08   11.50
   5 -10  -1   17.60   14.90
   5 -10  -1   14.00   10.50
   5 -10  -1   12.50    6.40
  -5  10   1   17.20    6.80
  -5  10   1    6.50   12.60
  -5  10   1   18.50    9.80
   5 -11  -1    2.60    6.40
   5 -11  -1    7.50   10.50
   5 -11  -1    1.30   14.50
  -5  11   1    4.20    6.80
  -5  11   1  -23.20   12.30
  -5  11   1    1.20    9.70
   5 -12  -1   -1.20   11.10
   5 -12  -1   12.10   15.00
   5 -12  -1    9.90    7.10
  -5  12   1   -2.30    9.90
  -5  12   1    8.60    7.50
  -5  12   1  -33.20   12.80
   5 -13  -1   17.50    9.50
   5 -13  -1    5.70   12.10
   5 -13  -1   21.60   16.50
  -5  13   1   11.50    8.00
  -5  13   1    6.30   10.90
   6  13  -1    1.60   10.40
   6  13  -1   11.60    9.40
  -6 -13   1  -11.90   24.70
  -6 -13   1  -26.70   10.60
   6  12  -1   43.40   12.40
   6  12  -1   68.39   11.00
  -6 -12   1   30.00   25.10
  -6 -12   1   67.79   14.50
   6  11  -1   70.09   10.50
   6  11  -1   73.79   12.70
  -6 -11   1   10.00   22.60
  -6 -11   1   50.89   25.10
  -6 -11   1   60.19   13.90
   6  10  -1  160.08   15.50
   6  10  -1  191.88   13.60
  -6 -10   1  159.68   25.10
  -6 -10   1  171.78   25.90
  -6 -10   1  200.58   19.50
   6   9  -1    3.50    8.50
   6   9  -1    8.00    9.30
   6   9  -1    0.50    7.00
  -6  -9   1    4.50   19.10
  -6  -9   1    8.80   16.90
  -6  -9   1   11.80    9.80
   6   8  -1  426.16   19.30
   6   8  -1  416.26   17.60
   6   8  -1  412.16   17.40
   6   8  -1  399.96   20.00
  -6  -8   1  383.16   26.70
  -6  -8   1  385.96   20.30
  -6  -8   1  402.16   30.70
   6   7  -1  107.89   11.30
   6   7  -1   97.59    9.50
   6   7  -1  108.59   11.80
   6   7  -1  121.39    9.80
  -6  -7   1  117.99    7.70
  -6  -7   1   94.79   10.90
  -6  -7   1   88.79   11.40
  -6  -7   1   95.39    7.80
  -6  -7   1  119.89   19.80
  -6  -7   1  115.09   16.80
   6   6  -1  310.27   13.60
   6   6  -1  341.77   12.60
   6   6  -1  316.07   15.50
   6   6  -1  345.27   14.90
   6   6  -1  336.77   13.50
  -6  -6   1  335.37   22.60
  -6  -6   1  328.07   13.30
  -6  -6   1  335.37   14.70
  -6  -6   1  323.77   16.10
  -6  -6   1  318.97   11.70
  -6  -6   1  344.67   21.70
   6   5  -1   65.19    6.80
   6   5  -1   68.29    8.10
   6   5  -1   69.89    5.40
   6   5  -1   76.79    8.00
  -6  -5   1   60.89    5.30
  -6  -5   1   69.09   11.10
  -6  -5   1   72.19   11.30
  -6  -5   1   71.59    8.40
   6   4  -1   -0.30    1.90
   6   4  -1    0.50    4.90
   6   4  -1   -0.70    3.90
   6   4  -1   -2.70    4.40
  -6  -4   1    0.10    2.10
  -6  -4   1   -0.40    4.80
  -6  -4   1    1.90    3.10
  -6  -4   1    1.80    6.70
  -6  -4   1   -0.80    7.20
   6   3  -1  178.08   11.40
   6   3  -1  145.29    8.90
   6   3  -1  149.39    8.10
   6   3  -1  151.38    7.30
  -6  -3   1  149.19    6.40
  -6  -3   1  157.18    7.30
  -6  -3   1  167.88   11.80
  -6  -3   1  153.38   10.50
  -6  -3   1  156.78    5.70
  -6  -3   1  154.38   10.20
   6   2  -1  359.36   11.70
   6   2  -1  368.36   10.70
   6   2  -1  364.16   13.30
   6   2  -1  394.66   11.30
   6   2  -1  382.86   15.50
  -6  -2   1  383.66   10.70
  -6  -2   1  366.56   15.80
  -6  -2   1  368.06   16.20
  -6  -2   1  380.76   11.40
  -6  -2   1  384.86   11.30
  -6  -2   1  379.46   16.40
   6   1  -1  106.99    5.70
   6   1  -1  108.39    6.40
   6   1  -1   99.79    7.70
   6   1  -1  116.29    9.00
   6   1  -1  117.09    4.00
  -6  -1   1  115.69    6.30
  -6  -1   1  112.39   10.30
  -6  -1   1  113.59    6.80
  -6  -1   1  121.69    3.90
  -6  -1   1  123.69    9.70
   6   0  -1    0.80    3.50
   6   0  -1   -2.60    4.40
   6   0  -1    2.60    4.00
   6   0  -1   -0.50    2.70
   6   0  -1   -2.30    4.80
  -6   0   1    2.40    6.20
  -6   0   1    3.30    2.90
  -6   0   1    1.40    3.70
  -6   0   1    0.80    4.10
   6  -1  -1  105.79    8.00
   6  -1  -1  115.19    5.20
   6  -1  -1  110.19    8.60
   6  -1  -1  108.29    9.00
   6  -1  -1  113.79    4.30
  -6   1   1   96.29   10.40
  -6   1   1  118.29    4.50
  -6   1   1  117.59    8.70
  -6   1   1  107.79    8.70
  -6   1   1  119.69    5.20
   6  -2  -1  398.16   11.20
   6  -2  -1  381.26   14.60
   6  -2  -1  357.36   14.80
   6  -2  -1  372.56   13.70
   6  -2  -1  383.96   10.40
  -6   2   1  383.76   10.30
  -6   2   1  373.86   15.20
  -6   2   1  406.16   15.30
  -6   2   1  379.66   17.80
  -6   2   1  388.86   11.40
   6  -3  -1  162.28    9.50
   6  -3  -1  165.08    9.60
   6  -3  -1  160.38    6.00
   6  -3  -1  156.38    6.10
   6  -3  -1  143.59   10.70
  -6   3   1  147.59   11.50
  -6   3   1  156.98    5.90
  -6   3   1  157.98   11.50
  -6   3   1  152.68    7.70
   6  -4  -1   -1.90    6.70
   6  -4  -1   -2.80    4.20
   6  -4  -1    1.40    5.50
   6  -4  -1    0.40    2.60
  -6   4   1    4.70    6.40
  -6   4   1    2.90    5.80
  -6   4   1    1.20    4.10
   6  -5  -1   64.89    8.00
   6  -5  -1   64.99    8.40
   6  -5  -1   65.39    5.30
   6  -5  -1   67.39   10.80
  -6   5   1   71.29   10.90
  -6   5   1   64.39    9.20
  -6   5   1   67.19    7.50
   6  -6  -1  333.07   11.70
   6  -6  -1  355.26   17.50
   6  -6  -1  330.17   14.70
   6  -6  -1  310.07   19.00
  -6   6   1  328.57   19.70
  -6   6   1  319.37   17.70
  -6   6   1  334.87   14.90
   6  -7  -1   99.79    8.00
   6  -7  -1  104.79   12.00
   6  -7  -1  110.09    9.60
   6  -7  -1  103.19   15.40
  -6   7   1  112.59   15.70
  -6   7   1  104.29   11.60
  -6   7   1   96.69   12.30
  -6   7   1  102.79    8.40
   6  -8  -1  405.86   20.20
   6  -8  -1  409.26   14.70
   6  -8  -1  419.46   17.60
   6  -8  -1  425.16   25.20
  -6   8   1  398.26   20.80
  -6   8   1  405.66   19.40
  -6   8   1  415.36   24.70
  -6   8   1  401.16   15.00
   6  -9  -1    9.70   13.50
   6  -9  -1    2.50    9.60
   6  -9  -1   13.70    5.90
   6  -9  -1   12.80    6.50
  -6   9   1   -9.70    8.10
  -6   9   1   -9.80   11.50
  -6   9   1   -7.60    5.70
   6 -10  -1  178.38   11.60
   6 -10  -1  206.28   17.50
   6 -10  -1  202.78   21.90
  -6  10   1  181.08   16.00
  -6  10   1  144.19   20.20
  -6  10   1  169.88   11.90
   6 -11  -1   72.79    9.20
   6 -11  -1   76.69   14.10
   6 -11  -1   98.09   18.80
  -6  11   1   31.10   16.00
  -6  11   1   65.89    9.30
  -6  11   1   60.09   12.50
   6 -12  -1   62.39   13.90
   6 -12  -1   80.89   18.80
   6 -12  -1   62.39    9.30
  -6  12   1   20.90   17.20
  -6  12   1   71.59    9.90
  -6  12   1   58.89   12.90
   6 -13  -1   28.00   17.50
   6 -13  -1   -8.60   11.60
  -6  13   1   -9.10   11.30
   7  12  -1   -2.10    7.30
   7  12  -1   -7.60    9.20
  -7 -12   1  -21.80   22.30
  -7 -12   1   -1.50   11.70
   7  11  -1   22.40    8.70
   7  11  -1   41.30   11.20
  -7 -11   1  -26.20   21.50
  -7 -11   1    8.30   22.10
  -7 -11   1   35.80   13.60
   7  10  -1   20.10   10.50
   7  10  -1   25.50    8.10
  -7 -10   1    4.00   20.10
  -7 -10   1    2.20   10.20
  -7 -10   1  -18.70   17.00
   7   9  -1   57.79    9.40
   7   9  -1   59.89   11.60
   7   9  -1   58.49   11.00
  -7  -9   1   56.19   21.50
  -7  -9   1   35.70   20.50
  -7  -9   1   71.99   12.70
   7   8  -1   -3.80    6.40
   7   8  -1    4.70    8.00
   7   8  -1    3.00    8.10
  -7  -8   1   -5.70   16.20
  -7  -8   1    7.10   17.20
  -7  -8   1   11.30    9.10
   7   7  -1   85.09   10.20
   7   7  -1   88.79    7.60
   7   7  -1   87.89   10.10
   7   7  -1   74.99    9.10
  -7  -7   1   78.99   17.90
  -7  -7   1   84.19   10.40
  -7  -7   1   76.79   10.80
  -7  -7   1   80.29   17.40
   7   6  -1   51.79    9.00
   7   6  -1   51.69    7.80
   7   6  -1   48.30    5.10
   7   6  -1   41.40    7.20
  -7  -6   1   54.09   12.70
  -7  -6   1   57.49   14.30
  -7  -6   1   32.50    8.60
  -7  -6   1   52.09    8.80
  -7  -6   1   42.90    4.90
   7   5  -1  517.55   17.40
   7   5  -1  494.75   17.10
   7   5  -1  526.25   19.30
  -7  -5   1  528.45   23.60
  -7  -5   1  536.85   20.60
  -7  -5   1  523.45   13.70
  -7  -5   1  514.15   13.90
  -7  -5   1  508.25   23.20
   7   4  -1  147.99    8.60
   7   4  -1  139.39    8.40
   7   4  -1  146.29    9.20
  -7  -4   1  138.09   13.00
  -7  -4   1  158.68   11.70
  -7  -4   1  151.38   13.60
  -7  -4   1  141.59    6.20
  -7  -4   1  146.59    5.30
   7   3  -1  350.66   16.50
   7   3  -1  361.06   12.30
   7   3  -1  358.96   11.60
   7   3  -1  352.76   14.00
  -7  -3   1  346.57   10.50
  -7  -3   1  341.07   16.80
  -7  -3   1  353.66   10.30
  -7  -3   1  356.16   17.20
  -7  -3   1  348.27   11.40
  -7  -3   1  371.06   17.10
   7   2  -1    5.40    2.60
   7   2  -1    3.40    5.50
   7   2  -1    0.60    3.20
   7   2  -1    0.10    4.30
   7   2  -1    4.70    2.60
  -7  -2   1   -3.50    5.40
  -7  -2   1    6.20    6.50
  -7  -2   1    1.50    2.30
  -7  -2   1    6.10    6.20
  -7  -2   1    0.90    2.60
   7   1  -1  327.67   10.40
   7   1  -1  322.37   12.60
   7   1  -1  335.67   11.60
   7   1  -1  324.67    8.00
   7   1  -1  328.67   14.30
  -7  -1   1  342.47   15.50
  -7  -1   1  322.67    7.90
  -7  -1   1  329.47   16.60
  -7  -1   1  325.37   11.80
   7   0  -1    0.30    5.00
   7   0  -1   -0.70    2.80
   7   0  -1   -4.70    4.20
  -7   0   1   -2.30    4.00
  -7   0   1   -2.10    3.60
  -7   0   1    1.10    2.70
  -7   0   1    7.20    6.70
   7  -1  -1  311.87   14.10
   7  -1  -1  323.57   12.80
   7  -1  -1  330.77    9.70
   7  -1  -1  335.87   14.30
   7  -1  -1  337.07    8.50
  -7   1   1  321.47    9.60
  -7   1   1  316.07   16.90
  -7   1   1  325.57    8.50
  -7   1   1  313.87   14.20
  -7   1   1  332.47   14.50
   7  -2  -1   -3.00    4.60
   7  -2  -1    2.50    2.60
   7  -2  -1    0.50    5.30
   7  -2  -1   -1.60    4.30
   7  -2  -1    0.70    2.40
  -7   2   1   -1.40    6.00
  -7   2   1    2.20    2.80
  -7   2   1    2.30    4.60
  -7   2   1    6.70    5.40
  -7   2   1    2.20    2.30
   7  -3  -1  362.76   14.70
   7  -3  -1  351.96   10.30
   7  -3  -1  359.66   10.30
   7  -3  -1  349.07   16.20
   7  -3  -1  346.97   14.20
  -7   3   1  345.97   10.10
  -7   3   1  347.97   11.70
  -7   3   1  334.07   17.80
  -7   3   1  347.17   14.40
  -7   3   1  354.06   16.90
   7  -4  -1  143.19   12.40
   7  -4  -1  154.08   10.20
   7  -4  -1  135.29   10.60
   7  -4  -1  144.09    6.50
  -7   4   1  141.89   11.40
  -7   4   1  149.59    8.90
  -7   4   1  143.19   12.50
   7  -5  -1  534.95   15.30
   7  -5  -1  544.85   19.40
   7  -5  -1  531.65   20.60
   7  -5  -1  549.74   22.90
  -7   5   1  530.55   18.10
  -7   5   1  526.45   23.20
  -7   5   1  548.55   24.10
   7  -6  -1   54.69   10.50
   7  -6  -1   55.89   12.00
   7  -6  -1   41.50    5.40
   7  -6  -1   48.20    7.70
  -7   6   1   45.00    9.90
  -7   6   1   48.90   11.40
  -7   6   1   51.99    8.10
   7  -7  -1   74.49    9.00
   7  -7  -1   79.89    7.30
   7  -7  -1   73.79   11.30
   7  -7  -1   93.89   14.90
  -7   7   1   83.09   13.00
  -7   7   1   69.99   12.40
  -7   7   1   87.59   10.40
   7  -8  -1    0.70    4.90
   7  -8  -1   -0.20    9.30
   7  -8  -1    8.80    6.40
   7  -8  -1   -9.20   11.00
  -7   8   1    6.40   11.50
  -7   8   1   -0.60    8.90
  -7   8   1    2.50    9.60
   7  -9  -1   64.49    7.70
   7  -9  -1   70.79   13.60
   7  -9  -1   63.99   15.60
  -7   9   1   33.10   12.50
  -7   9   1   42.20   14.50
  -7   9   1   56.69   11.00
   7 -10  -1    7.70   12.90
   7 -10  -1    8.20    5.80
   7 -10  -1   16.70   10.90
  -7  10   1   14.80    6.50
  -7  10   1   10.50   10.40
  -7  10   1   -3.30   12.60
   7 -11  -1   29.10   13.40
   7 -11  -1   40.50    7.60
   7 -11  -1   36.40   15.30
  -7  11   1   23.10   10.80
  -7  11   1   -7.40   14.60
  -7  11   1   28.60    7.60
   7 -12  -1   -6.90   10.40
   7 -12  -1   11.70   14.30
  -7  12   1   -8.50    9.30
   8  12  -1    8.90   11.60
   8  12  -1   -5.00    8.40
  -8 -12   1  -28.40   22.40
  -8 -12   1    3.40   12.00
   8  11  -1    1.90    9.30
   8  11  -1   11.20    8.10
  -8 -11   1  -29.20   19.50
  -8 -11   1    1.30   11.10
   8  10  -1  109.89   14.30
   8  10  -1   92.89   11.30
   8  10  -1   79.39   13.50
  -8 -10   1   68.89   13.40
  -8 -10   1   59.49   21.30
  -8 -10   1   89.49   24.60
   8   9  -1   47.40    8.90
   8   9  -1   30.90    9.50
   8   9  -1   45.00   11.30
  -8  -9   1   45.40   11.90
  -8  -9   1   47.00   18.70
  -8  -9   1   38.10   19.80
   8   8  -1   16.10    8.30
   8   8  -1   16.30    7.60
   8   8  -1   30.80   10.00
  -8  -8   1   33.70   16.00
  -8  -8   1   16.90    9.50
  -8  -8   1   20.60   17.10
   8   7  -1   35.40    9.30
   8   7  -1   45.70    9.40
   8   7  -1   44.60    8.10
  -8  -7   1   57.19   14.30
  -8  -7   1   47.80   14.80
  -8  -7   1   29.70    9.50
  -8  -7   1   36.20   10.40
   8   6  -1   35.40    7.30
   8   6  -1   30.80    8.40
   8   6  -1   37.90    7.20
  -8  -6   1   33.10    3.40
  -8  -6   1   33.60    3.10
  -8  -6   1   38.00   13.90
  -8  -6   1   44.40   12.70
  -8  -6   1   37.80    9.40
   8   5  -1   -3.90    4.90
   8   5  -1   -4.00    4.60
   8   5  -1    6.40    6.30
  -8  -5   1    1.20    1.40
  -8  -5   1   -0.10    6.60
  -8  -5   1    0.90    8.70
  -8  -5   1   -1.30    1.90
  -8  -5   1    2.00    9.70
   8   4  -1  362.46   15.30
   8   4  -1  352.96   18.20
   8   4  -1  366.46   13.10
   8   4  -1  351.16   13.20
  -8  -4   1  355.36    9.60
  -8  -4   1  365.46   17.50
  -8  -4   1  353.56   19.10
  -8  -4   1  326.07   18.60
  -8  -4   1  344.87   10.10
   8   3  -1   26.50    4.80
   8   3  -1   29.80    4.30
   8   3  -1   25.40    7.80
   8   3  -1   30.80    6.10
  -8  -3   1   31.60    8.70
  -8  -3   1   24.80    8.30
  -8  -3   1   21.80    3.80
  -8  -3   1   30.40    3.90
  -8  -3   1   27.10    8.60
  -8  -3   1   26.70    3.80
   8   2  -1  148.49    6.00
   8   2  -1  149.29    9.50
   8   2  -1  166.78    7.50
   8   2  -1  157.48    7.70
   8   2  -1  150.98   11.40
  -8  -2   1  164.28    5.90
  -8  -2   1  173.18   12.70
  -8  -2   1  166.98    7.90
  -8  -2   1  160.78   12.80
  -8  -2   1  146.09   10.70
   8   1  -1  184.28    8.10
   8   1  -1  180.18   11.70
   8   1  -1  196.08    9.00
   8   1  -1  176.48   10.10
  -8  -1   1  197.28    9.40
  -8  -1   1  188.38   12.50
  -8  -1   1  182.48   13.70
   8   0  -1   -3.50    5.20
   8   0  -1   -2.30    4.70
   8   0  -1   -2.30    3.00
  -8   0   1    1.00    5.50
  -8   0   1    1.10    4.50
  -8   0   1   -1.20    6.70
   8  -1  -1  181.98   11.60
   8  -1  -1  194.18    7.10
   8  -1  -1  188.08    5.30
   8  -1  -1  183.08   11.60
   8  -1  -1  184.08   10.30
  -8   1   1  193.38   14.40
  -8   1   1  179.58   11.40
  -8   1   1  182.68    5.40
  -8   1   1  196.38   11.90
  -8   1   1  182.58    6.90
   8  -2  -1  158.08   10.20
   8  -2  -1  166.08   10.90
   8  -2  -1  158.18    6.50
   8  -2  -1  151.98   11.30
   8  -2  -1  160.88    6.50
  -8   2   1  150.78   11.50
  -8   2   1  157.98    6.60
  -8   2   1  163.08    6.40
  -8   2   1  147.49   12.40
  -8   2   1  152.28   10.60
   8  -3  -1   30.30    3.60
   8  -3  -1   26.10    7.80
   8  -3  -1   36.60    6.80
   8  -3  -1   26.70    6.20
  -8   3   1   32.80    7.10
  -8   3   1   27.30    8.80
  -8   3   1   26.70    3.30
  -8   3   1   30.30    8.00
  -8   3   1   30.60    4.50
   8  -4  -1  335.37   17.60
   8  -4  -1  371.36   15.80
   8  -4  -1  373.46   15.70
   8  -4  -1  355.76   11.10
  -8   4   1  337.37   18.70
  -8   4   1  365.76   19.70
  -8   4   1  346.97   15.30
  -8   4   1  377.86   13.40
   8  -5  -1   -1.70    8.10
   8  -5  -1   13.00    7.60
   8  -5  -1   -0.70    4.70
   8  -5  -1    0.50    3.50
  -8   5   1    8.30    8.60
  -8   5   1    5.40    5.10
  -8   5   1   -5.70    6.70
   8  -6  -1   38.20    7.70
   8  -6  -1   36.50    9.60
   8  -6  -1   37.90   11.70
   8  -6  -1   37.40    5.10
  -8   6   1   24.30   10.80
  -8   6   1   44.50    7.80
  -8   6   1   37.10   11.10
   8  -7  -1   41.00    8.10
   8  -7  -1   20.10    9.70
   8  -7  -1   40.00   12.90
   8  -7  -1   34.50    5.70
  -8   7   1   40.70   10.80
  -8   7   1   42.60   12.80
  -8   7   1   28.10    8.20
   8  -8  -1   11.10   10.00
   8  -8  -1   21.10    5.60
   8  -8  -1   30.40   12.90
   8  -8  -1   31.90    7.30
  -8   8   1   30.90   13.10
  -8   8   1   22.50   11.50
  -8   8   1   20.30    8.70
   8  -9  -1   38.90    6.50
   8  -9  -1   36.80   12.10
   8  -9  -1   38.20   14.00
  -8   9   1   19.80   13.50
  -8   9   1   45.40   11.30
  -8   9   1    6.50   12.20
   8 -10  -1  111.09   18.30
   8 -10  -1  105.69   15.80
   8 -10  -1   96.99    9.00
  -8  10   1   63.59   17.50
  -8  10   1   80.99   12.50
   8 -11  -1   -0.60   10.90
   8 -11  -1   24.80   13.80
  -8  11   1    0.10    9.00
  -8  11   1  -30.90   13.00
   8 -12  -1   30.50   16.30
   8 -12  -1   -3.60   11.30
  -8  12   1   -4.20    9.50
   9  12  -1    8.30    9.40
   9  12  -1    0.10   11.00
  -9 -12   1    8.80   12.10
  -9 -12   1  -25.60   22.50
   9  11  -1   19.50    8.70
   9  11  -1   17.70   10.30
   9  11  -1   17.30   11.90
  -9 -11   1  -22.10   20.20
  -9 -11   1  -36.30   19.70
  -9 -11   1   20.40   12.20
   9  10  -1   46.50    9.70
   9  10  -1   63.59   11.20
   9  10  -1   52.59   12.50
  -9 -10   1   31.70   21.50
  -9 -10   1   49.40   12.80
  -9 -10   1    7.50   19.10
   9   9  -1   42.30   10.90
   9   9  -1   52.69    9.50
   9   9  -1   47.20   11.40
  -9  -9   1   48.60   11.50
  -9  -9   1   24.00   17.50
  -9  -9   1   28.70   19.50
   9   8  -1    3.10    8.40
   9   8  -1   -4.90    6.90
   9   8  -1    2.50    8.60
  -9  -8   1   -2.90   14.70
  -9  -8   1    0.20   16.20
  -9  -8   1   -1.20    9.10
   9   7  -1   76.99   11.40
   9   7  -1   82.29    9.80
   9   7  -1   61.59    9.00
  -9  -7   1   68.79   16.60
  -9  -7   1   72.89   17.60
  -9  -7   1   61.69   11.50
  -9  -7   1   59.99   12.50
   9   6  -1   11.00    6.30
   9   6  -1   13.00    7.10
   9   6  -1   -0.30    7.10
  -9  -6   1   10.30    8.80
  -9  -6   1   16.90   12.90
  -9  -6   1   20.30   12.20
   9   5  -1   84.69   10.30
   9   5  -1   61.19    7.80
   9   5  -1   84.29    8.90
  -9  -5   1   80.69   12.30
  -9  -5   1   74.99   13.70
  -9  -5   1   86.89   12.80
   9   4  -1   27.30    5.30
   9   4  -1   28.30    5.70
   9   4  -1   34.00    9.70
   9   4  -1   32.60    6.50
  -9  -4   1   25.10    9.90
  -9  -4   1   30.10    8.80
  -9  -4   1   30.00    8.70
  -9  -4   1   28.40    3.50
  -9  -4   1   22.60    3.20
   9   3  -1   89.19    8.10
   9   3  -1   91.39   11.10
   9   3  -1   91.59    6.20
   9   3  -1   86.69    8.90
  -9  -3   1  100.39   11.70
  -9  -3   1   95.99    5.90
  -9  -3   1   99.59   10.60
  -9  -3   1   97.89    6.00
  -9  -3   1   92.69    5.60
  -9  -3   1   91.49   11.70
   9   2  -1  195.68    8.90
   9   2  -1  185.28    6.50
   9   2  -1  204.48    8.90
   9   2  -1  194.18   13.10
   9   2  -1  179.28   10.90
  -9  -2   1  202.68    9.40
  -9  -2   1  195.38   14.10
  -9  -2   1  208.88   15.10
  -9  -2   1  183.08    6.30
   9   1  -1   40.10    6.90
   9   1  -1   30.00    4.80
   9   1  -1   36.90    7.90
  -9  -1   1   34.80    9.40
  -9  -1   1   37.50    5.80
  -9  -1   1   47.60    9.10
   9   0  -1    1.70    5.30
   9   0  -1   -1.90    5.60
   9   0  -1   -2.60    3.20
  -9   0   1   -0.10    4.20
  -9   0   1   -3.60    6.00
  -9   0   1    1.10    7.00
   9  -1  -1   34.60    7.80
   9  -1  -1   32.20    7.70
   9  -1  -1   34.10    1.90
   9  -1  -1   42.80    4.40
   9  -1  -1   37.70    6.20
  -9   1   1   32.60    8.40
  -9   1   1   31.70    2.00
  -9   1   1   35.50    7.80
  -9   1   1   37.00    7.10
   9  -2  -1  195.28   11.50
   9  -2  -1  193.58    7.10
   9  -2  -1  199.58    7.70
   9  -2  -1  190.48   13.00
   9  -2  -1  201.08   12.50
  -9   2   1  181.28   12.20
  -9   2   1  203.38   13.40
  -9   2   1  186.38   15.60
  -9   2   1  183.48    7.20
   9  -3  -1   84.49   10.90
   9  -3  -1   96.59    9.80
   9  -3  -1   97.99   10.40
   9  -3  -1  104.39    5.90
  -9   3   1  100.89    6.90
  -9   3   1   87.39   12.60
  -9   3   1  101.69   11.90
  -9   3   1   91.79   10.20
   9  -4  -1   28.40    7.60
   9  -4  -1   23.80    7.70
   9  -4  -1   17.20    8.60
   9  -4  -1   31.20    4.10
  -9   4   1   29.50    9.70
  -9   4   1   24.90    5.30
  -9   4   1   27.50    9.30
  -9   4   1   32.70    7.70
   9  -5  -1   69.99    8.80
   9  -5  -1   66.09    6.10
   9  -5  -1   67.79   12.10
   9  -5  -1   66.19   10.10
  -9   5   1   71.19   12.70
  -9   5   1   84.19    9.10
  -9   5   1   75.79    9.90
  -9   5   1   70.99   12.50
   9  -6  -1   14.60    4.60
   9  -6  -1   15.50   10.20
   9  -6  -1   10.50    6.40
   9  -6  -1   -2.40    9.40
  -9   6   1   26.30    9.60
  -9   6   1    7.60    7.20
  -9   6   1   13.50    9.50
   9  -7  -1   78.29    9.80
   9  -7  -1   89.59   12.30
   9  -7  -1   72.29    6.80
   9  -7  -1   89.39   14.80
  -9   7   1   69.09   14.90
  -9   7   1   72.69   13.50
  -9   7   1   71.79    9.70
   9  -8  -1    8.90   10.10
   9  -8  -1    3.90    6.20
   9  -8  -1    6.90   11.80
   9  -8  -1   -1.70    4.90
  -9   8   1   -4.70    7.50
  -9   8   1   -8.30   11.50
  -9   8   1  -14.50   10.20
   9  -9  -1   51.39   14.20
   9  -9  -1   48.00   12.00
   9  -9  -1   47.10    6.70
  -9   9   1   49.20   10.30
  -9   9   1   17.10   14.10
  -9   9   1   18.70   13.40
   9 -10  -1   63.39   15.30
   9 -10  -1   49.80   12.30
  -9  10   1    2.70   14.60
  -9  10   1   49.20   10.80
   9 -11  -1    6.60   12.10
   9 -11  -1   39.10   14.60
  -9  11   1   20.30   10.30
  -9  11   1   -4.30   14.90
   9 -12  -1    8.80   11.70
   9 -12  -1   31.40   14.30
  -9  12   1    2.30    9.80
  10  12  -1   44.10   10.20
  10  12  -1   50.19   13.50
 -10 -12   1   31.40   13.50
 -10 -12   1  -19.70   22.20
  10  11  -1   -8.90   10.40
  10  11  -1    0.50    9.20
  10  11  -1    5.20    8.10
 -10 -11   1   -3.00   11.00
 -10 -11   1  -26.20   20.70
  10  10  -1   17.40    9.50
  10  10  -1    2.50   10.10
  10  10  -1   24.30    8.70
 -10 -10   1  -26.00   18.60
 -10 -10   1  -13.50   18.20
 -10 -10   1   11.20   10.80
  10   9  -1   -2.10    7.70
  10   9  -1    6.10    9.20
  10   9  -1    6.10    7.40
 -10  -9   1    8.00    9.50
 -10  -9   1  -12.20   15.70
 -10  -9   1  -10.50   16.60
  10   8  -1   67.09    9.70
  10   8  -1   51.89   11.30
  10   8  -1   67.59   10.60
 -10  -8   1   46.40   17.00
 -10  -8   1   37.50   17.60
 -10  -8   1   69.89   12.40
  10   7  -1   50.79   10.60
  10   7  -1   36.00    8.50
  10   7  -1   41.50    8.70
 -10  -7   1   37.80   11.90
 -10  -7   1   53.69   16.30
 -10  -7   1   56.09   16.70
  10   6  -1   75.09    8.90
  10   6  -1   71.89   10.70
  10   6  -1   72.49    9.00
 -10  -6   1   70.49   15.70
 -10  -6   1   75.29   13.40
 -10  -6   1   58.39   14.90
  10   5  -1   11.40    6.10
  10   5  -1    8.50    7.30
  10   5  -1   -3.00    5.90
 -10  -5   1   10.70    9.40
 -10  -5   1    5.20   10.80
 -10  -5   1    4.20   11.00
  10   4  -1  104.89   11.90
  10   4  -1  134.19    8.40
  10   4  -1  113.39   11.20
  10   4  -1  136.59    9.50
 -10  -4   1  121.49    5.80
 -10  -4   1  139.99   14.10
 -10  -4   1  139.89   15.70
 -10  -4   1  130.99    6.30
 -10  -4   1  138.69   13.60
  10   3  -1   92.49   12.10
  10   3  -1   77.89    6.10
  10   3  -1   80.19    9.20
  10   3  -1   80.29    7.50
  10   3  -1   84.79    5.90
 -10  -3   1   93.69   12.50
 -10  -3   1   85.09   10.80
 -10  -3   1   92.99    6.30
 -10  -3   1   78.39    5.50
 -10  -3   1   92.09   12.60
 -10  -3   1   81.59    6.30
  10   2  -1   34.50    7.10
  10   2  -1   30.30    8.40
  10   2  -1   33.20    5.70
  10   2  -1   29.10    3.10
 -10  -2   1   35.90    5.60
 -10  -2   1   50.69   10.80
 -10  -2   1   31.50    9.40
 -10  -2   1   31.60    2.80
  10   1  -1   26.40    7.80
  10   1  -1   20.60    4.40
  10   1  -1   29.10    7.00
 -10  -1   1   33.30   10.00
 -10  -1   1   30.40    8.70
 -10  -1   1   28.10    5.90
  10   0  -1   -0.90    6.20
  10   0  -1   -6.70    5.30
  10   0  -1   -0.80    3.80
 -10   0   1    3.30    5.30
 -10   0   1    0.10    5.60
 -10   0   1    0.30    7.70
  10  -1  -1   29.10    8.10
  10  -1  -1   29.30    4.20
  10  -1  -1   24.00    6.60
 -10   1   1   31.20    7.30
 -10   1   1   16.40    7.40
 -10   1   1   25.00    9.70
  10  -2  -1   35.80    3.80
  10  -2  -1   41.00    8.30
  10  -2  -1   32.20    8.50
  10  -2  -1   31.60    7.50
  10  -2  -1   32.90    4.40
 -10   2   1   37.10    9.40
 -10   2   1   37.00    8.50
 -10   2   1   38.70    4.20
 -10   2   1   36.60    8.20
  10  -3  -1   82.69    6.00
  10  -3  -1   91.89   11.80
  10  -3  -1   89.39   10.10
  10  -3  -1   79.79    9.90
 -10   3   1   84.39    6.40
 -10   3   1   89.69   13.50
 -10   3   1   92.59   12.50
 -10   3   1   81.79    9.90
  10  -4  -1  132.29    7.10
  10  -4  -1  144.49   12.50
  10  -4  -1  127.99   12.20
  10  -4  -1  124.09   13.80
 -10   4   1  139.99   15.30
 -10   4   1  128.29   15.50
 -10   4   1  133.99    9.10
 -10   4   1  131.19   11.30
  10  -5  -1    5.00    4.00
  10  -5  -1    1.00    9.20
  10  -5  -1   12.30    9.30
  10  -5  -1    7.50    6.90
 -10   5   1    5.00    5.90
 -10   5   1   21.80   10.80
 -10   5   1    8.40    6.50
 -10   5   1   11.80    9.70
  10  -6  -1   67.49   11.20
  10  -6  -1   77.39   10.50
  10  -6  -1   71.79   13.40
  10  -6  -1   71.89    6.80
 -10   6   1   66.09   10.00
 -10   6   1   87.19    9.90
 -10   6   1   64.29   14.20
 -10   6   1   69.59   14.00
  10  -7  -1   32.70   12.50
  10  -7  -1   43.10   11.00
  10  -7  -1   63.39    9.70
  10  -7  -1   47.50    6.10
 -10   7   1   44.10   14.00
 -10   7   1   54.89    9.40
 -10   7   1   43.00    9.50
 -10   7   1   42.40   13.90
  10  -8  -1   50.89    6.50
  10  -8  -1   74.89   10.20
  10  -8  -1   71.79   12.60
  10  -8  -1   65.59   14.40
 -10   8   1   50.39   13.90
 -10   8   1   54.89   13.50
 -10   8   1   52.69    9.70
  10  -9  -1   15.30   11.70
  10  -9  -1   10.80   10.30
 -10   9   1  -13.10   12.50
 -10   9   1    6.60    8.20
  10 -10  -1   17.20   10.70
  10 -10  -1   27.50   12.70
 -10  10   1  -14.80   14.00
 -10  10   1   11.90    9.10
  10 -11  -1   34.90   15.00
  10 -11  -1   13.00   11.20
 -10  11   1   -9.80    8.70
  10 -12  -1   79.39   16.90
  10 -12  -1   50.99   13.70
 -10  12   1   25.60   11.00
  11  11  -1   17.40   11.50
  11  11  -1   17.50   10.80
  11  11  -1   11.70    8.40
 -11 -11   1   11.60   22.10
 -11 -11   1   10.70   11.50
  11  10  -1   15.00    8.40
  11  10  -1    5.20    9.40
  11  10  -1   -9.90    9.70
 -11 -10   1  -41.10   17.50
 -11 -10   1   -8.80   18.90
 -11 -10   1    6.20   10.70
  11   9  -1  153.78   15.00
  11   9  -1  151.68   15.90
  11   9  -1  157.78   13.50
 -11  -9   1  133.09   16.00
 -11  -9   1  136.49   25.90
 -11  -9   1  137.79   24.90
  11   8  -1    5.80    9.10
  11   8  -1   -2.80    7.50
  11   8  -1   -6.30    6.70
 -11  -8   1    4.60   15.50
 -11  -8   1   -9.00   14.30
 -11  -8   1   -0.70    9.20
  11   7  -1   21.70    7.70
  11   7  -1   21.60    9.40
  11   7  -1   29.80    8.10
 -11  -7   1   13.10   12.80
 -11  -7   1    7.70   14.40
 -11  -7   1   20.40   15.30
  11   6  -1   59.89    8.90
  11   6  -1   83.39   11.50
  11   6  -1   95.69   10.30
 -11  -6   1   76.09   14.50
 -11  -6   1   80.99   16.70
 -11  -6   1   82.69   14.70
  11   5  -1  105.49   11.90
  11   5  -1  112.29    9.70
  11   5  -1  108.19   10.10
 -11  -5   1  110.69   16.50
 -11  -5   1  113.19   16.40
 -11  -5   1  103.99   14.30
  11   4  -1   15.70    7.70
  11   4  -1   24.30    6.50
  11   4  -1   14.90    9.80
  11   4  -1   24.80    5.40
 -11  -4   1   25.20   11.20
 -11  -4   1   35.60   12.20
 -11  -4   1   22.30    3.90
 -11  -4   1   26.60   10.60
 -11  -4   1   23.90    5.30
  11   3  -1   13.90    4.10
  11   3  -1   11.90    3.80
  11   3  -1    7.10    5.70
  11   3  -1   16.80    5.60
  11   3  -1   17.40    7.70
 -11  -3   1   11.50    9.90
 -11  -3   1   10.50    3.10
 -11  -3   1   14.30    4.10
 -11  -3   1   22.90   11.20
 -11  -3   1   13.30    7.90
 -11  -3   1   11.50    4.60
  11   2  -1   11.50    6.80
  11   2  -1   12.50    5.50
  11   2  -1    1.70    7.70
  11   2  -1    7.10    1.60
 -11  -2   1    5.00    5.00
 -11  -2   1   10.30    9.20
 -11  -2   1   10.50    7.30
 -11  -2   1    7.80    1.40
  11   1  -1   52.09    8.70
  11   1  -1   50.99    6.20
  11   1  -1   47.80    9.60
 -11  -1   1   56.59   11.10
 -11  -1   1   65.39   12.80
 -11  -1   1   53.99    7.90
  11   0  -1   -0.70    4.10
  11   0  -1    1.20    6.40
  11   0  -1    2.80    7.10
 -11   0   1    6.00    6.30
 -11   0   1    3.90    8.80
 -11   0   1   -1.80    7.30
  11  -1  -1   54.79    5.70
  11  -1  -1   53.59   10.00
  11  -1  -1   47.60    8.30
 -11   1   1   59.69   10.30
 -11   1   1   49.00    8.90
 -11   1   1   58.79   11.60
  11  -2  -1    6.20    2.50
  11  -2  -1    8.90    7.10
  11  -2  -1   10.20    7.20
  11  -2  -1   11.60    4.20
  11  -2  -1   12.70    8.10
 -11   2   1   10.20    2.70
 -11   2   1   13.00    7.40
 -11   2   1   16.00    8.00
 -11   2   1   11.00    9.90
  11  -3  -1    9.80    7.30
  11  -3  -1   -2.70    8.20
  11  -3  -1    9.60    4.10
  11  -3  -1    6.10    7.60
 -11   3   1   13.30    7.50
 -11   3   1   10.00   10.00
 -11   3   1   11.30    9.10
 -11   3   1    7.50    4.00
  11  -4  -1   19.90    4.50
  11  -4  -1   14.10    9.60
  11  -4  -1   30.10    8.70
  11  -4  -1   18.80    8.90
 -11   4   1   25.80   11.70
 -11   4   1   20.90   10.60
 -11   4   1   23.40    8.70
 -11   4   1   17.80    5.60
  11  -5  -1  115.39    7.50
  11  -5  -1  107.79   11.30
  11  -5  -1  112.49   14.80
  11  -5  -1  109.39   12.50
 -11   5   1  107.79    9.60
 -11   5   1  137.09   17.30
 -11   5   1  104.09   11.20
 -11   5   1  108.99   17.00
  11  -6  -1   65.19   14.60
  11  -6  -1   72.49   10.90
  11  -6  -1   62.29    6.30
  11  -6  -1   75.69   12.00
 -11   6   1   77.09   11.20
 -11   6   1   72.09   15.20
 -11   6   1   85.59   15.90
 -11   6   1   69.09    9.30
  11  -7  -1   33.90    8.70
  11  -7  -1   15.80    5.50
  11  -7  -1   19.50   10.20
  11  -7  -1   14.90   11.50
 -11   7   1   30.10    8.70
 -11   7   1   18.30    8.10
 -11   7   1   12.80   13.00
 -11   7   1   18.00   12.40
  11  -8  -1   -4.10    9.10
  11  -8  -1    3.10   10.40
 -11   8   1  -11.60   12.20
 -11   8   1    0.90    8.00
 -11   8   1  -17.20   10.10
  11  -9  -1  155.38   16.40
  11  -9  -1  174.68   19.30
 -11   9   1  111.89   21.00
 -11   9   1  144.59   13.70
 -11   9   1  128.59   20.60
  11 -10  -1   26.90   12.60
  11 -10  -1    5.10   10.70
 -11  10   1   -2.00    8.00
  11 -11  -1   37.70   13.40
  11 -11  -1   23.60   12.10
 -11  11   1   18.70    9.90
  12  11  -1   -8.00   11.80
  12  11  -1    7.20    8.20
 -12 -11   1    0.70   10.70
 -12 -11   1  -24.40   21.00
  12  10  -1  111.29   12.80
  12  10  -1  108.79   15.60
 -12 -10   1   78.99   24.90
 -12 -10   1  113.19   15.90
 -12 -10   1   92.29   25.20
  12   9  -1   26.50   11.00
  12   9  -1   13.20    8.30
  12   9  -1   12.90   10.70
 -12  -9   1   13.10   17.90
 -12  -9   1   21.70   11.10
 -12  -9   1   -7.10   17.20
  12   8  -1  144.49   15.40
  12   8  -1  175.88   14.10
  12   8  -1  158.48   13.40
 -12  -8   1  160.18   24.10
 -12  -8   1  170.08   23.90
  12   7  -1   -7.20    6.60
  12   7  -1   -8.50    6.60
  12   7  -1    0.50    7.90
 -12  -7   1   -2.90   13.40
 -12  -7   1    9.00   12.00
  12   6  -1  247.38   16.90
  12   6  -1  289.47   15.90
  12   6  -1  278.77   13.70
 -12  -6   1  239.18   21.40
 -12  -6   1  285.37   23.90
 -12  -6   1  245.58   23.40
  12   5  -1    6.70    8.10
  12   5  -1    6.50    6.60
  12   5  -1   22.60    6.10
  12   5  -1    5.50   10.60
 -12  -5   1   16.40   12.90
 -12  -5   1   23.10   12.60
 -12  -5   1   16.60   12.10
  12   4  -1   28.00    5.20
  12   4  -1   26.00    8.60
  12   4  -1   20.20    6.60
  12   4  -1   25.60   10.70
 -12  -4   1   18.90   11.20
 -12  -4   1   38.00   13.10
 -12  -4   1   27.40   11.60
  12   3  -1   13.80    5.90
  12   3  -1   11.70    9.50
  12   3  -1    3.90    7.30
  12   3  -1    9.60    3.20
 -12  -3   1   17.10   10.70
 -12  -3   1   11.40   10.30
 -12  -3   1   11.60    5.40
 -12  -3   1   13.00   10.90
  12   2  -1    9.30    5.20
  12   2  -1   18.10    9.10
  12   2  -1    7.70    7.40
 -12  -2   1    9.10    9.80
 -12  -2   1   15.20    6.50
 -12  -2   1    8.30   10.40
  12   1  -1   52.69    9.50
  12   1  -1   46.60   10.40
  12   1  -1   61.69    6.90
 -12  -1   1   60.79   13.80
 -12  -1   1   49.90    8.20
 -12  -1   1   64.69   12.20
  12   0  -1    4.40    6.40
  12   0  -1    2.90    7.10
  12   0  -1    3.80    4.60
 -12   0   1    4.20   10.00
 -12   0   1    2.60    6.40
 -12   0   1   -3.90    7.70
  12  -1  -1   44.70    9.10
  12  -1  -1   63.09    6.10
  12  -1  -1   46.40   10.50
 -12   1   1   58.69   10.00
 -12   1   1   50.39   10.60
 -12   1   1   60.29   13.70
  12  -2  -1    1.90    7.20
  12  -2  -1   11.40    2.30
  12  -2  -1    5.20    4.50
  12  -2  -1   14.80    8.90
 -12   2   1    8.00   10.60
 -12   2   1   16.30    8.50
 -12   2   1    8.50    2.40
 -12   2   1   16.50    9.00
  12  -3  -1    0.90    8.80
  12  -3  -1   10.90    9.00
  12  -3  -1   19.70    8.40
  12  -3  -1    6.90    4.40
 -12   3   1   16.80   11.80
 -12   3   1   15.80    9.80
 -12   3   1   13.00    8.80
 -12   3   1    3.20    3.90
  12  -4  -1   26.40   10.70
  12  -4  -1   18.90    9.30
  12  -4  -1   20.20    8.30
  12  -4  -1   20.90    4.80
 -12   4   1   27.20    5.80
 -12   4   1   27.60   12.60
 -12   4   1   27.60   11.80
 -12   4   1   28.70    9.60
  12  -5  -1    6.90   10.20
  12  -5  -1   19.70    4.80
  12  -5  -1   19.20    8.80
  12  -5  -1   17.20   10.80
 -12   5   1   17.20    6.20
 -12   5   1   13.30   11.90
 -12   5   1   15.10    7.80
 -12   5   1   11.80   11.70
  12  -6  -1  271.37   19.30
  12  -6  -1  273.07   17.00
  12  -6  -1  263.27   20.50
 -12   6   1  251.17   20.20
 -12   6   1  256.77   16.90
 -12   6   1  241.28   13.70
 -12   6   1  248.78   22.80
  12  -7  -1   12.10    7.20
  12  -7  -1    5.80    9.20
  12  -7  -1   11.70   10.40
 -12   7   1   -4.80    9.50
 -12   7   1    8.10    7.50
 -12   7   1   -9.00   11.20
 -12   7   1    2.40    6.50
  12  -8  -1  169.38   18.70
  12  -8  -1  167.48   16.20
 -12   8   1  145.69   18.60
 -12   8   1  151.68   22.80
 -12   8   1  144.89   12.50
  12  -9  -1   46.50   13.40
  12  -9  -1   19.70   10.70
 -12   9   1    6.70   12.00
 -12   9   1   15.60    9.10
 -12   9   1  -20.80   14.80
  12 -10  -1   91.29   14.30
 -12  10   1   81.29   20.20
 -12  10   1  116.79   13.50
  12 -11  -1   38.10   13.30
  12 -11  -1   21.20   11.60
 -12  11   1   -2.10    8.70
  13  10  -1    2.90   10.70
  13  10  -1   19.30    9.70
 -13 -10   1    0.20   19.50
 -13 -10   1  -28.50   19.70
 -13 -10   1   19.00   11.50
  13   9  -1   40.70   12.30
  13   9  -1   55.19   10.20
 -13  -9   1   40.00   11.90
 -13  -9   1   27.00   19.10
 -13  -9   1   10.30   19.10
  13   8  -1   16.10    7.90
  13   8  -1   12.90   10.00
 -13  -8   1    1.70   16.00
 -13  -8   1    2.30   16.60
  13   7  -1   91.19   12.90
  13   7  -1   87.59   10.60
 -13  -7   1   84.79   18.70
 -13  -7   1   37.90   17.20
 -13  -7   1   86.39   19.50
  13   6  -1   38.00   10.10
  13   6  -1   41.70    8.30
 -13  -6   1   40.80   15.30
 -13  -6   1   24.40   15.10
 -13  -6   1   39.40   15.80
  13   5  -1   42.80    8.10
  13   5  -1   56.29   13.70
  13   5  -1   44.20   10.00
 -13  -5   1   40.40   14.50
 -13  -5   1   47.00   14.10
 -13  -5   1   40.50   14.80
  13   4  -1    5.00    7.90
  13   4  -1    2.20   10.10
  13   4  -1    1.10    6.10
 -13  -4   1   -2.30   11.00
 -13  -4   1   14.30   10.10
 -13  -4   1    0.50   10.60
  13   3  -1   32.30   11.20
  13   3  -1   28.50    8.90
  13   3  -1   37.70    7.10
 -13  -3   1   30.00    6.80
 -13  -3   1   44.40   13.70
 -13  -3   1   41.80   12.40
 -13  -3   1   39.00   12.90
  13   2  -1   31.00    9.00
  13   2  -1   18.80    6.50
  13   2  -1   11.30    9.30
 -13  -2   1   27.60   11.70
 -13  -2   1   27.90    7.80
 -13  -2   1   37.00   12.90
  13   1  -1   78.69   10.90
  13   1  -1   83.19    7.90
  13   1  -1   69.19   12.00
 -13  -1   1   74.19   10.00
 -13  -1   1   85.89   16.00
 -13  -1   1   78.89   12.60
  13   0  -1   -4.00    8.20
  13   0  -1   -1.30    4.80
  13   0  -1   -1.90    7.60
 -13   0   1   -4.80    8.70
 -13   0   1   -1.90    7.70
 -13   0   1   -2.60   10.30
  13  -1  -1   75.49    6.90
  13  -1  -1   69.69   10.60
  13  -1  -1   61.89   11.80
 -13   1   1   67.69   14.20
 -13   1   1   73.49   12.60
 -13   1   1   88.89   12.80
  13  -2  -1   21.70    8.90
  13  -2  -1   19.90    5.20
  13  -2  -1   20.50    9.70
 -13   2   1   26.30   12.90
 -13   2   1   32.50   11.60
 -13   2   1   32.20   10.00
  13  -3  -1   16.90    9.20
  13  -3  -1   38.70   11.10
  13  -3  -1   35.10    5.50
 -13   3   1   46.00   12.20
 -13   3   1   37.80   10.20
 -13   3   1   40.30   14.10
  13  -4  -1    5.90    9.80
  13  -4  -1    4.60    4.50
  13  -4  -1    4.10    8.50
  13  -4  -1    1.40    8.70
 -13   4   1    2.00    4.60
 -13   4   1   -0.60   11.20
 -13   4   1  -11.50    8.10
 -13   4   1    5.40   11.10
  13  -5  -1   55.19   13.20
  13  -5  -1   53.59   12.40
  13  -5  -1   51.19   11.20
 -13   5   1   46.10   14.20
 -13   5   1   46.10   15.50
 -13   5   1   55.09   11.30
 -13   5   1   46.90    7.30
  13  -6  -1   39.90   11.00
  13  -6  -1   54.19   13.00
  13  -6  -1   55.29   10.70
 -13   6   1   43.10   14.80
 -13   6   1   37.00   10.30
 -13   6   1   47.10   15.60
 -13   6   1   41.60    7.80
  13  -7  -1  122.49   15.00
  13  -7  -1  108.89   16.20
  13  -7  -1  103.39   12.50
 -13   7   1   90.59   10.30
 -13   7   1   78.49   18.40
 -13   7   1   82.79   17.60
 -13   7   1   96.39   12.80
  13  -8  -1   19.70   10.40
  13  -8  -1   30.20   13.10
 -13   8   1   -1.80   14.00
 -13   8   1    5.70    8.00
 -13   8   1  -25.50   12.20
  13  -9  -1   66.59   14.80
  13  -9  -1   44.30   12.00
 -13   9   1   49.00   10.50
 -13   9   1   -1.00   15.10
  13 -10  -1   22.30   11.30
  13 -10  -1   70.49   15.90
 -13  10   1  -25.30   15.00
 -13  10   1   18.70    9.30
  14  10  -1   47.60   10.30
  14  10  -1   39.50   12.90
 -14 -10   1   -6.00   22.40
 -14 -10   1   35.40   22.40
 -14 -10   1   40.90   12.80
  14   9  -1   14.30   10.50
  14   9  -1   33.60    9.40
 -14  -9   1   33.00   17.50
 -14  -9   1   38.50   12.10
 -14  -9   1  -11.00   18.00
  14   8  -1   36.40   10.00
  14   8  -1   27.90   11.00
 -14  -8   1   45.60   19.30
 -14  -8   1   29.40   18.30
  14   7  -1   11.20    8.30
  14   7  -1    3.70    9.00
 -14  -7   1  -11.40   14.30
 -14  -7   1   12.70   14.80
  14   6  -1   76.79    9.70
  14   6  -1   79.59   12.40
 -14  -6   1   94.89   16.80
 -14  -6   1   48.50   17.50
 -14  -6   1   69.99   17.90
  14   5  -1   64.29   11.50
  14   5  -1   67.99   14.60
  14   5  -1   75.29    9.40
 -14  -5   1   62.79   15.70
 -14  -5   1   78.89   15.70
 -14  -5   1   60.39   16.10
  14   4  -1   61.79   11.20
  14   4  -1   57.19    8.50
  14   4  -1   78.79   14.60
 -14  -4   1   70.09   15.10
 -14  -4   1   81.99   17.00
 -14  -4   1   75.99   16.60
  14   3  -1   12.20   10.50
  14   3  -1    6.20    6.80
  14   3  -1   15.10    8.80
 -14  -3   1    9.80   11.20
 -14  -3   1   22.40   13.20
 -14  -3   1   13.30   12.00
  14   2  -1  124.49   13.30
  14   2  -1  138.69    9.90
  14   2  -1  133.59   15.50
 -14  -2   1  139.89   17.90
 -14  -2   1  117.39   12.20
 -14  -2   1  129.89   19.30
  14   1  -1   50.99   11.80
  14   1  -1   64.99   10.80
  14   1  -1   48.50    7.20
 -14  -1   1   54.29   10.00
 -14  -1   1   51.59   14.90
 -14  -1   1   49.60   13.00
  14   0  -1   -1.70    7.90
  14   0  -1    0.30    9.00
  14   0  -1   -5.60    5.30
 -14   0   1    5.00    9.60
 -14   0   1    6.40   12.10
 -14   0   1   -0.30    8.80
  14  -1  -1   60.39   10.70
  14  -1  -1   47.20    6.70
  14  -1  -1   64.69   12.60
 -14   1   1   62.49   15.90
 -14   1   1   53.19   12.20
 -14   1   1   48.60   12.10
  14  -2  -1  147.19    9.10
  14  -2  -1  119.89   15.60
  14  -2  -1  130.89   13.70
 -14   2   1  140.89   16.20
 -14   2   1  144.49   20.20
 -14   2   1  131.29   15.10
  14  -3  -1    7.80    8.90
  14  -3  -1   17.80    5.20
  14  -3  -1   16.50   10.40
 -14   3   1   16.10   11.10
 -14   3   1   18.40    9.80
 -14   3   1   23.10   14.00
  14  -4  -1   76.79   12.20
  14  -4  -1   91.69   15.00
 -14   4   1   77.29   15.10
 -14   4   1   64.69   12.00
 -14   4   1   76.39   17.90
  14  -5  -1   73.19   14.30
  14  -5  -1   83.69   12.70
  14  -5  -1   77.39   12.40
 -14   5   1   77.99   12.30
 -14   5   1   67.79   18.10
 -14   5   1   52.69   15.20
  14  -6  -1  106.19   16.20
  14  -6  -1   92.29   13.20
  14  -6  -1   81.69   12.80
 -14   6   1   69.19   18.30
 -14   6   1   90.49   13.30
 -14   6   1   49.50   15.70
  14  -7  -1   15.40   12.00
  14  -7  -1   15.50    9.50
  14  -7  -1   12.50   14.20
 -14   7   1  -24.30   12.50
 -14   7   1  -24.70   14.30
  14  -8  -1   52.19   12.50
  14  -8  -1   70.09   14.60
  14  -9  -1   82.59   16.10
  14  -9  -1   27.60   11.60
 -14   9   1  -13.60   15.00
  14 -10  -1   80.09   15.10
  14 -10  -1   70.99   13.90
 -14  10   1   13.30   17.80
  15   9  -1   93.79   12.10
  15   9  -1   75.39   14.30
 -15  -9   1  108.99   15.90
 -15  -9   1   79.39   24.80
 -15  -9   1   71.39   22.80
  15   8  -1   49.90   10.80
  15   8  -1   50.79   12.40
 -15  -8   1   35.40   18.70
 -15  -8   1   25.90   19.20
  15   7  -1   88.39   13.80
  15   7  -1  100.99   12.10
 -15  -7   1   57.99   19.50
 -15  -7   1   92.69   20.20
  15   6  -1    2.10    6.70
  15   6  -1    2.30    8.60
 -15  -6   1    1.10   14.20
 -15  -6   1   -4.00   13.20
  15   5  -1   14.10    9.30
  15   5  -1   18.50   12.10
  15   5  -1   17.30    7.10
 -15  -5   1   14.10   14.50
 -15  -5   1   -2.50   13.60
 -15  -5   1    6.60   12.80
  15   4  -1    3.00    8.60
  15   4  -1   -4.60    7.90
  15   4  -1   -9.90    6.40
 -15  -4   1  -19.10   13.60
 -15  -4   1   -7.80   10.40
 -15  -4   1   -2.60   12.20
  15   3  -1   39.90   12.70
  15   3  -1   33.80    7.20
  15   3  -1   46.40   10.30
 -15  -3   1   34.70   14.20
 -15  -3   1   43.30   17.20
 -15  -3   1   29.30   12.90
  15   2  -1   10.50    6.00
  15   2  -1   10.50   10.30
  15   2  -1   16.50    8.90
 -15  -2   1    5.00   11.80
 -15  -2   1    3.20   13.30
  15   1  -1    2.20    8.40
  15   1  -1    0.90    9.30
  15   1  -1   -8.70    5.60
 -15  -1   1   -3.40    8.40
 -15  -1   1    0.90   13.10
 -15  -1   1    2.10   11.00
  15   0  -1    0.20    9.20
  15   0  -1    6.90    5.70
  15   0  -1   -0.60    8.20
 -15   0   1   -4.40   10.10
 -15   0   1    7.10   12.60
 -15   0   1  -10.60    9.10
  15  -1  -1   -2.30    9.10
  15  -1  -1    4.00    5.60
  15  -1  -1    2.20    8.60
 -15   1   1    5.90   10.10
 -15   1   1    5.60   13.00
 -15   1   1   -0.90   10.40
  15  -2  -1    8.20    5.40
  15  -2  -1   18.40    9.20
  15  -2  -1   15.70   10.60
 -15   2   1    6.80   10.40
 -15   2   1   10.80   13.50
 -15   2   1    7.80    9.80
  15  -3  -1   43.00   12.30
  15  -3  -1   46.80   11.60
 -15   3   1   23.90   13.80
 -15   3   1   52.89   17.10
 -15   3   1   27.20   10.80
  15  -4  -1   -1.20    9.80
  15  -4  -1    8.10    9.20
 -15   4   1  -10.00   12.70
 -15   4   1    2.20    8.40
 -15   4   1  -11.00   10.90
  15  -5  -1   32.30   11.40
  15  -5  -1   14.60    9.70
 -15   5   1   -1.50   14.30
 -15   5   1   12.30    9.80
 -15   5   1    4.60   12.90
  15  -6  -1   24.80   11.80
  15  -6  -1    3.30   10.60
 -15   6   1    6.60    8.90
 -15   6   1   -2.90   13.10
 -15   6   1  -11.60   13.70
 -15   7   1   54.39   21.90
 -15   7   1   61.09   18.20
  15  -8  -1   77.19   14.80
  15  -8  -1   74.49   13.30
 -15   8   1   43.70   15.40
 -15   8   1    0.60   17.80
  15  -9  -1  103.09   15.20
 -15   9   1   52.99   19.50
  16   9  -1   23.90    9.30
  16   9  -1   23.30   12.10
 -16  -9   1   -7.60   19.40
 -16  -9   1  -34.80   19.10
  16   8  -1   80.59   12.20
  16   8  -1   85.69   14.70
 -16  -8   1   66.59   21.20
 -16  -8   1   62.99   22.20
  16   7  -1   10.80    8.60
  16   7  -1   16.40    9.80
 -16  -7   1  -17.20   15.30
 -16  -7   1    0.10   15.30
  16   6  -1   43.40   11.50
  16   6  -1   45.50    9.60
 -16  -6   1   -5.40   16.00
 -16  -6   1   30.30   16.80
 -16  -6   1   13.70   14.40
  16   5  -1   17.50    8.00
  16   5  -1   21.20    9.80
  16   5  -1    9.70   11.80
 -16  -5   1    6.90   14.60
 -16  -5   1    8.80   12.90
 -16  -5   1  -18.00   13.70
  16   4  -1  167.98   15.70
  16   4  -1  161.18   11.80
  16   4  -1  152.78   18.50
 -16  -4   1  175.58   22.10
 -16  -4   1  161.28   19.60
 -16  -4   1  145.09   23.20
  16   3  -1    0.80    8.10
  16   3  -1    5.70   10.60
  16   3  -1    4.60    6.60
 -16  -3   1   -3.40   13.30
 -16  -3   1  -10.90   11.70
 -16  -3   1    4.80   11.20
  16   2  -1   13.70    8.90
  16   2  -1   12.10    6.50
  16   2  -1   10.60   10.30
 -16  -2   1    7.30   10.80
 -16  -2   1   -1.50   11.70
 -16  -2   1    0.90   13.40
  16   1  -1   38.10   11.90
  16   1  -1   36.30   10.40
  16   1  -1   38.00    7.20
 -16  -1   1   26.60   15.50
 -16  -1   1   20.40   10.20
 -16  -1   1   38.60   13.60
  16   0  -1    5.70    8.60
  16   0  -1   -1.70    5.30
  16   0  -1   -3.30    9.20
 -16   0   1   -9.00    9.70
 -16   0   1   10.60   11.10
 -16   0   1    3.60   13.80
  16  -1  -1   28.70    9.90
  16  -1  -1   42.70   12.00
  16  -1  -1   36.80    6.60
 -16   1   1   30.90   12.20
 -16   1   1   23.90   12.30
 -16   1   1   37.30   16.20
  16  -2  -1    7.40   10.10
  16  -2  -1   12.00    9.20
 -16   2   1  -11.20   11.60
 -16   2   1    7.50   14.20
 -16   2   1    8.80   10.40
  16  -3  -1    5.10   10.10
  16  -3  -1    9.40    8.70
 -16   3   1   -0.80    9.00
 -16   3   1   -6.40   11.10
 -16   3   1   -0.80   14.00
  16  -4  -1  179.98   16.30
  16  -4  -1  209.08   20.60
 -16   4   1  149.29   24.40
 -16   4   1  175.58   18.10
 -16   4   1  142.99   19.60
  16  -5  -1   22.70   10.20
  16  -5  -1   20.30   10.80
 -16   5   1   -9.00   12.70
 -16   5   1   18.00    9.60
 -16   5   1  -11.00   14.40
  16  -6  -1   92.89   15.60
  16  -6  -1   31.60   11.00
 -16   6   1    9.70   16.90
 -16   6   1   44.90   11.10
 -16   6   1   27.50   15.30
  16  -7  -1   37.80   12.20
  16  -7  -1   18.90   10.30
  16  -8  -1   90.49   14.40
  16  -8  -1  160.58   18.70
 -16   8   1   31.30   18.20
  16  -9  -1   62.89   13.70
 -16   9   1  -29.00   15.80
  17   8  -1   -4.40    9.50
  17   8  -1    1.90    7.60
 -17  -8   1  -26.10   17.60
 -17  -8   1  -32.10   15.60
  17   7  -1   -0.30    9.80
  17   7  -1    1.30    7.60
 -17  -7   1  -20.00   14.30
 -17  -7   1  -22.90   16.40
  17   6  -1   10.20    9.50
  17   6  -1   12.90    7.60
 -17  -6   1   10.00   15.10
 -17  -6   1  -19.70   14.80
  17   5  -1   72.29    9.80
  17   5  -1   82.79   13.40
  17   5  -1   53.69   15.30
 -17  -5   1   38.70   19.50
 -17  -5   1   60.89   16.30
 -17  -5   1   46.50   17.90
  17   4  -1    4.30    6.20
  17   4  -1    5.60    9.00
  17   4  -1    5.10   11.30
 -17  -4   1    0.60   14.10
 -17  -4   1  -17.10   14.90
 -17  -4   1    9.50   12.40
  17   3  -1   -0.90   10.30
  17   3  -1    6.50    7.00
  17   3  -1    3.00    8.50
 -17  -3   1  -21.10   14.10
 -17  -3   1    1.10   11.00
 -17  -3   1   -4.30   12.30
  17   2  -1   75.49   12.30
  17   2  -1   72.79   14.70
  17   2  -1   58.19    8.50
 -17  -2   1   42.20   17.80
 -17  -2   1   61.19   14.60
 -17  -2   1   59.69   16.00
  17   1  -1   34.70   10.10
  17   1  -1   37.10   12.40
  17   1  -1   34.90    7.30
 -17  -1   1   20.00   16.40
 -17  -1   1   44.90   14.60
  17   0  -1    1.50    9.70
  17   0  -1   -2.40    8.00
 -17   0   1   -6.60   14.10
 -17   0   1  -20.20    9.60
 -17   0   1   -5.20   10.50
  17  -1  -1   51.29   11.40
  17  -1  -1   45.80   12.50
 -17   1   1   30.80   12.60
 -17   1   1   13.10   12.50
 -17   1   1   22.30   16.60
  17  -2  -1   59.79   12.00
  17  -2  -1   67.49   14.10
 -17   2   1   34.70   14.60
 -17   2   1   68.79   14.30
 -17   2   1   47.20   18.60
  17  -3  -1   11.90    9.00
  17  -3  -1    7.10   10.20
 -17   3   1  -12.00   10.80
 -17   3   1  -17.30   10.70
 -17   3   1   -3.10    9.60
  17  -4  -1   18.30   11.60
  17  -4  -1   21.30   10.00
 -17   4   1    7.70    9.50
 -17   4   1  -11.90   14.90
 -17   4   1  -29.20   13.10
  17  -5  -1   80.69   13.60
  17  -5  -1   91.99   15.90
 -17   5   1   62.89   21.10
 -17   5   1   36.20   15.90
 -17   5   1   68.89   14.00
  17  -6  -1   24.00   12.20
  17  -6  -1   17.90   10.10
  17  -7  -1   23.10   10.80
  17  -8  -1   30.90   12.30
  17  -8  -1   53.89   13.10
  18   7  -1   -9.60   10.80
  18   7  -1   22.70    8.60
 -18  -7   1  -12.30   15.10
 -18  -7   1   -4.40   17.90
  18   6  -1   86.39   14.30
  18   6  -1  101.59   12.30
 -18  -6   1   73.69   21.20
 -18  -6   1   84.69   20.30
  18   5  -1    7.70    8.00
  18   5  -1   -8.30   11.30
  18   5  -1    7.20    9.40
 -18  -5   1   -2.70   12.50
 -18  -5   1  -12.00   14.30
  18   4  -1   26.60   10.60
  18   4  -1   38.80    8.90
  18   4  -1   28.30   13.30
 -18  -4   1  -10.20   17.40
 -18  -4   1   54.09   15.90
 -18  -4   1   28.10   16.30
  18   3  -1   40.50   11.60
  18   3  -1   51.69   14.70
  18   3  -1   66.19    9.50
 -18  -3   1   54.09   15.20
 -18  -3   1   44.00   14.40
 -18  -3   1   16.90   18.20
  18   2  -1    9.80    6.80
  18   2  -1    6.40    9.10
  18   2  -1    4.90   10.70
 -18  -2   1    6.00   11.60
 -18  -2   1   -5.10   16.50
 -18  -2   1   12.30   13.90
  18   1  -1   34.10   12.40
  18   1  -1   32.80   10.40
 -18  -1   1   -3.60   16.20
 -18  -1   1   20.80   13.40
  18   0  -1   -1.70    9.60
  18   0  -1   16.50    9.50
 -18   0   1   -6.20   11.60
 -18   0   1  -13.40   11.20
  18  -1  -1   21.60   10.20
  18  -1  -1   22.60   12.30
 -18   1   1   -6.90   15.60
 -18   1   1   19.30   12.70
 -18   1   1  -11.10   11.60
  18  -2  -1   11.50   10.70
  18  -2  -1    9.50    9.20
 -18   2   1   -1.80   15.70
 -18   2   1    6.50   11.40
 -18   2   1  -18.20   10.90
  18  -3  -1   79.59   13.10
  18  -3  -1   67.29   14.60
 -18   3   1   48.10   13.70
 -18   3   1   15.00   13.70
 -18   3   1   52.19   20.90
  18  -4  -1   58.79   14.40
  18  -4  -1   50.69   12.00
 -18   4   1   11.10   14.50
 -18   4   1   41.90   12.70
  18  -5  -1   37.40   12.70
  18  -5  -1   12.40    9.80
 -18   5   1    3.60   10.80
 -18   5   1  -34.20   15.60
  18  -6  -1   99.69   14.60
  18  -6  -1  145.09   18.20
 -18   6   1   51.89   19.10
 -18   6   1   39.70   22.70
  18  -7  -1   63.69   13.70
  19   6  -1   12.50   10.80
  19   6  -1   13.80    8.30
 -19  -6   1   -9.40   17.20
 -19  -6   1    3.80   16.00
  19   5  -1   15.10   11.40
  19   5  -1   16.50    8.50
  19   5  -1    7.10   13.00
 -19  -5   1    2.00   13.90
 -19  -5   1  -15.60   15.40
  19   4  -1   15.90   10.50
  19   4  -1   25.10    8.70
  19   4  -1    5.00   12.30
 -19  -4   1   -1.40   15.50
 -19  -4   1   15.20   13.90
  19   3  -1   13.90   12.00
  19   3  -1   24.50   10.70
 -19  -3   1   33.80   13.70
 -19  -3   1   20.00   13.20
  19   2  -1   33.10   11.00
  19   2  -1   15.30   12.10
 -19  -2   1    7.20   14.50
 -19  -2   1   35.60   14.10
 -19  -2   1  -14.80   17.10
  19   1  -1    6.20    8.90
  19   1  -1    6.50   10.60
 -19  -1   1  -12.70   11.90
  19   0  -1    8.00    9.30
  19   0  -1    7.40   10.20
 -19   0   1  -33.00   15.40
 -19   0   1   -9.30   11.70
  19  -1  -1    2.00   10.20
  19  -1  -1   19.30    9.70
 -19   1   1  -11.10   10.60
 -19   1   1  -21.70   16.20
  19  -2  -1   38.10   11.10
  19  -2  -1   25.30   11.60
 -19   2   1  -12.80   11.90
 -19   2   1    9.70   11.90
 -19   2   1  -13.40   17.40
  19  -3  -1   23.20   12.90
  19  -3  -1   45.80   12.60
 -19   3   1  -13.10   17.70
 -19   3   1   18.50   12.30
 -19   3   1  -20.20   12.60
  19  -4  -1   29.30   12.10
  19  -4  -1   26.50   10.50
 -19   4   1  -34.90   16.80
 -19   4   1    4.10   10.60
  19  -5  -1   33.30   12.00
  19  -5  -1   26.90   12.00
 -19   5   1   -4.90   11.20
  19  -6  -1   36.00   12.40
  19  -6  -1   54.39   13.30
  20   4  -1    7.20    9.90
  20   4  -1    4.80   12.70
 -20  -4   1  -17.00   15.70
 -20  -4   1    8.60   13.70
  20   3  -1   17.30   10.80
  20   3  -1   10.10   12.10
 -20  -3   1  -17.50   13.70
 -20  -3   1    4.50   12.20
  20   2  -1   75.69   16.30
  20   2  -1   77.19   13.90
 -20  -2   1   73.59   16.80
 -20  -2   1   49.70   18.40
  20   1  -1   11.00   11.60
  20   1  -1   19.30    9.90
 -20  -1   1   -7.00   13.90
  20   0  -1    6.20    9.60
  20   0  -1    6.80   11.10
 -20   0   1  -20.50   11.50
  20  -1  -1   25.20   10.60
  20  -1  -1   22.40   11.80
 -20   1   1    0.80   13.20
  20  -2  -1   77.59   13.50
  20  -2  -1   80.89   16.40
 -20   2   1   44.50   15.10
 -20   2   1    1.50   20.90
  20  -3  -1   26.40   10.70
  20  -3  -1   23.50   13.20
 -20   3   1  -37.20   17.60
 -20   3   1   -5.70   11.20
  20  -4  -1   31.50   12.90
  20  -4  -1   30.20   10.90
 -20   4   1    4.10   11.70
  21   2  -1    0.80   11.60
 -21  -2   1   18.00   12.70
 -21  -2   1  -12.60   15.00
  21   1  -1    8.70   13.40
  21   1  -1   25.00   10.60
 -21  -1   1  -16.00   14.10
  21   0  -1   25.90   10.70
  21   0  -1    0.40   10.60
 -21   0   1  -15.70   12.70
  21  -1  -1   27.30   10.60
  21  -1  -1   14.90   11.60
 -21   1   1   -9.00   14.90
  21  -2  -1   13.50   11.30
 -21   2   1  -17.70   12.00
 -21   2  -2  -17.50   12.80
  21  -2   2   13.60   10.80
 -21   1  -2   52.89   18.10
  21  -1   2  112.79   16.00
  21  -1   2   72.59   15.10
 -21   0  -2    2.00   15.90
  21   0   2   44.70   11.90
  21   0   2   59.49   14.70
 -21  -1  -2   88.89   17.40
 -21  -1  -2   58.99   20.30
  21   1   2   76.19   15.90
  21   1   2   94.09   15.30
 -21  -2  -2   14.50   14.00
  21   2   2    0.70   12.90
 -20   4  -2    9.70   26.30
 -20   4  -2   17.10   17.60
  20  -4   2   84.89   15.90
  20  -4   2  100.39   15.10
 -20   3  -2  -12.40   13.20
  20  -3   2   11.10   10.40
  20  -3   2   22.60   10.80
 -20   2  -2   62.89   17.20
 -20   2  -2   10.40   24.70
  20  -2   2   85.39   14.30
  20  -2   2  110.99   16.80
 -20   1  -2  -10.70   12.50
  20  -1   2   19.40   10.00
  20  -1   2   11.70   10.60
 -20   0  -2   79.59   27.60
 -20   0  -2  163.08   23.90
  20   0   2  168.08   17.20
  20   0   2  157.48   18.40
 -20  -1  -2  -12.50   14.00
 -20  -1  -2   16.90   12.20
  20   1   2   14.90    9.50
  20   1   2   11.10   11.00
 -20  -2  -2  112.29   18.80
 -20  -2  -2   63.29   20.50
  20   2   2  102.79   17.50
  20   2   2   91.19   14.20
 -20  -3  -2    4.20   13.20
 -20  -3  -2  -33.40   14.60
  20   3   2    1.30    9.60
  20   3   2   -6.30   10.90
  20   3   2    2.40    7.70
 -20  -4  -2   67.89   19.50
 -20  -4  -2   69.19   22.60
  20   4   2   84.09   14.50
  20   4   2   66.49   18.20
  20   4   2   94.89   11.40
  19  -6   2   49.50   13.00
  19  -6   2   16.80   10.50
 -19   5  -2  -24.90   15.30
  19  -5   2   48.80   13.10
  19  -5   2   52.39   12.50
 -19   4  -2   23.10   18.60
 -19   4  -2   69.39   15.50
  19  -4   2   83.59   14.10
  19  -4   2   91.29   15.90
 -19   3  -2   -3.30   14.30
 -19   3  -2  -19.40   19.60
 -19   3  -2   28.00   13.40
  19  -3   2   64.59   12.60
  19  -3   2   48.90   12.90
 -19   2  -2    2.40   12.00
 -19   2  -2  -33.90   19.30
  19  -2   2   34.20   11.70
  19  -2   2   32.40   10.80
 -19   1  -2   55.09   16.10
 -19   1  -2   -5.90   21.00
  19  -1   2   72.49   13.00
  19  -1   2   50.49   13.10
 -19   0  -2   -0.90   13.40
 -19   0  -2  -27.10   18.30
  19   0   2   28.80   10.60
  19   0   2   21.60   12.20
 -19  -1  -2    2.20   21.10
 -19  -1  -2   42.60   17.00
 -19  -1  -2   52.79   14.10
  19   1   2   62.49   14.20
  19   1   2   70.29   12.70
 -19  -2  -2    7.30   15.70
 -19  -2  -2   25.40   12.80
  19   2   2   21.00    7.90
  19   2   2   16.90   11.90
  19   2   2   34.40   11.00
 -19  -3  -2   34.50   18.20
 -19  -3  -2   42.40   14.80
  19   3   2   37.60   14.90
  19   3   2   46.00    9.50
  19   3   2   47.10   12.90
 -19  -4  -2   61.69   17.10
 -19  -4  -2   75.09   21.30
  19   4   2   89.19   14.10
  19   4   2   73.09   16.60
  19   4   2   63.89    9.80
 -19  -5  -2   -2.80   18.60
 -19  -5  -2    4.30   14.60
  19   5   2   16.40   10.50
  19   5   2   43.30    9.40
 -19  -6  -2  -35.30   17.60
 -19  -6  -2  -17.60   15.30
  19   6   2    2.50    9.90
  19   6   2    9.30    8.00
  18  -7   2   45.80   11.60
  18  -7   2   22.30   10.70
  18  -6   2   11.70   10.20
  18  -6   2   37.80   11.20
 -18   5  -2   -3.50   15.20
 -18   5  -2  -27.60   20.10
  18  -5   2   28.30   11.00
 -18   4  -2   -5.60   11.20
  18  -4   2   13.70   11.20
  18  -4   2    8.80    9.80
 -18   3  -2   59.29   23.00
 -18   3  -2   65.39   18.60
 -18   3  -2  104.99   17.90
  18  -3   2   99.69   15.70
  18  -3   2  111.69   15.40
 -18   2  -2   56.79   23.20
 -18   2  -2  107.19   17.60
  18  -2   2  140.39   18.30
  18  -2   2  123.09   15.10
 -18   1  -2   22.90   13.80
 -18   1  -2   -8.60   18.50
 -18   1  -2   12.60   12.40
  18  -1   2   44.30   12.10
  18  -1   2   50.19   11.50
 -18   0  -2   93.39   18.10
 -18   0  -2   54.49   22.00
  18   0   2   82.99   14.50
  18   0   2   90.19   13.30
  18   0   2   79.99    9.40
 -18  -1  -2   17.20   14.20
 -18  -1  -2   -1.40   19.30
  18   1   2   38.70    8.30
  18   1   2   39.30   10.80
  18   1   2   45.10   12.40
 -18  -2  -2   91.09   19.80
 -18  -2  -2  115.89   17.90
 -18  -2  -2   61.79   23.50
  18   2   2   99.19   16.00
  18   2   2   94.39   10.90
  18   2   2   96.69   13.70
 -18  -3  -2  101.19   20.90
 -18  -3  -2   34.00   22.00
 -18  -3  -2   95.59   17.40
  18   3   2   93.29   10.40
  18   3   2   85.89   15.80
  18   3   2   89.99   13.80
 -18  -4  -2    2.80   13.00
 -18  -4  -2  -12.40   15.10
  18   4   2    4.20    9.10
  18   4   2    9.20    7.10
  18   4   2  -11.00   10.60
 -18  -5  -2   22.90   15.30
 -18  -5  -2   47.60   16.50
  18   5   2   40.30    9.00
  18   5   2   40.20   11.60
 -18  -6  -2   -7.80   15.40
 -18  -6  -2  -40.10   15.80
  18   6   2    4.00    9.60
  18   6   2    4.60    8.50
 -18  -7  -2  -33.80   19.10
 -18  -7  -2  -10.50   16.40
  18   7   2    3.50    7.70
  18   7   2    0.10    9.70
  17  -8   2   72.09   14.10
  17  -8   2   58.19   13.30
  17  -7   2   46.40   11.50
  17  -7   2   21.40   11.30
 -17   6  -2  -29.80   13.80
  17  -6   2   27.20   10.60
  17  -6   2   24.40   11.00
 -17   5  -2  -10.10   10.00
  17  -5   2   18.10   10.00
  17  -5   2    4.90    9.80
 -17   4  -2  -35.40   15.80
 -17   4  -2    5.50    9.80
 -17   4  -2  -24.90   12.10
  17  -4   2   16.70   10.00
  17  -4   2   12.00   10.30
 -17   3  -2    7.70   13.30
 -17   3  -2   31.50   12.00
 -17   3  -2    2.50   17.50
  17  -3   2   39.00   10.80
  17  -3   2   36.30   11.40
 -17   2  -2   13.50   18.30
 -17   2  -2   28.30   12.40
 -17   2  -2    9.50   14.30
  17  -2   2   49.30   11.20
  17  -2   2   46.50   11.60
 -17   1  -2   53.49   15.30
 -17   1  -2  100.09   17.70
 -17   1  -2   69.49   21.50
  17  -1   2   88.59   13.00
  17  -1   2   73.09   13.50
  17  -1   2   81.89    9.10
 -17   0  -2   95.29   17.50
 -17   0  -2   74.69   21.50
 -17   0  -2   62.09   14.60
  17   0   2  101.69   15.10
  17   0   2   91.39    9.60
  17   0   2   82.99   12.70
 -17  -1  -2   57.69   21.00
 -17  -1  -2   79.59   17.40
  17   1   2   85.49    9.90
  17   1   2   80.09   13.90
  17   1   2   80.89   12.60
 -17  -2  -2   35.80   12.80
 -17  -2  -2   30.30   15.20
 -17  -2  -2   15.50   18.70
  17   2   2   33.10    7.60
  17   2   2   45.30   10.60
  17   2   2   36.30   11.90
 -17  -3  -2   -7.90   20.30
 -17  -3  -2   13.00   15.10
 -17  -3  -2   24.70   12.90
  17   3   2   30.40   12.00
  17   3   2   40.20   11.80
  17   3   2   25.20    7.60
 -17  -4  -2    6.90   12.60
 -17  -4  -2  -10.00   13.90
  17   4   2    2.40    6.80
  17   4   2   -9.10   10.20
  17   4   2   -4.70    8.40
 -17  -5  -2   -3.00   12.70
 -17  -5  -2  -19.10   14.90
  17   5   2   -3.00    7.70
  17   5   2   -0.60    8.50
 -17  -6  -2   -6.00   17.80
 -17  -6  -2   -1.50   14.50
  17   6   2   12.20    7.70
  17   6   2    0.60    9.00
 -17  -7  -2  -29.40   18.80
 -17  -7  -2  -15.50   15.70
  17   7   2   13.40   10.30
  17   7   2   13.50    8.20
 -17  -8  -2  -27.90   21.30
 -17  -8  -2   -2.00   18.60
  17   8   2   20.00    8.90
  17   8   2   20.50   11.20
  16  -9   2   59.89   13.00
  16  -8   2   44.90   12.70
  16  -8   2   86.89   15.00
  16  -7   2   34.70   12.60
  16  -7   2   51.49   12.60
 -16   6  -2  -12.20   14.10
 -16   6  -2  -27.90   16.70
  16  -6   2   25.40   10.90
  16  -6   2   53.59   12.70
 -16   5  -2  -17.60   16.20
 -16   5  -2   -0.90   13.50
 -16   5  -2   11.00    9.00
  16  -5   2   44.50   11.40
  16  -5   2   35.10   12.20
 -16   4  -2   26.60   14.20
 -16   4  -2   35.70   19.30
 -16   4  -2   57.59   12.20
  16  -4   2   47.00   11.60
  16  -4   2   71.09   13.40
 -16   3  -2  -18.70   11.20
 -16   3  -2   10.00   11.30
 -16   3  -2    1.50   12.70
  16  -3   2   20.10    9.60
  16  -3   2    2.90    9.50
  16  -3   2   23.10   11.40
 -16   2  -2   -3.70   10.90
 -16   2  -2    3.70   16.10
 -16   2  -2   17.90   11.10
  16  -2   2   13.80    6.30
  16  -2   2   16.60    9.30
  16  -2   2   19.50    9.90
 -16   1  -2    5.30   10.60
 -16   1  -2   13.00   11.30
 -16   1  -2  -10.30   14.80
  16  -1   2   11.80    9.30
  16  -1   2   11.40    6.10
  16  -1   2   13.70    9.30
 -16   0  -2   57.99   19.00
 -16   0  -2   81.99   16.10
 -16   0  -2   59.39   13.60
  16   0   2   78.29   13.30
  16   0   2   78.19    8.90
  16   0   2   75.49   12.10
 -16  -1  -2   -4.00   15.40
 -16  -1  -2   17.90   13.20
  16   1   2   10.10    6.10
  16   1   2   11.30   10.90
  16   1   2   12.40    8.80
 -16  -2  -2   31.20   12.50
 -16  -2  -2   -1.80   15.50
 -16  -2  -2   15.10   11.20
  16   2   2    9.80   10.10
  16   2   2   23.90    9.40
  16   2   2   25.30    7.80
 -16  -3  -2   -4.40   15.90
 -16  -3  -2   13.70   11.40
 -16  -3  -2    4.70   13.80
  16   3   2   16.70    9.30
  16   3   2   17.90   11.90
  16   3   2   12.70    6.80
 -16  -4  -2   18.50   18.50
 -16  -4  -2   67.09   16.00
 -16  -4  -2   51.69   17.40
  16   4   2   33.50    8.10
  16   4   2   41.80   13.20
  16   4   2   59.29   11.50
 -16  -5  -2   -5.70   15.30
 -16  -5  -2  -30.90   16.10
 -16  -5  -2    1.20   13.30
  16   5   2   24.10   10.20
  16   5   2   33.40    8.30
 -16  -6  -2   16.20   15.10
 -16  -6  -2  -14.40   17.00
  16   6   2   13.30    7.70
  16   6   2   24.80   10.60
 -16  -7  -2  -13.50   17.70
 -16  -7  -2    3.30   16.60
  16   7   2   27.20   10.90
  16   7   2   22.60    8.30
 -16  -8  -2    2.60   18.20
 -16  -8  -2   -2.60   20.90
  16   8   2   36.20   11.50
  16   8   2   35.70    9.80
 -16  -9  -2   -8.60   19.10
  16   9   2    6.50   11.20
  15  -9   2   26.00   11.20
  15  -9   2   62.59   13.60
 -15   8  -2  -26.80   14.40
  15  -8   2   13.00   10.60
  15  -8   2   38.80   11.80
 -15   7  -2  -26.20   13.30
  15  -7   2    9.10    9.90
  15  -7   2   28.60   10.80
 -15   6  -2   -8.30   10.20
  15  -6   2   18.40   10.10
  15  -6   2    7.60   10.80
 -15   5  -2  107.19   18.60
 -15   5  -2   81.09   21.30
 -15   5  -2  101.99   13.00
  15  -5   2  145.29   17.70
  15  -5   2   98.59   14.00
 -15   4  -2    5.50   12.80
 -15   4  -2    1.30   15.00
 -15   4  -2    6.00    9.60
  15  -4   2   16.80    5.90
  15  -4   2   26.10   10.60
  15  -4   2   14.10    9.80
 -15   3  -2   -9.90   14.00
 -15   3  -2   -6.60   11.00
 -15   3  -2   -3.80    8.70
  15  -3   2    9.00    5.70
  15  -3   2   15.20    9.70
  15  -3   2    1.60    8.90
 -15   2  -2   -0.90   14.40
 -15   2  -2    5.40   11.00
 -15   2  -2   -3.00    9.50
  15  -2   2   -8.60    8.40
  15  -2   2    2.90    9.00
  15  -2   2    7.70    6.00
 -15   1  -2  277.37   21.00
 -15   1  -2  233.38   20.30
 -15   1  -2  237.28   25.70
  15  -1   2  253.27   17.50
  15  -1   2  269.67   13.10
  15  -1   2  256.47   18.30
 -15   0  -2   -0.90   10.60
 -15   0  -2   -4.90   10.40
 -15   0  -2  -12.60    9.80
  15   0   2    1.90    5.50
  15   0   2    0.10    8.40
  15   0   2   -5.20    8.10
 -15  -1  -2  253.07   22.00
 -15  -1  -2  253.57   18.50
 -15  -1  -2  278.47   26.60
  15   1   2  281.47   14.20
  15   1   2  245.28   17.10
  15   1   2  240.78   18.30
 -15  -2  -2   -5.90   13.90
 -15  -2  -2    3.20   10.40
 -15  -2  -2    3.50   12.90
  15   2   2    5.50    8.60
  15   2   2    4.90    6.90
  15   2   2   -0.40    9.20
 -15  -3  -2  -12.20   12.80
 -15  -3  -2   -4.70   14.80
 -15  -3  -2   -2.00   10.70
  15   3   2   -4.20    9.50
  15   3   2    2.60    8.30
  15   3   2   10.20    6.80
 -15  -4  -2    1.00   14.00
 -15  -4  -2   -0.30   15.70
 -15  -4  -2   19.10   13.00
  15   4   2   19.10    8.90
  15   4   2   13.60   11.30
  15   4   2   18.50    7.50
 -15  -5  -2   72.49   20.60
 -15  -5  -2  113.19   18.90
 -15  -5  -2   94.59   20.20
  15   5   2  114.49   14.00
  15   5   2  130.79   11.90
 -15  -6  -2  -22.40   15.10
 -15  -6  -2   -4.10   13.60
  15   6   2    5.70    7.20
  15   6   2    0.40    8.10
 -15  -7  -2  -18.40   14.80
 -15  -7  -2   -8.60   17.30
  15   7   2    6.90   10.20
  15   7   2   15.30    8.80
 -15  -8  -2  -13.80   19.00
 -15  -8  -2    1.60   17.70
  15   8   2   12.30    9.80
  15   8   2   15.90    8.40
 -15  -9  -2  -10.50   18.40
  15   9   2   -8.90    9.50
  15   9   2    6.30    8.30
 -14  10  -2  -29.80   15.20
  14 -10   2   21.10   11.50
  14  -9   2   28.40   11.30
  14  -9   2   41.90   12.50
 -14   8  -2  -19.20   14.30
  14  -8   2   35.30   11.30
  14  -8   2   11.10   10.50
 -14   7  -2  -32.20   12.60
  14  -7   2   18.00   10.40
  14  -7   2    4.40    9.50
 -14   6  -2  -26.60   15.80
 -14   6  -2    3.10    9.00
 -14   6  -2  -14.70   12.50
  14  -6   2   23.60   10.60
  14  -6   2    7.70    9.60
 -14   5  -2  -11.90   12.00
 -14   5  -2    4.50    7.30
 -14   5  -2   -8.30   14.50
  14  -5   2    6.80    9.60
  14  -5   2   17.60   11.10
  14  -5   2   -2.90    5.30
 -14   4  -2   57.69   17.90
 -14   4  -2   52.19   14.60
 -14   4  -2   54.59   11.80
  14  -4   2   48.40    7.10
  14  -4   2   70.99   13.00
  14  -4   2   58.79   11.70
 -14   3  -2   13.20   10.20
 -14   3  -2  -11.40   13.30
 -14   3  -2   -3.10   11.00
  14  -3   2   -0.70    8.70
  14  -3   2   -2.30    8.60
  14  -3   2   13.70    5.60
 -14   2  -2  102.99   17.90
 -14   2  -2  100.09   14.30
 -14   2  -2  116.09   15.50
  14  -2   2  113.09   13.20
  14  -2   2   96.59   13.70
  14  -2   2   95.39    8.70
 -14   1  -2  133.89   20.70
 -14   1  -2  117.89   15.30
 -14   1  -2  151.38   16.40
  14  -1   2  126.79   14.20
  14  -1   2  135.99   12.40
  14  -1   2  136.99   10.10
 -14   0  -2  262.27   24.70
 -14   0  -2  242.88   19.70
 -14   0  -2  224.18   17.40
  14   0   2  254.37   12.10
  14   0   2  229.48   18.30
  14   0   2  242.68   16.20
 -14  -1  -2  132.19   14.80
 -14  -1  -2  109.69   14.30
 -14  -1  -2  120.19   17.10
  14   1   2  108.99   14.10
  14   1   2  135.29   10.10
  14   1   2  122.79   12.50
 -14  -2  -2  103.79   19.40
 -14  -2  -2   97.99   15.00
 -14  -2  -2   88.49   12.20
 -14  -2  -2  101.39   15.60
  14   2   2  112.29   14.30
  14   2   2  105.29   12.40
  14   2   2  112.89   10.10
 -14  -3  -2    2.70   13.40
 -14  -3  -2    9.20   12.40
 -14  -3  -2    7.00   10.30
  14   3   2    5.00    8.20
  14   3   2   13.10   10.20
  14   3   2    3.30    6.50
 -14  -4  -2   36.70   18.30
 -14  -4  -2   55.29   14.70
 -14  -4  -2   69.99   17.30
  14   4   2   59.09   13.40
  14   4   2   61.69   11.00
  14   4   2   68.49    9.80
 -14  -5  -2    3.30   12.50
 -14  -5  -2  -22.10   16.00
 -14  -5  -2    5.30   14.90
  14   5   2    0.40    6.70
  14   5   2   -2.80    7.80
 -14  -6  -2    9.00   14.00
 -14  -6  -2  -29.20   14.50
 -14  -6  -2  -13.40   15.10
  14   6   2   17.60    9.30
  14   6   2   12.80    7.20
 -14  -7  -2   -0.20   13.40
 -14  -7  -2  -17.10   13.60
  14   7   2   -0.90    8.30
  14   7   2    3.40    7.00
 -14  -8  -2  -19.00   18.20
 -14  -8  -2  -11.30   16.70
  14   8   2   -3.30    8.60
  14   8   2    1.00    7.40
 -14  -9  -2   23.80   11.10
 -14  -9  -2  -35.10   19.30
 -14  -9  -2  -10.00   18.40
  14   9   2   -1.70    7.70
  14   9   2    5.80   10.10
 -14 -10  -2  -24.60   19.90
 -14 -10  -2    5.80   11.30
  14  10   2   11.20    8.70
  14  10   2  -11.20   11.20
 -13  10  -2    6.70    9.10
 -13  10  -2  -29.10   15.30
  13 -10   2   36.30   11.80
  13 -10   2   13.40   11.40
 -13   9  -2  -21.70   14.20
 -13   9  -2   16.40    8.90
  13  -9   2   20.10   10.50
  13  -9   2   31.40   11.60
 -13   8  -2    9.00    7.80
 -13   8  -2  -15.50   13.80
  13  -8   2   16.80   10.50
  13  -8   2   14.80   10.50
 -13   7  -2  -17.70   14.10
 -13   7  -2  -12.60   12.60
 -13   7  -2   14.20    7.10
  13  -7   2   30.50   10.90
  13  -7   2   15.10   10.20
 -13   6  -2   -1.00   14.30
 -13   6  -2  -12.60   12.10
 -13   6  -2   10.10    7.70
 -13   6  -2    7.80    6.40
  13  -6   2    3.90    5.50
  13  -6   2   12.60   10.20
  13  -6   2    6.60    9.40
 -13   5  -2    7.20    7.30
 -13   5  -2   -3.30   12.30
 -13   5  -2    5.10    5.90
 -13   5  -2   -3.90   13.10
  13  -5   2    8.70    9.50
  13  -5   2   18.60   10.30
  13  -5   2    2.10    5.60
 -13   4  -2   24.20   12.50
 -13   4  -2   29.30   15.10
 -13   4  -2   21.70    5.50
 -13   4  -2   30.20    9.80
  13  -4   2   24.90    6.00
  13  -4   2   29.40   11.10
  13  -4   2   23.90    9.90
 -13   3  -2   52.79   13.00
 -13   3  -2   61.89   11.10
 -13   3  -2   55.19    5.80
 -13   3  -2   77.39   17.20
  13  -3   2   66.99    7.20
  13  -3   2   61.79   11.50
  13  -3   2   55.69   10.80
 -13   2  -2  239.28   23.00
 -13   2  -2  245.38   17.20
 -13   2  -2  242.68   18.30
  13  -2   2  246.08   16.20
  13  -2   2  239.08   17.90
  13  -2   2  215.58   11.20
 -13   1  -2  242.98   18.40
 -13   1  -2  238.38   17.80
 -13   1  -2  225.28   22.30
  13  -1   2  222.68   16.00
  13  -1   2  193.38   14.80
  13  -1   2  226.18   11.60
 -13   0  -2  399.66   27.10
 -13   0  -2  392.16   20.00
 -13   0  -2  381.06   22.30
  13   0   2  381.16   18.80
  13   0   2  371.66   14.40
  13   0   2  368.66   19.70
 -13  -1  -2  245.58   22.70
 -13  -1  -2  224.38   19.20
 -13  -1  -2  208.58   14.70
  13   1   2  217.28   14.80
  13   1   2  201.98   15.70
  13   1   2  214.48   12.20
 -13  -2  -2  219.08   14.20
 -13  -2  -2  252.87   20.90
 -13  -2  -2  267.07   23.40
 -13  -2  -2  226.68   18.10
  13   2   2  216.08   16.70
  13   2   2  247.18   12.50
  13   2   2  229.38   15.20
 -13  -3  -2   65.19   15.20
 -13  -3  -2   62.69   16.30
 -13  -3  -2   50.59   12.70
  13   3   2   64.19    8.50
  13   3   2   66.09   12.60
  13   3   2   62.09   10.40
 -13  -4  -2   25.10   14.30
 -13  -4  -2   10.40   13.60
 -13  -4  -2   16.70   12.20
  13   4   2   33.80   11.90
  13   4   2   24.80    7.50
  13   4   2   27.40    9.10
 -13  -5  -2    4.70   14.80
 -13  -5  -2    1.30   15.20
 -13  -5  -2    8.00   10.10
  13   5   2   -1.20    6.50
  13   5   2   11.40    8.60
 -13  -6  -2    3.60   13.90
 -13  -6  -2  -19.70   13.50
 -13  -6  -2   -9.70   11.10
  13   6   2    5.40    7.70
  13   6   2    0.10    8.10
 -13  -7  -2    7.40   15.10
 -13  -7  -2   -7.70   16.50
  13   7   2   15.30    7.60
  13   7   2   15.30    8.80
 -13  -8  -2  -17.00   16.00
 -13  -8  -2  -22.50   16.60
  13   8   2    8.80    7.80
  13   8   2    8.20   10.20
 -13  -9  -2   -9.40   18.40
 -13  -9  -2  -42.10   18.80
 -13  -9  -2   10.00   10.40
  13   9   2   11.00   10.00
  13   9   2    4.40    7.80
 -13 -10  -2  -48.80   20.60
 -13 -10  -2    6.10   10.50
 -13 -10  -2  -28.90   19.10
  13  10   2    5.80    8.20
  13  10   2    6.60   10.10
 -12  11  -2  -22.80   11.90
 -12  11  -2   15.40   10.50
  12 -11   2   23.50   12.60
  12 -11   2   44.90   14.00
 -12  10  -2   -8.30   15.40
 -12  10  -2    5.00    8.40
  12 -10   2    8.20   10.80
  12 -10   2   26.80   11.50
 -12   9  -2   21.60    9.40
 -12   9  -2   -2.10   15.30
  12  -9   2   58.69   14.10
  12  -9   2   23.70   11.00
 -12   8  -2   10.50    7.20
 -12   8  -2   -0.40   13.70
  12  -8   2   24.80   11.20
  12  -8   2   21.40   10.40
 -12   7  -2   24.90    7.90
 -12   7  -2    2.40   13.30
 -12   7  -2    2.80   14.30
  12  -7   2   29.40   10.90
  12  -7   2   21.40   10.20
  12  -7   2   17.30    5.80
 -12   6  -2   -0.50   13.20
 -12   6  -2    7.40    6.80
 -12   6  -2   10.00    7.60
 -12   6  -2   13.70   13.50
  12  -6   2    8.30    5.30
  12  -6   2    3.70    9.30
  12  -6   2    9.00    9.60
 -12   5  -2   51.69   15.80
 -12   5  -2   32.30   11.50
 -12   5  -2   31.20    7.00
 -12   5  -2   45.70    9.50
  12  -5   2   40.50    6.50
  12  -5   2   37.40   11.00
  12  -5   2   31.00   10.30
 -12   4  -2   21.80    5.60
 -12   4  -2   18.80    8.30
 -12   4  -2   16.50   13.00
 -12   4  -2   15.40   11.20
  12  -4   2   18.50    9.30
  12  -4   2   13.80    8.90
  12  -4   2   17.80    5.70
 -12   3  -2   12.70   12.20
 -12   3  -2   10.70   10.20
 -12   3  -2    1.00    3.90
 -12   3  -2    3.40    7.10
  12  -3   2    4.30    8.10
  12  -3   2   -2.70    7.60
  12  -3   2    3.00    5.00
 -12   2  -2  215.08   15.40
 -12   2  -2  222.38   21.20
 -12   2  -2  204.38   16.60
  12  -2   2  205.08   10.50
  12  -2   2  201.28    7.40
  12  -2   2  210.68   13.50
  12  -2   2  220.88    9.60
  12  -2   2  203.18   15.10
 -12   1  -2   61.99   11.50
 -12   1  -2   72.69   11.80
 -12   1  -2   67.99   15.10
  12  -1   2   62.59   10.50
  12  -1   2   42.00    9.20
  12  -1   2   70.79    7.40
 -12   0  -2  350.76   24.40
 -12   0  -2  365.66   18.40
 -12   0  -2  385.06   20.90
  12   0   2  335.17   18.10
  12   0   2  368.76   13.70
  12   0   2  364.86   17.50
 -12  -1  -2   66.39   11.60
 -12  -1  -2   68.29   15.10
 -12  -1  -2   58.69    9.20
  12   1   2   55.99   10.50
  12   1   2   47.10    9.20
  12   1   2   68.89    7.40
 -12  -2  -2  226.98   18.90
 -12  -2  -2  199.68    6.30
 -12  -2  -2  196.18   16.30
 -12  -2  -2  189.28   12.20
 -12  -2  -2  213.48   20.30
  12   2   2  186.78   13.70
  12   2   2  199.38    6.50
  12   2   2  205.48   11.30
  12   2   2  192.28   15.30
 -12  -3  -2  -10.10    9.00
 -12  -3  -2   -2.20    5.20
 -12  -3  -2   18.00   13.60
 -12  -3  -2   13.80   11.50
  12   3   2    0.40    5.80
  12   3   2   -2.40    7.20
  12   3   2   -0.30    8.50
  12   3   2    1.90    3.90
 -12  -4  -2   26.20   12.10
 -12  -4  -2   24.90   13.60
 -12  -4  -2   20.30   13.00
  12   4   2   18.10    6.80
  12   4   2   18.00    5.50
  12   4   2   11.50    8.00
  12   4   2   12.80   10.00
 -12  -5  -2   35.30   12.90
 -12  -5  -2   30.40   15.60
 -12  -5  -2   42.70   13.90
  12   5   2   34.40    8.00
  12   5   2   34.10    9.50
  12   5   2   35.40    7.10
 -12  -6  -2    9.00   13.90
 -12  -6  -2   -9.00   15.20
 -12  -6  -2   10.10   15.80
  12   6   2    6.70    6.80
  12   6   2    7.70    8.40
  12   6   2   -1.30    6.50
 -12  -7  -2    7.00   16.80
 -12  -7  -2  -28.30   15.40
 -12  -7  -2   28.10   16.30
  12   7   2   13.40    7.80
  12   7   2   13.60    7.50
  12   7   2   16.60    9.00
 -12  -8  -2   -4.70   16.10
 -12  -8  -2   -7.50   17.40
  12   8   2   13.30    8.30
  12   8   2   19.90    8.10
  12   8   2   -9.20    8.20
 -12  -9  -2    6.60   19.10
 -12  -9  -2   -4.30   20.40
 -12  -9  -2   15.20   10.40
  12   9   2    2.20    9.20
  12   9   2   13.30    9.60
  12   9   2   25.60    8.80
 -12 -10  -2   14.80   10.60
 -12 -10  -2    0.90   20.80
 -12 -10  -2  -28.90   20.90
  12  10   2   20.00    8.80
  12  10   2    9.00   10.10
 -12 -11  -2   -1.20   22.70
 -12 -11  -2    3.60   10.90
  12  11   2   14.00    8.60
  12  11   2  -17.00   11.10
 -11  11  -2   16.90   10.60
  11 -11   2   43.60   13.10
  11 -11   2    1.80   11.10
 -11  10  -2    9.40   12.90
 -11  10  -2   26.90    9.70
  11 -10   2   43.30   13.20
  11 -10   2   24.60   11.90
 -11   9  -2  -17.30   13.60
 -11   9  -2   -7.50    7.30
  11  -9   2    7.60    9.80
  11  -9   2   14.40   11.00
 -11   8  -2   -5.80   13.40
 -11   8  -2   -2.70    7.90
  11  -8   2   22.40   10.90
  11  -8   2   11.90    5.60
  11  -8   2    5.90    9.80
 -11   7  -2   66.59   14.20
 -11   7  -2   79.49   10.40
 -11   7  -2   58.49   16.60
  11  -7   2   56.09    7.10
  11  -7   2   57.89   12.80
  11  -7   2   80.29   13.00
 -11   6  -2    9.30    6.50
 -11   6  -2    4.20    6.70
 -11   6  -2   -8.50   13.30
 -11   6  -2    9.70   12.30
  11  -6   2   21.00   11.30
  11  -6   2    7.80    5.20
  11  -6   2   -6.50    8.90
 -11   5  -2   61.79   14.00
 -11   5  -2   67.79    8.10
 -11   5  -2   53.69    9.20
 -11   5  -2   63.59   15.30
  11  -5   2   72.39   12.00
  11  -5   2   50.39    6.70
  11  -5   2   58.99   11.20
 -11   4  -2   44.10   12.30
 -11   4  -2   38.50   13.60
 -11   4  -2   38.20    6.10
 -11   4  -2   39.40    8.90
  11  -4   2   45.50    6.00
  11  -4   2   36.80   10.10
  11  -4   2   47.60    9.80
 -11   3  -2  124.89   17.30
 -11   3  -2  117.99   14.70
 -11   3  -2  114.79    7.30
 -11   3  -2  136.99   12.80
  11  -3   2  124.09   12.60
  11  -3   2  109.99   11.90
  11  -3   2  119.59    8.20
 -11   2  -2  240.78   16.40
 -11   2  -2  234.08    8.30
 -11   2  -2  218.48   17.80
 -11   2  -2  234.38   14.80
  11  -2   2  226.68   10.40
  11  -2   2  237.68    8.20
  11  -2   2  244.48   14.90
  11  -2   2  239.38    8.70
  11  -2   2  219.88   14.20
 -11   1  -2  295.17   21.40
 -11   1  -2  295.17   17.10
 -11   1  -2  310.47   17.60
  11  -1   2  267.57   15.60
  11  -1   2  307.87   15.50
  11  -1   2  305.67    8.20
  11  -1   2  306.57   12.10
  11  -1   2  298.27    8.00
 -11   0  -2  288.57   21.10
 -11   0  -2  284.27   15.50
 -11   0  -2  263.47   15.70
  11   0   2  264.97   11.10
  11   0   2  283.07   14.60
  11   0   2  274.27   15.40
 -11  -1  -2  306.97   15.10
 -11  -1  -2  311.17   21.60
 -11  -1  -2  295.87   18.70
  11   1   2  310.17   15.20
  11   1   2  318.67   12.90
  11   1   2  284.57   16.20
 -11  -2  -2  235.68    7.40
 -11  -2  -2  245.88   19.80
 -11  -2  -2  245.88   18.40
 -11  -2  -2  228.48   12.20
 -11  -2  -2  232.08   16.10
  11   2   2  246.08   14.00
  11   2   2  233.48    7.80
  11   2   2  229.98   15.30
  11   2   2  229.78   11.30
 -11  -3  -2  126.39   14.00
 -11  -3  -2  140.09   17.00
 -11  -3  -2  126.39    8.00
 -11  -3  -2  125.49    6.50
 -11  -3  -2  115.59   14.40
  11   3   2  130.29    7.30
  11   3   2  129.99    6.20
  11   3   2  129.29   13.70
  11   3   2  146.79   12.10
  11   3   2  114.89    9.50
 -11  -4  -2   46.70   13.90
 -11  -4  -2   53.99   13.80
 -11  -4  -2   42.70   12.30
  11   4   2   42.10   11.40
  11   4   2   43.30    8.90
  11   4   2   40.40    6.10
  11   4   2   38.30    8.00
 -11  -5  -2   61.99   16.30
 -11  -5  -2   62.29   15.60
 -11  -5  -2   53.89   14.30
  11   5   2   69.89    8.00
  11   5   2   48.80    8.30
  11   5   2   66.79   10.20
 -11  -6  -2   12.80   13.70
 -11  -6  -2    4.90   14.90
 -11  -6  -2    7.70   14.10
  11   6   2   -4.80    6.40
  11   6   2    7.70    6.80
  11   6   2   10.00    9.00
 -11  -7  -2   51.49   17.70
 -11  -7  -2   40.40   16.90
 -11  -7  -2   65.29   16.80
  11   7   2   71.49    9.60
  11   7   2   64.39   10.10
  11   7   2   63.19   11.00
 -11  -8  -2   -2.60   17.10
 -11  -8  -2    9.50   17.10
  11   8   2    6.40    7.40
  11   8   2   19.10    7.90
  11   8   2    6.90    9.80
 -11  -9  -2   -6.80   18.60
 -11  -9  -2    5.20    9.10
 -11  -9  -2  -33.40   18.00
  11   9   2    6.00    7.70
  11   9   2    1.20    8.80
  11   9   2   -1.30    7.80
 -11 -10  -2   -1.20   20.90
 -11 -10  -2  -35.20   20.30
 -11 -10  -2   23.00   11.10
  11  10   2   17.30   10.70
  11  10   2   29.50    9.20
  11  10   2   13.00   10.40
 -11 -11  -2   24.60   11.90
 -11 -11  -2  -13.80   22.80
  11  11   2   19.70   11.30
  11  11   2    8.30   11.00
  11  11   2   19.20    8.80
 -10  12  -2  -32.70   14.80
 -10  12  -2    0.70    9.60
  10 -12   2    0.30   11.70
  10 -12   2   33.30   13.00
 -10  11  -2   31.30   17.80
 -10  11  -2   58.69   12.10
  10 -11   2   98.29   17.80
  10 -11   2   61.79   14.00
 -10  10  -2  -10.10   11.10
 -10  10  -2   11.60    9.90
  10 -10   2   10.20   11.20
  10 -10   2   31.50   13.70
 -10   9  -2  -16.30   12.80
 -10   9  -2    1.50    7.90
  10  -9   2    0.70    9.90
  10  -9   2   -6.60    9.40
  10  -9   2   -1.30    5.40
 -10   8  -2   -1.30    7.20
 -10   8  -2  -23.50   11.60
 -10   8  -2  -17.70   12.60
  10  -8   2    1.10    9.90
  10  -8   2    5.10   10.30
  10  -8   2    3.30    5.30
 -10   7  -2   54.29   15.20
 -10   7  -2   62.09    8.70
 -10   7  -2   55.79   15.20
 -10   7  -2   54.99    9.20
  10  -7   2   78.99   13.70
  10  -7   2   67.89    8.90
  10  -7   2   67.09   12.30
  10  -7   2   75.89    7.70
 -10   6  -2   12.80    7.30
 -10   6  -2    8.70   12.10
 -10   6  -2   15.50    6.80
 -10   6  -2    2.70   12.90
  10  -6   2    0.50    8.90
  10  -6   2    8.40    5.20
  10  -6   2    8.10    6.10
  10  -6   2   11.80    9.30
 -10   5  -2   33.20    6.40
 -10   5  -2   32.30   13.60
 -10   5  -2   29.00   11.70
 -10   5  -2   31.50    7.70
  10  -5   2   37.30    9.90
  10  -5   2   28.80    5.60
  10  -5   2   22.10    9.50
 -10   4  -2   22.90   11.50
 -10   4  -2   29.40    7.80
 -10   4  -2   33.20   10.70
 -10   4  -2   42.90    6.20
  10  -4   2   28.80    9.00
  10  -4   2   22.90    8.80
  10  -4   2   31.50    5.30
 -10   3  -2  124.99   15.90
 -10   3  -2  117.69   13.90
 -10   3  -2  114.99    7.20
 -10   3  -2  124.59   11.20
  10  -3   2  106.79    7.60
  10  -3   2  110.09   11.40
  10  -3   2  115.89   11.60
 -10   2  -2   18.30    6.80
 -10   2  -2   24.10   10.80
 -10   2  -2   16.10    9.00
 -10   2  -2   12.40    3.30
  10  -2   2    7.10    6.50
  10  -2   2    6.90    4.30
  10  -2   2   10.40    6.40
  10  -2   2   13.50    3.50
 -10   1  -2 1033.50   32.90
 -10   1  -2 1028.90   38.30
 -10   1  -2  954.70   31.30
  10  -1   2  995.30   30.20
  10  -1   2 1023.70   31.70
  10  -1   2 1042.10   26.80
  10  -1   2 1041.20   23.80
  10  -1   2 1019.20   23.80
 -10   0  -2   15.60    6.80
 -10   0  -2   18.00    7.90
 -10   0  -2   12.50    9.40
  10   0   2   12.60    6.30
  10   0   2   11.40    4.80
  10   0   2    8.00    1.30
  10   0   2   13.80    6.50
  10   0   2   11.10    1.30
 -10  -1  -2  990.20   29.00
 -10  -1  -2 1043.80   34.50
 -10  -1  -2 1001.30   37.30
  10   1   2 1056.39   32.60
  10   1   2  999.20   27.00
  10   1   2 1002.60   29.90
  10   1   2 1016.30   23.10
  10   1   2  984.30   23.10
 -10  -2  -2   15.00    5.50
 -10  -2  -2    3.40    7.40
 -10  -2  -2   12.40    2.50
 -10  -2  -2   20.30   10.00
 -10  -2  -2   15.40    9.30
  10   2   2   12.70    3.40
  10   2   2    8.60    7.20
  10   2   2   13.00    3.10
  10   2   2   11.50    4.80
  10   2   2   15.50    6.60
 -10  -3  -2  110.19    6.50
 -10  -3  -2  102.59    6.10
 -10  -3  -2  111.79   14.80
 -10  -3  -2  124.79   13.60
 -10  -3  -2  128.59   15.20
  10   3   2  114.69    8.90
  10   3   2  124.69    7.40
  10   3   2  110.99   10.40
  10   3   2  118.39    5.20
  10   3   2  123.59   12.70
 -10  -4  -2   25.20   10.70
 -10  -4  -2   40.10   12.90
 -10  -4  -2   29.90   12.50
  10   4   2   30.70    6.50
  10   4   2   33.10    5.80
  10   4   2   35.80   10.40
  10   4   2   38.90    8.30
 -10  -5  -2   34.40   12.80
 -10  -5  -2   36.50   14.10
 -10  -5  -2   42.10   13.70
  10   5   2   37.80    7.00
  10   5   2   35.40    7.30
  10   5   2   35.00    8.70
 -10  -6  -2    2.30   14.20
 -10  -6  -2   10.40   14.00
 -10  -6  -2   11.20   13.20
  10   6   2   11.80    8.00
  10   6   2   19.10    7.60
  10   6   2    9.10    6.90
 -10  -7  -2   67.79   18.70
 -10  -7  -2   69.69   19.00
 -10  -7  -2   45.10   15.70
  10   7   2   55.59   10.60
  10   7   2   66.29   10.10
  10   7   2   48.70    9.00
 -10  -8  -2  -10.20   16.60
 -10  -8  -2   -4.00   16.80
 -10  -8  -2  -10.70    8.30
  10   8   2    5.10    8.70
  10   8   2   -4.30    7.80
  10   8   2    0.70    6.90
 -10  -9  -2   -6.90   18.20
 -10  -9  -2   -1.80    8.90
 -10  -9  -2  -10.00   17.90
  10   9   2   -9.90    7.70
  10   9   2   -3.70    8.30
  10   9   2    4.30    7.30
 -10 -10  -2  -18.60   20.30
 -10 -10  -2   -1.70   10.10
 -10 -10  -2  -15.30   20.00
  10  10   2    5.40    9.00
  10  10   2    3.20    9.80
  10  10   2   -4.50    7.30
 -10 -11  -2   34.00   24.60
 -10 -11  -2   76.89   14.40
  10  11   2   58.69   12.60
  10  11   2   72.19   11.40
  10  11   2   67.49   13.90
 -10 -12  -2    9.40   11.70
  10  12   2   -6.80    9.90
  10  12   2   13.10    8.80
  -9  12  -2   26.00   12.30
  -9  12  -2  -22.30   15.60
   9 -12   2    6.40   12.00
   9 -12   2   40.40   16.00
  -9  11  -2    2.40   10.20
  -9  11  -2  -26.50   13.80
   9 -11   2    8.20   11.20
   9 -11   2   10.80   11.80
  -9  10  -2    1.90   14.40
  -9  10  -2   19.90    9.70
   9 -10   2   39.50   13.20
   9 -10   2   26.70   11.90
   9 -10   2   35.00    7.40
  -9   9  -2  -15.80   12.50
  -9   9  -2   13.60    8.70
   9  -9   2   10.10   10.70
   9  -9   2   16.70   11.50
   9  -9   2   11.20    6.10
  -9   8  -2    7.00   13.60
  -9   8  -2   30.80    9.10
  -9   8  -2   12.50   14.70
   9  -8   2   23.20    6.30
   9  -8   2   26.60   10.90
   9  -8   2   27.10   11.90
  -9   7  -2   -9.10    7.60
  -9   7  -2   12.20   12.40
  -9   7  -2   -9.80   12.20
  -9   7  -2    2.20    5.30
   9  -7   2    2.80    5.00
   9  -7   2    0.70    9.30
   9  -7   2    3.40    9.80
   9  -7   2    1.20    4.90
  -9   6  -2   65.29    8.60
  -9   6  -2   86.99   14.90
  -9   6  -2   66.89    9.30
  -9   6  -2   78.19   14.50
   9  -6   2   69.99   12.50
   9  -6   2   75.19   11.70
   9  -6   2   84.59    7.40
   9  -6   2   62.89    8.40
  -9   5  -2   37.00    6.80
  -9   5  -2   46.40   13.40
  -9   5  -2   39.70    7.20
  -9   5  -2   50.39   10.60
   9  -5   2   35.60    9.20
   9  -5   2   39.50    7.10
   9  -5   2   40.60   10.90
   9  -5   2   35.90    5.60
  -9   4  -2  124.99    9.90
  -9   4  -2  111.59    8.40
  -9   4  -2  117.29   14.90
  -9   4  -2  129.49   14.50
   9  -4   2  122.79    7.70
   9  -4   2  131.59   13.10
   9  -4   2  112.49   11.60
  -9   3  -2   34.70    9.10
  -9   3  -2   28.60    4.90
  -9   3  -2   32.30    7.10
  -9   3  -2   33.40    9.40
   9  -3   2   29.30    7.70
   9  -3   2   23.40    7.10
   9  -3   2   35.50    4.90
  -9   2  -2   43.90    4.70
  -9   2  -2   33.30    7.00
  -9   2  -2   40.40    8.60
  -9   2  -2   38.10   10.80
   9  -2   2   39.30    5.00
   9  -2   2   47.80    4.50
   9  -2   2   40.50    7.80
   9  -2   2   37.90    7.30
  -9   1  -2   89.89    9.60
  -9   1  -2  100.49   11.20
  -9   1  -2   88.29   13.10
   9  -1   2   77.59    8.60
   9  -1   2   82.19    4.40
   9  -1   2   79.79    4.00
   9  -1   2   75.29    8.90
   9  -1   2   78.39    6.00
  -9   0  -2   99.39    9.80
  -9   0  -2   93.79   10.50
  -9   0  -2  109.19   13.60
   9   0   2  101.69    9.00
   9   0   2  102.69    7.30
   9   0   2   93.89    9.20
   9   0   2   93.69    3.70
   9   0   2   96.19    3.50
  -9  -1  -2   96.59   11.50
  -9  -1  -2   84.29   12.80
  -9  -1  -2   82.89    8.60
  -9  -1  -2   77.49    3.70
   9   1   2   77.29    9.10
   9   1   2   80.79    3.90
   9   1   2   77.69    8.50
   9   1   2   84.89    3.80
   9   1   2   79.69    6.60
  -9  -2  -2   34.30    8.40
  -9  -2  -2   44.40    9.90
  -9  -2  -2   36.20    5.50
  -9  -2  -2   40.70   10.60
  -9  -2  -2   36.80    3.60
   9   2   2   30.30    6.40
   9   2   2   43.10    4.40
   9   2   2   40.00    8.20
   9   2   2   40.50    4.00
   9   2   2   37.80    5.50
  -9  -3  -2   36.30   11.30
  -9  -3  -2   41.00   10.70
  -9  -3  -2   35.80    9.20
  -9  -3  -2   33.90    4.60
  -9  -3  -2   29.70    3.60
   9   3   2   38.70    5.00
   9   3   2   30.50    5.70
   9   3   2   31.40    6.80
   9   3   2   34.00    8.50
   9   3   2   30.60    2.70
  -9  -4  -2  127.59   14.40
  -9  -4  -2  137.49   14.40
  -9  -4  -2  116.89   15.70
   9   4   2  122.19   10.40
   9   4   2  115.59    9.00
   9   4   2  124.49    8.40
  -9  -5  -2   48.80   12.70
  -9  -5  -2   46.50   13.00
  -9  -5  -2   49.00   14.30
   9   5   2   31.30    6.80
   9   5   2   41.30    7.00
   9   5   2   31.80    8.00
  -9  -6  -2   75.79   16.70
  -9  -6  -2   79.09   15.50
  -9  -6  -2   71.39   17.30
   9   6   2   63.99    8.40
   9   6   2   84.59    9.80
   9   6   2   83.29   10.60
  -9  -7  -2    4.20   15.60
  -9  -7  -2  -17.20   12.70
  -9  -7  -2    5.50   15.80
   9   7   2    0.30    6.60
   9   7   2    2.30    7.80
   9   7   2   -1.90    7.60
  -9  -8  -2   31.40   18.80
  -9  -8  -2   30.40   10.00
  -9  -8  -2   22.60   18.60
   9   8   2   23.60    9.50
   9   8   2   28.00    8.20
   9   8   2    6.60    7.90
  -9  -9  -2   21.50    9.90
  -9  -9  -2    7.10   19.30
  -9  -9  -2    4.50   19.30
   9   9   2    9.60    7.60
   9   9   2   10.20    8.70
   9   9   2    5.70    8.50
  -9 -10  -2  -24.00   20.70
  -9 -10  -2   10.50   21.40
  -9 -10  -2   20.70   11.40
   9  10   2   30.20    8.60
   9  10   2   31.50   11.10
   9  10   2   18.80    9.50
  -9 -11  -2    9.10   10.60
  -9 -11  -2  -24.10   21.00
   9  11   2  -11.80    8.60
   9  11   2    0.60    7.50
   9  11   2   -1.20   10.10
  -9 -12  -2  -26.70   22.30
  -9 -12  -2   21.40   12.30
   9  12   2   14.00   10.90
   9  12   2   27.80    9.50
  -8  12  -2    0.90    9.80
  -8  12  -2  -36.50   14.30
   8 -12   2   -4.10   11.80
   8 -12   2   21.50   13.90
  -8  11  -2   48.10   11.80
  -8  11  -2    8.90   16.70
   8 -11   2   46.60    8.50
   8 -11   2   30.90   12.70
   8 -11   2   42.00   14.80
  -8  10  -2    6.50    9.00
  -8  10  -2  -15.40   13.30
   8 -10   2    2.80    5.90
   8 -10   2    7.70   11.90
   8 -10   2   12.40   12.30
  -8   9  -2    2.30    8.50
  -8   9  -2   14.20   13.90
   8  -9   2    9.10    6.20
   8  -9   2   18.60   10.80
   8  -9   2   29.50   12.70
  -8   8  -2    4.00   12.70
  -8   8  -2    9.60    9.30
  -8   8  -2  -20.30   11.60
   8  -8   2   15.70   10.10
   8  -8   2   -1.30    5.70
   8  -8   2   13.00   11.40
  -8   7  -2    7.40   11.70
  -8   7  -2    8.40    5.20
  -8   7  -2   18.70    8.70
  -8   7  -2   14.50    9.80
   8  -7   2    4.90    9.20
   8  -7   2   15.00   10.60
   8  -7   2   10.80    5.60
   8  -7   2   21.60    5.70
  -8   6  -2   -0.90    7.10
  -8   6  -2    4.40   10.50
  -8   6  -2    7.50   10.70
  -8   6  -2    0.10    4.90
   8  -6   2    0.00    4.50
   8  -6   2   -3.40    8.80
   8  -6   2    1.90    4.80
   8  -6   2  -12.10    7.80
  -8   5  -2   -0.10    8.50
  -8   5  -2    3.20    4.60
  -8   5  -2   11.20    7.60
  -8   5  -2    1.20    5.20
   8  -5   2   -0.70    4.60
   8  -5   2   -1.50    7.30
   8  -5   2    1.10    4.10
   8  -5   2    2.00    7.60
  -8   4  -2    0.50    4.70
  -8   4  -2   -2.30    4.40
  -8   4  -2    6.20    8.50
  -8   4  -2    0.20    7.90
   8  -4   2   -2.20    6.20
   8  -4   2   -1.30    6.60
   8  -4   2    0.00    4.40
   8  -4   2    2.00    3.50
  -8   3  -2  196.68    8.80
  -8   3  -2  201.78   14.40
  -8   3  -2  194.08   14.40
  -8   3  -2  199.48   11.20
   8  -3   2  180.38   11.90
   8  -3   2  184.98   11.80
   8  -3   2  200.48    8.40
  -8   2  -2   42.50   10.30
  -8   2  -2   46.30    8.50
  -8   2  -2   44.80    4.30
  -8   2  -2   46.70    7.50
   8  -2   2   44.20    7.90
   8  -2   2   33.80    6.90
   8  -2   2   39.80    4.70
   8  -2   2   42.70    4.40
  -8   1  -2   90.89   10.40
  -8   1  -2  100.69    9.90
  -8   1  -2  103.29    9.50
  -8   1  -2   96.89    4.60
   8  -1   2   84.79    8.30
   8  -1   2   90.29    4.60
   8  -1   2   93.09    4.50
   8  -1   2   96.89    6.40
   8  -1   2   89.79    8.60
  -8   0  -2  242.68   13.30
  -8   0  -2  239.78   12.00
  -8   0  -2  259.17   16.70
   8   0   2  233.68   12.60
   8   0   2  240.68    9.20
   8   0   2  236.58    6.70
   8   0   2  234.58    6.60
   8   0   2  229.38   11.40
  -8  -1  -2  106.49   12.20
  -8  -1  -2   97.09   10.50
  -8  -1  -2   90.39    7.40
  -8  -1  -2  102.99    4.10
   8   1   2   97.69    9.00
   8   1   2   91.89    7.00
   8   1   2   92.39    8.20
   8   1   2   92.09    4.20
   8   1   2   93.59    6.40
  -8  -2  -2   50.89    8.70
  -8  -2  -2   51.79   10.40
  -8  -2  -2   39.40    3.90
  -8  -2  -2   45.90    5.90
  -8  -2  -2   53.19    9.90
   8   2   2   49.10    4.70
   8   2   2   48.00    5.60
   8   2   2   42.20    4.00
   8   2   2   56.49    8.50
   8   2   2   48.10    6.90
  -8  -3  -2  214.48   15.20
  -8  -3  -2  205.38   15.60
  -8  -3  -2  191.18   13.80
   8   3   2  203.88    8.90
   8   3   2  181.28   10.80
   8   3   2  205.58    9.80
   8   3   2  204.28   13.40
  -8  -4  -2    7.90    9.60
  -8  -4  -2    4.80    7.70
  -8  -4  -2    3.70    8.40
   8   4   2    3.10    5.30
   8   4   2    2.40    4.50
   8   4   2    5.10    4.90
  -8  -5  -2    9.80   10.70
  -8  -5  -2    7.70    9.60
  -8  -5  -2    6.60   11.00
   8   5   2   -0.70    5.90
   8   5   2   -4.10    4.90
   8   5   2   -4.90    4.80
  -8  -6  -2    6.90   11.20
  -8  -6  -2    2.70   13.30
  -8  -6  -2    8.40   13.00
   8   6   2   -0.60    5.70
   8   6   2    6.00    7.00
   8   6   2   -1.20    6.60
  -8  -7  -2   17.60   16.30
  -8  -7  -2    4.80    8.40
  -8  -7  -2    8.10   13.00
  -8  -7  -2   36.90   16.60
   8   7   2    5.80    6.50
   8   7   2   14.20    8.20
   8   7   2   15.70    7.40
  -8  -8  -2    0.50   17.70
  -8  -8  -2   -3.00    8.80
  -8  -8  -2    2.30   17.60
   8   8   2   11.20    8.80
   8   8   2    0.20    8.70
   8   8   2   13.20    6.10
  -8  -9  -2    8.00    9.80
  -8  -9  -2   17.90   20.10
  -8  -9  -2  -20.30   18.40
   8   9   2    3.80    9.00
   8   9   2   10.20    9.80
   8   9   2   19.30    7.90
  -8 -10  -2  -16.10   19.10
  -8 -10  -2    2.90    9.80
  -8 -10  -2  -35.60   19.20
   8  10   2    8.20    9.00
   8  10   2   -2.90    8.90
   8  10   2    3.30    8.10
  -8 -11  -2   56.79   13.00
  -8 -11  -2   30.10   23.90
   8  11   2   41.70   11.40
   8  11   2   45.50    9.70
  -8 -12  -2  -56.19   20.40
  -8 -12  -2  -17.40   10.50
   8  12   2   -1.40    9.90
   8  12   2    8.30    8.10
  -7  12  -2  -33.80   13.40
  -7  12  -2   11.10   10.60
   7 -12   2   -6.40   11.20
   7 -12   2   37.60   15.00
   7 -12   2    3.10    7.00
  -7  11  -2    6.20    9.90
  -7  11  -2   -6.70   13.80
   7 -11   2   19.40   11.70
   7 -11   2   18.80   15.50
   7 -11   2    8.80    6.90
  -7  10  -2    4.60    9.10
  -7  10  -2  -11.30   12.70
   7 -10   2   13.40   12.70
   7 -10   2    5.40    5.60
   7 -10   2   -4.10   10.20
  -7   9  -2   27.50    9.50
  -7   9  -2   18.50   13.90
   7  -9   2   21.80   14.40
   7  -9   2   25.30   11.20
   7  -9   2   21.30    6.80
  -7   8  -2    2.30    8.10
  -7   8  -2    2.20    9.60
  -7   8  -2  -12.30   11.30
   7  -8   2    1.40   11.30
   7  -8   2    2.20    5.60
   7  -8   2    4.30    9.50
  -7   7  -2   -0.40    7.10
  -7   7  -2    1.50   10.80
  -7   7  -2   -1.40   10.80
   7  -7   2    0.30   10.10
   7  -7   2    1.10    5.20
   7  -7   2    2.00    4.30
   7  -7   2   -0.80    8.80
  -7   6  -2   38.80   11.60
  -7   6  -2   31.30    7.30
  -7   6  -2   24.10   10.70
  -7   6  -2   33.00    5.80
   7  -6   2   27.70   10.00
   7  -6   2   26.10    5.50
   7  -6   2   28.70    5.60
   7  -6   2   23.20    8.90
  -7   5  -2   48.30    6.90
  -7   5  -2   51.49   10.90
  -7   5  -2   42.10    6.00
  -7   5  -2   59.89   12.00
   7  -5   2   41.40    5.90
   7  -5   2   50.29    9.70
   7  -5   2   49.80    8.80
   7  -5   2   43.00    5.30
  -7   4  -2  448.96   20.90
  -7   4  -2  456.55   21.80
  -7   4  -2  457.55   15.70
  -7   4  -2  446.96   15.70
   7  -4   2  444.66   18.50
   7  -4   2  447.86   17.80
   7  -4   2  462.85   15.90
   7  -4   2  449.26   13.90
  -7   3  -2  245.28   11.10
  -7   3  -2  259.87   14.00
  -7   3  -2  251.97   10.00
  -7   3  -2  253.77   16.40
   7  -3   2  239.78   13.50
   7  -3   2  269.27    9.50
   7  -3   2  272.47   12.90
  -7   2  -2 1094.49   30.90
  -7   2  -2 1091.69   32.90
  -7   2  -2 1140.89   27.40
  -7   2  -2 1111.59   36.50
   7  -2   2 1123.19   31.50
   7  -2   2 1148.49   27.70
   7  -2   2 1123.89   30.60
   7  -2   2 1131.29   27.40
  -7   1  -2   85.89    8.60
  -7   1  -2   67.19    4.10
  -7   1  -2   73.09    7.80
  -7   1  -2   84.49   11.10
   7  -1   2   65.99    7.20
   7  -1   2   69.59    7.10
   7  -1   2   78.79    5.70
   7  -1   2   75.69    4.00
   7  -1   2   77.99    4.40
  -7   0  -2  239.08   12.70
  -7   0  -2  251.27   15.60
  -7   0  -2  236.98   11.00
   7   0   2  247.68    9.30
   7   0   2  248.48    6.80
   7   0   2  242.98   10.90
   7   0   2  240.38    6.90
   7   0   2  231.98   11.30
  -7  -1  -2   71.99   10.60
  -7  -1  -2   81.99    7.10
  -7  -1  -2   75.69    3.80
  -7  -1  -2   83.09    9.80
   7   1   2   69.99    6.30
   7   1   2   74.29    3.90
   7   1   2   78.19    5.70
   7   1   2   74.09    7.20
   7   1   2   66.39    7.60
  -7  -2  -2 1125.09   27.10
  -7  -2  -2 1089.99   32.60
  -7  -2  -2 1122.69   27.30
  -7  -2  -2 1159.68   34.80
  -7  -2  -2 1105.29   35.30
   7   2   2 1146.49   32.70
   7   2   2 1120.09   28.70
   7   2   2 1131.79   27.30
   7   2   2 1142.49   27.00
   7   2   2 1135.39   30.30
  -7  -3  -2  260.67   16.10
  -7  -3  -2  239.38   14.50
  -7  -3  -2  249.58   15.90
   7   3   2  266.67    9.80
   7   3   2  249.58   11.70
   7   3   2  244.58   10.40
   7   3   2  264.27   14.30
  -7  -4  -2  442.76   22.20
  -7  -4  -2  438.06   21.00
  -7  -4  -2  422.56   19.40
   7   4   2  454.25   16.60
   7   4   2  446.96   15.10
   7   4   2  437.76   15.10
  -7  -5  -2   46.10   10.90
  -7  -5  -2   44.20   12.70
  -7  -5  -2   46.50   11.00
   7   5   2   45.20    7.00
   7   5   2   40.00    5.80
   7   5   2   37.70    7.30
  -7  -6  -2   27.20   13.90
  -7  -6  -2   46.20   14.80
  -7  -6  -2   34.00   11.40
   7   6   2   17.50    6.10
   7   6   2   31.40    7.80
   7   6   2   22.90    6.90
  -7  -7  -2    7.80    7.90
  -7  -7  -2   -1.30   11.30
  -7  -7  -2   10.20   15.30
  -7  -7  -2    0.70   15.60
   7   7   2    2.80    6.30
   7   7   2   -4.10    7.00
   7   7   2    0.80    7.00
  -7  -8  -2    9.70    9.20
  -7  -8  -2    1.50   17.00
  -7  -8  -2    6.70   17.60
   7   8   2   12.50    8.70
   7   8   2    4.30    8.00
   7   8   2   -1.00    6.60
  -7  -9  -2   20.50   22.00
  -7  -9  -2   36.70   20.90
  -7  -9  -2   30.30   10.40
   7   9   2   18.20   10.60
   7   9   2   23.20    8.00
   7   9   2   24.80   10.60
  -7 -10  -2    9.90   10.10
  -7 -10  -2  -18.30   22.00
  -7 -10  -2  -15.90   19.70
   7  10   2    6.70    7.30
   7  10   2    5.40    8.90
   7  10   2    5.60    9.50
  -7 -11  -2  -12.70   21.50
  -7 -11  -2   -0.20   10.60
  -7 -11  -2  -41.80   22.70
   7  11   2    7.70    7.80
   7  11   2    4.60    9.90
  -7 -12  -2  -24.70   22.20
  -7 -12  -2    6.70   13.30
   7  12   2    4.40   10.50
   7  12   2   25.80    9.20
  -6  13  -2   11.50   11.00
   6 -13   2   28.20   15.90
   6 -13   2   16.20    8.10
   6 -13   2    7.60   12.80
  -6  12  -2   26.80   11.50
  -6  12  -2  -13.30   14.90
  -6  12  -2   20.00    7.60
   6 -12   2   19.20   13.90
   6 -12   2   44.80   16.30
   6 -12   2   23.90    7.40
  -6  11  -2   21.40   10.50
  -6  11  -2   -8.10   14.10
  -6  11  -2   21.90    8.10
   6 -11   2   21.60    7.60
   6 -11   2   31.30   14.90
   6 -11   2   20.80   11.90
  -6  10  -2   43.60   11.00
  -6  10  -2   27.20   15.20
  -6  10  -2   54.59    8.90
   6 -10   2   45.70   12.30
   6 -10   2   52.29    8.40
   6 -10   2   57.49   15.40
  -6   9  -2   57.39   15.80
  -6   9  -2   53.99   11.20
  -6   9  -2   82.79    9.00
   6  -9   2   63.19   15.50
   6  -9   2   56.89    7.80
   6  -9   2   61.79   13.80
  -6   8  -2   20.90    8.80
  -6   8  -2   22.80   12.80
  -6   8  -2   13.80   11.60
   6  -8   2   24.70    5.30
   6  -8   2   29.20    6.60
   6  -8   2   18.40   10.20
   6  -8   2   25.40   12.70
  -6   7  -2   12.60   10.50
  -6   7  -2    6.30    7.50
  -6   7  -2   19.30   11.30
   6  -7   2    8.20   10.50
   6  -7   2   11.80    5.50
   6  -7   2    9.20    4.50
   6  -7   2   -1.70    8.40
  -6   6  -2   17.50    8.20
  -6   6  -2   16.90    7.30
  -6   6  -2    8.80    9.10
  -6   6  -2   16.10    6.10
   6  -6   2   12.60    4.80
   6  -6   2    6.20    8.70
   6  -6   2   16.30    8.20
   6  -6   2    8.10    4.20
  -6   5  -2  226.28   10.30
  -6   5  -2  230.38   16.50
  -6   5  -2  228.48    9.90
  -6   5  -2  225.28   16.10
  -6   5  -2  238.58   12.40
   6  -5   2  231.88    9.30
   6  -5   2  227.58   14.40
   6  -5   2  222.08    9.80
   6  -5   2  219.38   13.20
  -6   4  -2  154.38   12.90
  -6   4  -2  144.79    7.80
  -6   4  -2  165.38   13.50
  -6   4  -2  146.99    8.20
  -6   4  -2  144.59    8.60
   6  -4   2  145.39    7.00
   6  -4   2  134.89   11.10
   6  -4   2  148.19    8.10
   6  -4   2  160.68   11.10
  -6   3  -2  638.54   19.10
  -6   3  -2  667.53   25.30
  -6   3  -2  641.24   19.00
  -6   3  -2  655.73   18.40
  -6   3  -2  595.94   22.80
   6  -3   2  654.83   21.50
   6  -3   2  635.74   19.30
   6  -3   2  648.74   20.40
   6  -3   2  626.24   17.10
  -6   2  -2   79.99    7.30
  -6   2  -2   74.89    7.90
  -6   2  -2   78.69    9.20
  -6   2  -2   72.79    5.30
   6  -2   2   68.69    4.80
   6  -2   2   75.89    5.20
   6  -2   2   64.19    7.30
   6  -2   2   76.39    7.80
  -6   1  -2  103.79   11.30
  -6   1  -2  106.09    9.10
  -6   1  -2   84.99    4.80
  -6   1  -2   88.29    8.60
   6  -1   2   91.99    6.00
   6  -1   2   84.39    7.40
   6  -1   2   86.59    7.90
   6  -1   2   98.09    4.90
  -6   0  -2  303.87   16.10
  -6   0  -2  287.07   11.60
  -6   0  -2  293.87   13.30
   6   0   2  285.77    7.90
   6   0   2  284.97    7.80
   6   0   2  281.67    9.60
   6   0   2  294.87   11.50
   6   0   2  264.27   11.40
   6   0   2  268.77   11.70
  -6  -1  -2  103.89   10.00
  -6  -1  -2   96.19   11.00
  -6  -1  -2   94.59    4.40
  -6  -1  -2  100.99    7.10
   6   1   2  103.99    8.90
   6   1   2   96.69    4.40
   6   1   2   87.09    6.70
   6   1   2   96.29    7.60
   6   1   2  100.19    5.90
  -6  -2  -2   74.09    4.80
  -6  -2  -2   70.79    4.80
  -6  -2  -2   94.99   10.40
  -6  -2  -2   77.99    9.00
  -6  -2  -2   88.99   10.50
   6   2   2   66.19    6.60
   6   2   2   74.09    5.10
   6   2   2   67.09    5.90
   6   2   2   74.09    8.20
   6   2   2   72.09    3.60
  -6  -3  -2  630.64   23.20
  -6  -3  -2  605.24   22.40
  -6  -3  -2  590.64   22.70
   6   3   2  655.83   17.70
   6   3   2  612.84   19.10
   6   3   2  629.34   18.10
  -6  -4  -2  139.89   13.80
  -6  -4  -2  152.08   12.70
  -6  -4  -2  149.59   12.50
   6   4   2  158.38    9.50
   6   4   2  144.79    8.50
   6   4   2  151.28    8.40
  -6  -5  -2  227.38   15.40
  -6  -5  -2  215.48   18.10
  -6  -5  -2  220.38   18.20
   6   5   2  222.58   11.20
   6   5   2  235.68   12.10
   6   5   2  204.38   10.50
  -6  -6  -2   19.70   12.90
  -6  -6  -2    9.60    2.50
  -6  -6  -2   12.60   12.80
  -6  -6  -2   18.80   10.10
  -6  -6  -2   16.50    7.20
   6   6   2   13.80    5.60
   6   6   2    7.80    4.30
   6   6   2    7.10    3.80
   6   6   2   17.70    6.70
   6   6   2    9.50    6.60
  -6  -7  -2   29.30   16.30
  -6  -7  -2    9.00    9.90
  -6  -7  -2   32.50   17.00
  -6  -7  -2   13.00    3.40
  -6  -7  -2   19.20    8.40
   6   7   2    7.90    6.40
   6   7   2    7.70    7.30
   6   7   2   20.10    5.60
   6   7   2   13.30    5.00
   6   7   2    3.50    7.40
  -6  -8  -2   30.60    9.90
  -6  -8  -2   31.00   19.40
  -6  -8  -2   25.90   18.40
   6   8   2   33.50    7.90
   6   8   2   32.80    9.70
   6   8   2   25.70    8.60
  -6  -9  -2   88.79   13.80
  -6  -9  -2   48.30   21.10
  -6  -9  -2   77.99   23.50
   6   9   2   68.29   12.90
   6   9   2   74.29    9.80
   6   9   2   64.29   11.20
  -6 -10  -2   26.90   20.80
  -6 -10  -2   44.20   22.60
  -6 -10  -2   51.29   12.00
   6  10   2   45.60    9.10
   6  10   2   45.10   11.00
  -6 -11  -2   19.30   21.90
  -6 -11  -2  -26.60   19.10
  -6 -11  -2    7.00   10.70
   6  11   2   26.40    8.60
   6  11   2    8.20    9.90
  -6 -12  -2  -12.60   22.50
  -6 -12  -2  -45.60   19.50
  -6 -12  -2   12.80   12.00
   6  12   2   15.80   10.60
   6  12   2   10.80    8.40
  -6 -13  -2  -28.10   23.80
  -6 -13  -2   -6.70   11.80
   6  13   2    7.00   11.00
   6  13   2   25.00    9.40
  -5  13  -2    4.30   10.50
  -5  13  -2   12.90    8.60
   5 -13   2   -6.70   12.30
   5 -13   2    1.60   17.10
   5 -13   2   11.20    8.20
  -5  12  -2   35.40   11.80
  -5  12  -2   41.70    9.40
  -5  12  -2    0.00   15.30
   5 -12   2   62.49   18.20
   5 -12   2   34.40    8.90
   5 -12   2   27.40   13.10
  -5  11  -2   13.00   10.00
  -5  11  -2    2.00   14.60
  -5  11  -2    9.80    6.80
   5 -11   2   16.70    7.00
   5 -11   2   38.20   15.70
   5 -11   2   25.20   12.00
  -5  10  -2    2.10    9.10
  -5  10  -2  -18.40   12.00
  -5  10  -2    1.30    6.70
   5 -10   2  -11.40    9.70
   5 -10   2   11.30   13.70
   5 -10   2   -2.70    6.20
  -5   9  -2    3.60    6.00
  -5   9  -2   12.40    9.30
  -5   9  -2    1.80   12.50
   5  -9   2   -3.20    5.20
   5  -9   2   -1.20    9.90
   5  -9   2    2.40   13.10
  -5   8  -2  134.09   18.40
  -5   8  -2  106.79   15.40
  -5   8  -2  126.59   13.20
  -5   8  -2  135.39   10.80
   5  -8   2  127.99   14.00
   5  -8   2  124.49    8.30
   5  -8   2  119.69   10.20
   5  -8   2  141.79   17.60
  -5   7  -2   71.99    9.80
  -5   7  -2   67.09    7.40
  -5   7  -2   74.59   13.60
  -5   7  -2   66.19   12.50
  -5   7  -2   64.69   10.50
   5  -7   2   75.99    6.70
   5  -7   2   79.39   11.30
   5  -7   2   70.39    7.10
   5  -7   2   69.99   13.30
  -5   6  -2    2.90    8.50
  -5   6  -2   15.20    6.40
  -5   6  -2   17.00    9.40
  -5   6  -2    6.20    6.20
   5  -6   2    5.30    3.70
   5  -6   2   13.50    4.80
   5  -6   2   16.50    7.70
   5  -6   2   12.80    8.80
  -5   5  -2   18.20    5.90
  -5   5  -2   24.10    8.90
  -5   5  -2   10.40    4.60
  -5   5  -2    9.30    7.80
   5  -5   2    6.10    3.40
   5  -5   2    1.90    3.90
   5  -5   2    2.10    6.20
   5  -5   2   10.40    7.60
  -5   4  -2   67.99    5.70
  -5   4  -2   65.59    8.90
  -5   4  -2   55.29    5.20
  -5   4  -2   65.49    7.10
  -5   4  -2   65.09    9.40
   5  -4   2   60.49    5.50
   5  -4   2   72.49    5.80
   5  -4   2   62.99    8.60
   5  -4   2   60.79    7.70
  -5   3  -2  471.95   19.60
  -5   3  -2  469.65   19.00
  -5   3  -2  472.55   14.60
  -5   3  -2  472.75   14.70
  -5   3  -2  489.65   15.10
   5  -3   2  450.75   13.30
   5  -3   2  512.15   16.50
   5  -3   2  471.85   17.40
   5  -3   2  488.15   14.80
  -5   2  -2   21.10    4.10
  -5   2  -2   23.20    4.20
  -5   2  -2   34.60    6.20
  -5   2  -2   30.50    3.80
  -5   2  -2   32.70    5.10
  -5   2  -2   40.20    8.30
   5  -2   2   14.20    5.70
   5  -2   2   23.10    5.60
   5  -2   2   28.00    4.10
   5  -2   2   29.70    4.00
  -5   1  -2  377.36   16.40
  -5   1  -2  389.76   13.90
  -5   1  -2  382.36   10.80
  -5   1  -2  398.06   14.80
  -5   1  -2  399.96   14.10
  -5   1  -2  400.76   11.50
  -5   1  -2  398.46   13.60
   5  -1   2  382.46   13.40
   5  -1   2  413.36   11.00
   5  -1   2  441.26   16.90
   5  -1   2  382.56   13.40
   5  -1   2  394.76   13.50
   5  -1   2  395.66   11.60
  -5   0  -2  151.78    6.50
  -5   0  -2  162.98    5.40
  -5   0  -2  174.98    9.00
  -5   0  -2  151.38    8.60
  -5   0  -2  167.98   11.80
  -5   0  -2  147.19    8.40
   5   0   2  162.58    6.70
   5   0   2  145.49    8.20
   5   0   2  162.08    8.40
   5   0   2  166.78    5.30
   5   0   2  162.98    8.30
   5   0   2  159.68    5.30
  -5  -1  -2  376.86   14.20
  -5  -1  -2  407.76   12.10
  -5  -1  -2  378.26   14.80
  -5  -1  -2  399.06   17.00
  -5  -1  -2  398.86   10.50
   5   1   2  405.46   11.70
   5   1   2  385.46   11.80
   5   1   2  409.26   14.20
   5   1   2  385.36   13.00
   5   1   2  394.56   10.60
  -5  -2  -2   32.60    7.50
  -5  -2  -2   37.00    8.40
  -5  -2  -2   22.80    3.40
  -5  -2  -2   22.60    2.30
  -5  -2  -2   27.10    6.80
   5   2   2   28.90    6.50
   5   2   2   25.30    2.00
   5   2   2   34.20    4.00
   5   2   2   22.70    4.50
   5   2   2   25.90    5.00
  -5  -3  -2  462.35   19.00
  -5  -3  -2  457.45   19.00
  -5  -3  -2  483.75   18.90
   5   3   2  466.05   14.50
   5   3   2  498.35   17.80
   5   3   2  490.45   14.70
   5   3   2  461.85   15.40
  -5  -4  -2   59.29    2.40
  -5  -4  -2   73.19   11.70
  -5  -4  -2   70.49    9.70
  -5  -4  -2   63.09   11.10
   5   4   2   59.89    7.00
   5   4   2   49.80    2.60
   5   4   2   67.29    6.60
   5   4   2   64.39    7.00
   5   4   2   65.69    6.10
  -5  -5  -2    8.10    2.30
  -5  -5  -2   13.10   10.40
  -5  -5  -2    3.50   10.60
  -5  -5  -2   14.90    8.20
   5   5   2    7.50    3.60
   5   5   2    6.10    5.20
   5   5   2    7.90    3.80
   5   5   2    7.70    5.40
   5   5   2    7.70    4.00
  -5  -6  -2    8.70    8.50
  -5  -6  -2   11.00    3.20
  -5  -6  -2   22.90   13.10
  -5  -6  -2    5.40    6.20
  -5  -6  -2   15.00   13.40
   5   6   2    6.10    6.00
   5   6   2   10.80    5.20
   5   6   2   14.40    4.00
   5   6   2   10.00    6.40
   5   6   2   10.20    5.00
  -5  -7  -2   76.59    6.70
  -5  -7  -2   81.09   10.50
  -5  -7  -2   72.39   18.60
  -5  -7  -2   70.49   17.50
  -5  -7  -2   69.19    9.30
   5   7   2   74.49    9.80
   5   7   2   77.39    5.60
   5   7   2   62.39    8.10
   5   7   2   77.09    9.70
   5   7   2   85.69   10.40
  -5  -8  -2  122.59   13.00
  -5  -8  -2   97.79   21.90
  -5  -8  -2  135.29   22.20
   5   8   2  126.09   12.50
   5   8   2  137.49   13.40
   5   8   2  133.59   13.10
   5   8   2  123.69   10.90
  -5  -9  -2    5.00   19.40
  -5  -9  -2   16.80   21.20
  -5  -9  -2    6.40    9.40
   5   9   2   -4.20    8.30
   5   9   2    5.20    7.00
  -5 -10  -2    4.50   10.10
  -5 -10  -2   -5.60   20.40
  -5 -10  -2  -17.80   20.30
   5  10   2    8.00    9.00
   5  10   2    3.40    6.80
  -5 -11  -2  -12.10   21.50
  -5 -11  -2   24.90   11.30
  -5 -11  -2  -15.00   20.70
   5  11   2   18.00    7.80
   5  11   2   15.80   10.10
  -5 -12  -2   -5.00   26.80
  -5 -12  -2   27.40   25.40
  -5 -12  -2   46.20   15.10
   5  12   2   48.50   10.50
   5  12   2    5.40   10.70
  -5 -13  -2   -6.80   11.90
   5  13   2    6.60    7.80
   5  13   2   -6.60   10.40
  -4  13  -2   47.60   10.30
  -4  13  -2  -13.80   17.40
  -4  13  -2   26.70   11.80
   4 -13   2   20.40   13.60
   4 -13   2   31.60    9.10
   4 -13   2   20.80   17.50
  -4  12  -2    5.50    9.80
  -4  12  -2  -25.70   13.00
  -4  12  -2    3.60    6.90
   4 -12   2   -3.20   15.80
   4 -12   2  -14.40   11.10
   4 -12   2    1.00    6.90
  -4  11  -2    1.50    7.30
  -4  11  -2   -1.10    9.30
  -4  11  -2  -15.50   12.70
   4 -11   2   -1.50   14.80
   4 -11   2    2.60    6.90
   4 -11   2   -2.40   10.90
  -4  10  -2   12.50    9.70
  -4  10  -2   -8.50   12.70
  -4  10  -2    5.20    6.20
   4 -10   2    3.10    6.00
   4 -10   2    3.10   14.10
   4 -10   2   -9.10   11.20
  -4   9  -2   10.80    7.10
  -4   9  -2   -2.20    8.50
  -4   9  -2   -3.30   11.90
   4  -9   2    5.00    6.60
   4  -9   2   24.80   14.70
   4  -9   2    2.60   10.10
  -4   8  -2  116.69    9.70
  -4   8  -2  129.19   18.00
  -4   8  -2  141.99   13.60
   4  -8   2  148.69    9.20
   4  -8   2  149.99   14.90
   4  -8   2  142.59    9.90
   4  -8   2  149.88   18.20
  -4   7  -2  -16.50    7.70
  -4   7  -2    3.90    5.60
  -4   7  -2   -5.10    8.60
  -4   7  -2   18.70   10.40
  -4   7  -2   -1.00    5.40
   4  -7   2    0.60    5.20
   4  -7   2   20.30   11.50
   4  -7   2    0.30    3.90
   4  -7   2   -4.50    8.00
  -4   6  -2  554.24   22.20
  -4   6  -2  450.45   18.50
  -4   6  -2  559.94   17.30
  -4   6  -2  562.84   19.60
  -4   6  -2  555.64   23.40
   4  -6   2  546.85   20.50
   4  -6   2  549.54   16.20
   4  -6   2  562.44   17.00
   4  -6   2  556.24   23.40
  -4   5  -2   21.70    6.10
  -4   5  -2   31.50    8.20
  -4   5  -2   27.90    5.00
  -4   5  -2   30.60    8.90
  -4   5  -2   29.20    5.70
   4  -5   2   21.30    6.70
   4  -5   2   26.00    8.60
   4  -5   2   22.30    3.90
   4  -5   2   21.20    4.60
  -4   4  -2  301.57   12.40
  -4   4  -2  295.47   10.20
  -4   4  -2  295.67   15.00
  -4   4  -2  305.47   15.80
   4  -4   2  282.87    9.70
   4  -4   2  278.37   12.70
   4  -4   2  298.47   10.20
   4  -4   2  282.77   13.90
  -4   3  -2  896.31   28.40
  -4   3  -2  915.71   28.40
  -4   3  -2  945.41   23.50
  -4   3  -2  915.01   23.30
  -4   3  -2  926.31   24.30
   4  -3   2  933.41   25.60
   4  -3   2  929.71   23.00
   4  -3   2  940.71   23.50
   4  -3   2  924.51   26.70
  -4   2  -2  437.56   12.00
  -4   2  -2  442.36   13.20
  -4   2  -2  438.16   14.70
  -4   2  -2  438.86   12.70
  -4   2  -2  448.76   16.70
  -4   2  -2  436.66   13.00
  -4   2  -2  448.76   17.70
   4  -2   2  448.16   12.30
   4  -2   2  437.86   14.60
   4  -2   2  444.36   12.90
   4  -2   2  412.86   14.80
  -4   1  -2   53.79    4.90
  -4   1  -2   54.89    3.80
  -4   1  -2   48.10    5.10
  -4   1  -2   51.59    5.30
  -4   1  -2   52.79    3.70
  -4   1  -2   70.69    7.00
  -4   1  -2   50.39    5.20
  -4   1  -2   56.69    8.10
   4  -1   2   57.99    4.20
   4  -1   2   51.59    5.30
   4  -1   2   59.49    7.70
   4  -1   2   61.19    6.60
   4  -1   2   48.80    5.10
   4  -1   2   50.39    5.40
   4  -1   2   46.90    4.40
  -4   0  -2  273.47   10.70
  -4   0  -2  268.57    9.50
  -4   0  -2  267.27    9.70
  -4   0  -2  277.67   12.90
  -4   0  -2  267.67    8.30
  -4   0  -2  270.87    9.50
  -4   0  -2  273.67    7.50
   4   0   2  282.37    9.80
   4   0   2  282.67   12.80
   4   0   2  275.17    9.70
   4   0   2  274.07    8.70
   4   0   2  275.97    9.70
   4   0   2  296.67    7.70
   4   0   2  282.07   10.60
   4   0   2  276.97    7.50
  -4  -1  -2   51.69    5.50
  -4  -1  -2   55.89    7.30
  -4  -1  -2   50.59    5.80
  -4  -1  -2   54.89    5.10
  -4  -1  -2   58.49    7.70
  -4  -1  -2   51.99    4.40
  -4  -1  -2   49.40    3.50
  -4  -1  -2   60.19    4.70
   4   1   2   53.89    4.60
   4   1   2   57.79    7.30
   4   1   2   56.19    6.60
   4   1   2   64.59    4.30
   4   1   2   55.99    6.90
   4   1   2   47.70    5.10
   4   1   2   54.29    3.70
  -4  -2  -2  444.96   12.70
  -4  -2  -2  442.06   16.70
  -4  -2  -2  454.95   17.70
  -4  -2  -2  445.36   16.20
   4   2   2  441.36   13.70
   4   2   2  435.06   13.10
   4   2   2  459.55   16.10
   4   2   2  452.35   12.80
  -4  -3  -2  936.11   29.60
  -4  -3  -2  916.21   20.50
  -4  -3  -2  938.01   28.90
  -4  -3  -2  920.71   27.30
   4   3   2  947.21   26.20
   4   3   2  803.92   20.50
   4   3   2  914.81   23.80
   4   3   2  902.91   23.50
   4   3   2  910.91   20.50
   4   3   2  910.81   24.40
  -4  -4  -2  304.17   17.50
  -4  -4  -2  294.47   17.40
  -4  -4  -2  311.37   14.90
  -4  -4  -2  284.67    8.60
   4   4   2  268.37   11.20
   4   4   2  272.07   10.60
   4   4   2  277.47   11.60
   4   4   2  288.27   11.60
   4   4   2  293.07    9.30
  -4  -5  -2   32.30   11.90
  -4  -5  -2   22.60    3.50
  -4  -5  -2   28.50    8.30
  -4  -5  -2   25.60    6.00
  -4  -5  -2   31.50   12.90
   4   5   2   29.20    6.20
   4   5   2   23.80    4.30
   4   5   2   26.90    4.80
   4   5   2   31.70    5.30
   4   5   2   21.10    5.90
  -4  -6  -2  501.15   28.30
  -4  -6  -2  523.25   17.90
  -4  -6  -2  555.64   17.00
  -4  -6  -2  491.55   26.80
  -4  -6  -2  543.55   19.70
   4   6   2  567.24   15.70
   4   6   2  547.75   17.70
   4   6   2  564.84   19.60
   4   6   2  564.64   18.30
   4   6   2  569.14   20.00
  -4  -7  -2   11.50   15.80
  -4  -7  -2    5.10    7.30
  -4  -7  -2   10.50   14.90
   4   7   2    5.70    6.70
   4   7   2    0.70    5.50
   4   7   2    5.50    7.00
   4   7   2    1.60    7.00
  -4  -8  -2  150.48   22.00
  -4  -8  -2  144.89   23.70
  -4  -8  -2  151.18   15.50
   4   8   2  148.79   13.50
   4   8   2  142.19   11.00
   4   8   2  127.09   13.30
  -4  -9  -2   13.20   20.10
  -4  -9  -2    0.60    9.10
  -4  -9  -2    7.40   17.40
   4   9   2   -8.80    8.80
   4   9   2   -4.20    8.00
   4   9   2    7.10    7.00
  -4 -10  -2    0.50   17.00
  -4 -10  -2   13.50   21.10
  -4 -10  -2  -11.70    9.50
   4  10   2    6.00    9.40
   4  10   2    3.60    6.70
  -4 -11  -2   -9.00   10.10
  -4 -11  -2  -13.90   16.10
  -4 -11  -2  -19.60   19.60
   4  11   2   -4.90    9.20
   4  11   2   -7.30    6.50
  -4 -12  -2  -33.60   20.70
  -4 -12  -2    0.00   11.10
   4  12   2    4.70    7.40
   4  12   2   -4.40    9.60
  -4 -13  -2   25.80   13.00
  -4 -13  -2  -19.60   23.80
   4  13   2   23.70   11.90
   4  13   2   28.30    9.10
  -3  13  -2   -0.60    8.20
  -3  13  -2    2.60   10.40
   3 -13   2    7.60    8.10
   3 -13   2    2.50   17.60
   3 -13   2   -9.50   12.40
  -3  12  -2   -8.90   16.20
  -3  12  -2   47.30    9.00
  -3  12  -2   25.70   11.40
   3 -12   2   29.40   13.20
   3 -12   2   32.60   18.60
   3 -12   2   22.40    7.70
  -3  11  -2   36.10   15.10
  -3  11  -2   53.69   11.90
  -3  11  -2   56.89    8.90
   3 -11   2   50.19   14.50
   3 -11   2   40.30    8.10
   3 -11   2   66.69   18.90
  -3  10  -2   15.60   13.40
  -3  10  -2   30.10    7.50
  -3  10  -2   39.70   10.80
   3 -10   2   41.70   17.00
   3 -10   2   21.80   11.30
   3 -10   2   30.20    7.30
  -3   9  -2   -3.30    6.60
  -3   9  -2    0.30    8.70
  -3   9  -2    2.80   11.80
   3  -9   2    1.80   10.20
   3  -9   2    4.10    6.50
   3  -9   2    3.20   14.90
   3  -9   2    1.40    6.50
  -3   8  -2   94.89   11.50
  -3   8  -2   87.99    9.10
  -3   8  -2   85.79   14.50
  -3   8  -2   82.19   13.20
   3  -8   2   87.49    8.60
   3  -8   2   76.09    8.50
   3  -8   2   88.99   12.30
   3  -8   2  102.29   17.30
  -3   7  -2   27.80   10.00
  -3   7  -2   21.80    8.00
  -3   7  -2   34.20    6.00
  -3   7  -2   41.30   11.20
  -3   7  -2   37.20    7.20
   3  -7   2   39.80    9.30
   3  -7   2   41.30    7.20
   3  -7   2   48.00    6.20
   3  -7   2   37.30   12.70
   3  -7   2   41.80    6.10
  -3   6  -2    2.10    8.20
  -3   6  -2    3.90    4.20
  -3   6  -2  -12.80    6.50
  -3   6  -2   -5.00    7.00
  -3   6  -2    6.30    6.00
   3  -6   2    2.70    4.00
   3  -6   2    2.80    3.70
   3  -6   2    4.40    9.40
   3  -6   2    3.70    4.20
   3  -6   2    1.40    6.40
  -3   5  -2  287.27   14.80
  -3   5  -2  296.07   12.20
  -3   5  -2  290.87   10.70
  -3   5  -2  297.37   16.30
  -3   5  -2  243.68   12.20
   3  -5   2  268.57   13.40
   3  -5   2  286.07    9.80
   3  -5   2  284.67   16.10
   3  -5   2  290.27   12.70
   3  -5   2  297.97   10.60
  -3   4  -2   45.30    6.00
  -3   4  -2   35.50    5.80
  -3   4  -2   38.10    7.50
  -3   4  -2   41.00    7.10
  -3   4  -2   32.50    4.40
   3  -4   2   45.20    8.30
   3  -4   2   39.90    6.30
   3  -4   2   34.40    6.50
   3  -4   2   32.60    3.90
   3  -4   2   34.20    4.20
  -3   3  -2  114.89    9.30
  -3   3  -2  122.79   10.70
  -3   3  -2  102.09   10.60
  -3   3  -2   91.09    5.40
  -3   3  -2  102.09    7.20
   3  -3   2   92.09    4.90
   3  -3   2   99.89    5.60
   3  -3   2  104.29    9.20
   3  -3   2   92.99    8.40
   3  -3   2   97.59    8.40
  -3   2  -2   49.70    4.30
  -3   2  -2   64.79    7.70
  -3   2  -2   40.70    4.30
  -3   2  -2   43.40    3.70
  -3   2  -2   42.30    5.20
  -3   2  -2   64.79    7.80
  -3   2  -2   44.90    5.50
  -3   2  -2   43.10    3.60
   3  -2   2   46.60    3.70
   3  -2   2   39.00    5.40
   3  -2   2   46.50    4.70
   3  -2   2   51.79    6.70
   3  -2   2   50.69    7.20
   3  -2   2   42.80    3.80
   3  -2   2   44.80    5.80
  -3   1  -2 1231.18   31.80
  -3   1  -2 1297.17   30.40
  -3   1  -2 1238.38   29.10
  -3   1  -2 1251.17   30.20
  -3   1  -2 1264.47   30.30
  -3   1  -2 1275.57   29.30
  -3   1  -2 1245.78   33.60
   3  -1   2 1275.27   30.40
   3  -1   2 1247.98   29.20
   3  -1   2 1288.57   33.70
   3  -1   2 1270.57   30.20
   3  -1   2 1283.77   31.90
   3  -1   2 1304.97   29.40
   3  -1   2 1263.17   30.30
  -3   0  -2 1173.98   28.00
  -3   0  -2 1170.98   26.60
  -3   0  -2 1134.69   28.30
  -3   0  -2 1110.99   27.00
  -3   0  -2 1166.58   29.10
  -3   0  -2 1191.48   27.80
  -3   0  -2 1074.89   30.70
   3   0   2 1172.58   26.60
   3   0   2 1200.68   31.30
   3   0   2 1171.08   27.10
   3   0   2 1196.68   27.90
   3   0   2 1209.28   29.10
   3   0   2 1224.18   26.80
   3   0   2 1176.58   28.30
   3   0   2 1171.68   28.00
  -3  -1  -2 1313.47   31.20
  -3  -1  -2 1244.18   29.90
  -3  -1  -2 1265.47   29.00
  -3  -1  -2 1246.28   29.40
  -3  -1  -2 1282.17   29.10
  -3  -1  -2 1275.87   32.60
  -3  -1  -2 1225.08   33.00
  -3  -1  -2 1218.18   31.00
   3   1   2 1242.58   29.40
   3   1   2 1303.57   29.20
   3   1   2 1257.67   31.10
   3   1   2 1280.87   30.00
   3   1   2 1272.57   29.00
   3   1   2 1250.67   32.90
   3   1   2 1242.18   32.10
   3   1   2 1298.87   31.10
  -3  -2  -2   69.39    8.30
  -3  -2  -2   55.59    7.40
  -3  -2  -2   52.79    6.50
  -3  -2  -2   53.89    4.70
  -3  -2  -2   54.79    7.10
  -3  -2  -2   50.69    4.70
  -3  -2  -2   51.89    4.20
   3   2   2   46.30    4.90
   3   2   2   44.00    2.50
   3   2   2   54.69    6.60
   3   2   2   50.39    6.80
   3   2   2   55.99    7.70
   3   2   2   45.40    4.30
   3   2   2   42.30    2.20
   3   2   2   51.19    4.40
  -3  -3  -2  121.79   10.10
  -3  -3  -2   95.59    4.50
  -3  -3  -2  103.49   12.10
  -3  -3  -2  115.99   12.60
   3   3   2  104.79    7.40
   3   3   2   91.99    6.90
   3   3   2  101.49    6.60
   3   3   2  109.59    5.10
   3   3   2   94.89    6.70
  -3  -4  -2   36.70    4.00
  -3  -4  -2   41.00   11.00
  -3  -4  -2   44.10   11.00
  -3  -4  -2   46.60    7.90
  -3  -4  -2   41.10    5.90
   3   4   2   43.10    5.00
   3   4   2   48.20    5.40
   3   4   2   30.60    5.40
   3   4   2   39.00    5.00
   3   4   2   42.30    5.80
  -3  -5  -2  272.87   11.60
  -3  -5  -2  264.67   19.00
  -3  -5  -2  283.17   10.70
  -3  -5  -2  302.97   20.50
  -3  -5  -2  276.67   12.50
   3   5   2  294.67   12.60
   3   5   2  280.97   12.50
   3   5   2  290.07    9.70
   3   5   2  296.57   11.80
   3   5   2  282.77   11.10
  -3  -6  -2   20.50   12.80
  -3  -6  -2    4.20    5.90
  -3  -6  -2    3.20    2.20
  -3  -6  -2   13.40   12.60
   3   6   2   11.20    6.10
   3   6   2   -1.90    4.50
   3   6   2    3.20    5.80
   3   6   2    3.70    1.80
   3   6   2   -2.00    5.30
  -3  -7  -2   27.10    8.20
  -3  -7  -2   54.49   15.60
  -3  -7  -2   35.90   16.60
   3   7   2   34.20    8.30
   3   7   2   35.80    6.60
   3   7   2   42.10    8.60
  -3  -8  -2   99.99   12.10
  -3  -8  -2   92.09   20.90
  -3  -8  -2   92.69   21.10
   3   8   2   82.39   11.00
   3   8   2   75.89    8.80
   3   8   2   87.39   11.60
  -3  -9  -2    0.80    9.40
  -3  -9  -2   14.60   19.20
  -3  -9  -2   32.20   20.80
   3   9   2   -1.30    8.20
   3   9   2  -10.30    9.30
   3   9   2   -1.70    6.50
  -3 -10  -2   24.00   21.40
  -3 -10  -2   16.30   10.40
  -3 -10  -2   10.90   18.00
   3  10   2   27.50    7.80
   3  10   2   14.90   10.80
   3  10   2   23.20    9.90
  -3 -11  -2   52.09   17.50
  -3 -11  -2   52.49   14.20
  -3 -11  -2   18.90   21.70
   3  11   2   48.80   11.90
   3  11   2   49.00    9.00
  -3 -12  -2   15.10   11.70
  -3 -12  -2    9.80   22.60
   3  12   2   34.50   12.00
   3  12   2   44.70    9.40
  -3 -13  -2  -17.40   22.20
  -3 -13  -2  -12.00   11.20
   3  13   2   -9.90    9.80
   3  13   2   16.90    8.10
  -2  13  -2   25.60   11.80
  -2  13  -2  -27.50   15.30
  -2  13  -2   32.50    8.60
   2 -13   2    6.60   18.90
   2 -13   2    5.80   13.30
   2 -13   2   22.20    8.00
  -2  12  -2   20.90    7.80
  -2  12  -2    7.10   14.40
  -2  12  -2   23.80   11.20
   2 -12   2    5.10   12.30
   2 -12   2    7.30   20.10
   2 -12   2   25.90    8.00
  -2  11  -2  -20.50   11.60
  -2  11  -2   10.40    7.00
  -2  11  -2   -2.00    9.10
   2 -11   2   -2.60   11.00
   2 -11   2   15.30   17.70
   2 -11   2   12.20    6.90
  -2  10  -2   22.60   13.10
  -2  10  -2   30.00   10.30
  -2  10  -2   26.60    7.50
   2 -10   2   26.20   11.70
   2 -10   2   24.80    7.30
   2 -10   2   10.00   16.40
  -2   9  -2   -7.40   10.90
  -2   9  -2   16.70    9.10
  -2   9  -2    3.20    6.20
   2  -9   2    4.10    6.60
   2  -9   2    4.30    6.20
   2  -9   2   14.70   15.50
   2  -9   2   11.30   10.30
  -2   8  -2   98.79    9.30
  -2   8  -2  121.99   11.00
  -2   8  -2  114.89   16.40
  -2   8  -2  107.09   12.10
   2  -8   2  109.79   18.10
   2  -8   2  107.09    9.30
   2  -8   2  105.99   12.80
   2  -8   2  112.29   10.60
   2  -8   2  105.19   11.30
  -2   7  -2  282.17   18.40
  -2   7  -2  270.47   13.40
  -2   7  -2  261.67   11.90
  -2   7  -2  253.77   15.30
  -2   7  -2  268.97   14.70
   2  -7   2  267.17   12.50
   2  -7   2  281.87   21.20
   2  -7   2  268.67   15.40
   2  -7   2  263.07   11.80
   2  -7   2  268.97   11.00
  -2   6  -2   -2.00    5.60
  -2   6  -2    4.00    7.90
  -2   6  -2   -4.80    5.50
  -2   6  -2   -1.30    4.00
  -2   6  -2   -0.10    7.20
   2  -6   2    2.50    4.50
   2  -6   2   -0.10    4.00
   2  -6   2    3.20    6.30
   2  -6   2    2.40    3.40
   2  -6   2    5.80   10.50
  -2   5  -2  427.46   15.10
  -2   5  -2  434.06   14.20
  -2   5  -2  422.86   19.00
  -2   5  -2  446.26   16.00
  -2   5  -2  461.95   17.70
   2  -5   2  443.96   14.90
   2  -5   2  430.86   16.60
   2  -5   2  429.86   14.10
   2  -5   2  450.25   20.30
   2  -5   2  445.16   13.60
  -2   4  -2   66.49    6.20
  -2   4  -2   77.89   10.40
  -2   4  -2   71.79    9.30
  -2   4  -2   64.19    7.50
  -2   4  -2   61.59    5.50
   2  -4   2   56.29    5.40
   2  -4   2   61.19    6.30
   2  -4   2   55.89    7.30
   2  -4   2   47.10    4.80
   2  -4   2   72.49   10.90
  -2   3  -2  137.99    6.60
  -2   3  -2  131.79    7.90
  -2   3  -2  158.38   10.90
  -2   3  -2  140.79    6.50
  -2   3  -2  136.99   11.20
  -2   3  -2  154.28   10.10
   2  -3   2  124.99    5.00
   2  -3   2  131.09    8.20
   2  -3   2  134.89    6.30
   2  -3   2  148.29    8.80
   2  -3   2  141.19   10.50
  -2   2  -2   43.60    4.30
  -2   2  -2   42.50    5.40
  -2   2  -2   36.70    2.40
  -2   2  -2   41.60    2.30
  -2   2  -2   42.60    5.90
  -2   2  -2   38.00    3.70
  -2   2  -2   40.40    5.10
  -2   2  -2   47.90    4.20
   2  -2   2   52.19    5.30
   2  -2   2   38.30    2.40
   2  -2   2   43.80    3.40
   2  -2   2   46.80    4.30
   2  -2   2   47.60    4.40
   2  -2   2   44.10    3.80
   2  -2   2   44.50    5.20
   2  -2   2   48.80    6.00
  -2   1  -2 2776.12   62.19
  -2   1  -2 2769.12   63.79
  -2   1  -2 2822.92   63.39
  -2   1  -2 2740.53   61.39
  -2   1  -2 2722.43   61.69
  -2   1  -2 2666.43   64.99
  -2   1  -2 2786.82   61.79
   2  -1   2 2766.02   61.49
   2  -1   2 2773.02   64.89
   2  -1   2 2825.82   63.59
   2  -1   2 2854.11   61.79
   2  -1   2 2793.42   63.19
   2  -1   2 2702.23   62.19
   2  -1   2 2757.72   63.69
  -2   0  -2  597.04   15.60
  -2   0  -2  574.64   15.00
  -2   0  -2  544.95   17.00
  -2   0  -2  592.04   14.30
  -2   0  -2  574.54   13.90
  -2   0  -2  571.34   14.20
  -2   0  -2  586.04   13.80
   2   0   2  581.24   15.00
   2   0   2  583.64   17.10
   2   0   2  582.84   13.80
   2   0   2  586.64   14.30
   2   0   2  596.04   14.30
   2   0   2  606.24   15.50
   2   0   2  571.34   14.00
  -2  -1  -2 2770.82   61.59
  -2  -1  -2 2656.23   62.79
  -2  -1  -2 2746.73   64.49
  -2  -1  -2 2763.32   61.49
  -2  -1  -2 2721.13   61.49
  -2  -1  -2 2575.34   64.39
  -2  -1  -2 2807.62   63.09
  -2  -1  -2 2766.92   62.99
   2   1   2 2841.82   62.99
   2   1   2 2821.22   61.59
   2   1   2 2934.51   64.49
   2   1   2 2686.03   61.39
   2   1   2 2803.32   64.19
   2   1   2 2791.72   64.49
   2   1   2 2710.13   61.59
  -2  -2  -2   39.90    3.90
  -2  -2  -2   41.50    3.90
  -2  -2  -2   47.40    7.20
  -2  -2  -2   40.30    2.70
  -2  -2  -2   45.30    6.40
  -2  -2  -2   42.70    6.70
  -2  -2  -2   41.10    3.70
   2   2   2   45.00    3.80
   2   2   2   51.89    7.20
   2   2   2   45.10    5.50
   2   2   2   39.60    2.80
   2   2   2   42.10    4.00
   2   2   2   40.80    3.90
   2   2   2   43.70    5.90
  -2  -3  -2  131.29    6.10
  -2  -3  -2  148.99   10.50
  -2  -3  -2  154.28   13.40
  -2  -3  -2  123.19    7.50
  -2  -3  -2  156.08   13.80
   2   3   2  132.99    7.60
   2   3   2  137.79    6.30
   2   3   2  158.08    8.10
   2   3   2  133.39    6.70
   2   3   2  136.39    7.50
  -2  -4  -2   44.30    6.50
  -2  -4  -2   66.19   11.00
  -2  -4  -2   57.79    5.50
  -2  -4  -2   73.59   12.40
  -2  -4  -2   60.49    7.10
   2   4   2   70.79    5.60
   2   4   2   65.89    7.00
   2   4   2   68.89    6.50
   2   4   2   64.39    7.00
   2   4   2   64.29    5.80
  -2  -5  -2  431.46   23.20
  -2  -5  -2  384.26   21.40
  -2  -5  -2  438.76   14.90
  -2  -5  -2  434.96   15.60
  -2  -5  -2  436.96   11.70
   2   5   2  439.86   11.80
   2   5   2  439.96   15.60
   2   5   2  445.36   15.80
   2   5   2  444.56   14.10
   2   5   2  429.46   15.80
  -2  -6  -2    0.20   11.20
  -2  -6  -2    2.50    5.80
  -2  -6  -2    9.60   12.80
   2   6   2    3.10    5.90
   2   6   2    0.10    4.30
   2   6   2    6.10    5.50
  -2  -7  -2  256.07   23.90
  -2  -7  -2  268.57   14.80
  -2  -7  -2  266.77   22.00
   2   7   2  273.27   12.30
   2   7   2  254.97   14.50
   2   7   2  281.57   15.30
  -2  -8  -2  116.19   22.30
  -2  -8  -2  117.09   18.70
  -2  -8  -2  131.49   13.40
   2   8   2  108.49   10.80
   2   8   2   99.19    9.50
   2   8   2  113.99   13.40
  -2  -9  -2   -1.50    9.20
  -2  -9  -2   23.50   19.30
  -2  -9  -2    9.70   16.70
   2   9   2    1.50    9.50
   2   9   2   -3.10    8.40
   2   9   2   13.00    7.50
  -2 -10  -2   27.70   11.30
  -2 -10  -2   25.90   15.00
  -2 -10  -2   18.10   21.20
   2  10   2   29.70    8.50
   2  10   2   17.60    8.10
   2  10   2    6.90   11.30
  -2 -11  -2    0.80   20.20
  -2 -11  -2   -7.50   10.10
  -2 -11  -2   18.40   15.40
   2  11   2    7.10    7.00
   2  11   2   -4.40    9.20
  -2 -12  -2    3.50   12.90
  -2 -12  -2    1.30   20.50
   2  12   2   16.00   11.20
   2  12   2   33.80    8.70
  -2 -13  -2   17.20   13.10
  -2 -13  -2   19.70   23.40
   2  13   2   31.80    9.40
   2  13   2   10.10   11.10
  -1  13  -2    7.70    7.40
  -1  13  -2  -31.30   12.30
  -1  13  -2    1.30    8.20
   1 -13   2    7.80    7.50
   1 -13   2  -37.90   18.00
   1 -13   2  -20.80   11.60
  -1  12  -2   -1.70    9.90
  -1  12  -2    9.90    8.10
   1 -12   2   16.10    8.20
   1 -12   2   -4.10   11.80
   1 -12   2  -19.80   17.20
  -1  11  -2    3.40    7.00
  -1  11  -2   -3.90   12.10
  -1  11  -2   12.90    8.10
   1 -11   2   -4.90   10.60
   1 -11   2   21.60    7.40
   1 -11   2   11.60   17.60
  -1  10  -2   41.90    8.20
  -1  10  -2   43.00   10.80
  -1  10  -2   24.80   13.20
   1 -10   2   39.70   12.40
   1 -10   2   44.60    8.10
   1 -10   2   39.40   19.10
  -1   9  -2   41.90   10.30
  -1   9  -2   25.80   12.30
  -1   9  -2   50.79    8.00
   1  -9   2   44.50   11.40
   1  -9   2   50.79   18.70
   1  -9   2   41.80    9.80
  -1   8  -2   38.30    7.10
  -1   8  -2   36.30   11.70
  -1   8  -2   40.80    9.60
   1  -8   2   64.19   17.30
   1  -8   2   40.30    9.30
   1  -8   2   41.30   10.50
  -1   7  -2   22.50    7.50
  -1   7  -2   18.30    5.40
  -1   7  -2   22.40    5.50
  -1   7  -2   12.80    9.10
   1  -7   2   21.40    3.40
   1  -7   2   12.40   13.50
   1  -7   2   22.00    8.40
   1  -7   2   20.00    7.80
  -1   6  -2    3.50    4.30
  -1   6  -2   14.60    7.80
  -1   6  -2   -5.30    5.10
  -1   6  -2    8.60    6.10
  -1   6  -2    3.10    4.70
   1  -6   2    4.00    2.80
   1  -6   2    2.20    6.60
   1  -6   2    4.20    6.40
   1  -6   2    5.20   10.80
  -1   5  -2   96.59    7.70
  -1   5  -2   89.19    6.50
  -1   5  -2  105.09    9.60
  -1   5  -2   97.69    7.50
  -1   5  -2  103.89   10.70
   1  -5   2   97.69    5.90
   1  -5   2  104.19    8.50
   1  -5   2  105.09   13.00
   1  -5   2   95.29    9.00
  -1   4  -2   71.89    9.30
  -1   4  -2   58.39    8.40
  -1   4  -2   51.09    5.10
  -1   4  -2   60.39    6.20
  -1   4  -2   50.89    5.80
   1  -4   2   66.29   11.00
   1  -4   2   55.49    7.50
   1  -4   2   54.89    7.10
   1  -4   2   51.29    5.30
  -1   3  -2   71.39    5.30
  -1   3  -2   82.39    6.80
  -1   3  -2   93.29    9.10
  -1   3  -2   98.69    9.10
  -1   3  -2   76.69   10.20
  -1   3  -2   89.09    5.20
   1  -3   2   75.09    7.30
   1  -3   2   93.69   10.60
   1  -3   2   83.19    6.30
   1  -3   2   73.49    5.20
   1  -3   2   87.09    8.20
   1  -3   2   74.79    5.70
  -1   2  -2 5689.93  124.09
  -1   2  -2 5741.43  124.99
  -1   2  -2 5536.55  129.29
  -1   2  -2 5668.33  126.89
  -1   2  -2 5698.33  125.09
  -1   2  -2 5758.22  125.49
  -1   2  -2 5310.97  126.39
   1  -2   2 5889.21  125.09
   1  -2   2 5833.52  124.19
   1  -2   2 5625.04  126.69
   1  -2   2 5626.24  127.29
   1  -2   2 5627.14  126.19
   1  -2   2 5258.67  125.99
   1  -2   2 5778.42  126.59
  -1   1  -2    1.70    1.00
  -1   1  -2    2.10    1.10
  -1   1  -2    0.40    1.30
  -1   1  -2    0.50    1.30
  -1   1  -2    1.80    1.60
  -1   1  -2   -1.00    2.40
   1  -1   2    0.90    1.30
   1  -1   2    1.80    1.10
   1  -1   2   -0.70    2.40
   1  -1   2    1.70    1.30
   1  -1   2    0.00    1.90
   1  -1   2    1.50    1.30
  -1   0  -2 3566.84   81.69
  -1   0  -2 3588.94   80.49
  -1   0  -2 3406.06   80.59
   1   0   2 3599.04   80.49
   1   0   2 3564.64   79.89
   1   0   2 3752.42   79.49
   1   0   2 3248.38   78.79
  -1  -1  -2    2.00    2.40
  -1  -1  -2    1.70    1.10
  -1  -1  -2   -0.40    1.90
  -1  -1  -2    2.00    1.20
  -1  -1  -2    0.70    2.80
  -1  -1  -2    1.90    0.90
  -1  -1  -2    1.20    1.10
   1   1   2    1.80    1.20
   1   1   2   -2.80    2.40
   1   1   2    1.30    0.90
   1   1   2    1.40    1.10
   1   1   2   -1.00    2.60
   1   1   2    1.50    0.90
   1   1   2    0.60    1.00
   1   1   2    0.70    1.90
  -1  -2  -2 5698.53  123.89
  -1  -2  -2 5602.84  132.59
  -1  -2  -2 5550.15  122.99
  -1  -2  -2 5769.22  128.49
  -1  -2  -2 5361.66  126.79
  -1  -2  -2 5597.34  123.39
  -1  -2  -2 5822.02  124.59
   1   2   2 5570.94  130.59
   1   2   2 5276.77  128.29
   1   2   2 5490.35  126.59
   1   2   2 5664.93  125.69
   1   2   2 5758.82  125.49
   1   2   2 5861.21  129.09
   1   2   2 5333.17  126.79
  -1  -3  -2   69.09    6.10
  -1  -3  -2   82.89    5.80
  -1  -3  -2   69.39    5.40
  -1  -3  -2   73.09    5.70
  -1  -3  -2   88.19   12.20
  -1  -3  -2   99.09   10.60
   1   3   2   92.29   10.80
   1   3   2   85.29    5.80
   1   3   2   72.29    6.20
   1   3   2   74.19    5.10
   1   3   2   69.49    5.70
   1   3   2   93.09    8.00
   1   3   2   75.39    6.40
  -1  -4  -2   52.09   12.50
  -1  -4  -2   40.70    6.00
  -1  -4  -2   42.00    4.10
  -1  -4  -2   53.39   11.30
  -1  -4  -2   45.70    5.70
   1   4   2   52.59    6.40
   1   4   2   54.19    5.10
   1   4   2   67.99    7.10
   1   4   2   58.89    6.70
  -1  -5  -2   87.79    8.20
  -1  -5  -2   88.29   14.10
  -1  -5  -2   83.89   12.50
   1   5   2   94.49    6.50
   1   5   2   92.89    3.90
   1   5   2   91.29    8.50
   1   5   2   94.69    6.00
   1   5   2   93.59    8.30
  -1  -6  -2    6.00    5.90
  -1  -6  -2    8.80   12.00
  -1  -6  -2   -2.20   12.70
   1   6   2    8.30    4.30
   1   6   2    1.30    5.90
   1   6   2   13.90    6.30
  -1  -7  -2   16.60   15.30
  -1  -7  -2   13.20    7.40
  -1  -7  -2   32.20   14.00
   1   7   2   10.30    5.30
   1   7   2   19.30    7.90
   1   7   2    9.90    7.00
  -1  -8  -2   36.80    9.90
  -1  -8  -2   31.20   15.60
  -1  -8  -2   57.79   19.00
   1   8   2   49.20    9.60
   1   8   2   37.70   10.40
   1   8   2   41.30    7.10
  -1  -9  -2   53.39   20.40
  -1  -9  -2   48.20   12.20
  -1  -9  -2   41.40   14.40
   1   9   2   41.60    7.70
   1   9   2   35.00   10.70
   1   9   2   29.20    9.90
  -1 -10  -2   28.00   20.20
  -1 -10  -2   56.89   15.70
  -1 -10  -2   46.90   12.10
   1  10   2   53.79   10.10
   1  10   2    8.20   11.80
   1  10   2   33.10    7.90
  -1 -11  -2   24.00   14.10
  -1 -11  -2   12.90   10.90
  -1 -11  -2   25.80   20.60
   1  11   2   13.50    9.70
   1  11   2  -15.80   11.90
   1  11   2   14.40    8.00
  -1 -12  -2   -3.40   11.00
  -1 -12  -2   -9.90   19.30
   1  12   2   -5.70    6.30
   1  12   2    2.10   10.20
  -1 -13  -2  -18.20   11.60
  -1 -13  -2  -34.90   19.20
   1  13   2    2.10    7.20
   1  13   2  -11.10    9.80
   0  13  -2   27.90    8.70
   0  13  -2    4.70   10.60
   0 -13   2    2.70   20.50
   0 -13   2   17.40    8.30
   0 -13   2   -9.70   12.40
   0  12  -2  -12.70   12.00
   0  12  -2   -0.30    9.90
   0  12  -2    6.70    7.40
   0 -12   2    4.60    7.20
   0 -12   2  -18.40   18.60
   0 -12   2   -1.20   11.80
   0  11  -2  140.39   12.00
   0  11  -2  110.59   17.70
   0  11  -2  112.99   14.40
   0 -11   2  106.69   24.10
   0 -11   2  127.89   16.60
   0  10  -2   31.70    8.00
   0  10  -2   22.40   12.60
   0  10  -2   32.80   10.50
   0 -10   2   34.60   12.20
   0 -10   2   52.89   20.80
   0   9  -2    6.50    6.60
   0   9  -2   17.80    9.10
   0   9  -2   14.00   12.40
   0  -9   2    7.20   10.30
   0  -9   2   29.30   18.30
   0  -9   2   12.80   10.40
   0   8  -2  130.69   15.30
   0   8  -2  117.19   11.00
   0   8  -2  102.79    9.50
   0  -8   2  144.39   21.60
   0  -8   2  119.69   16.10
   0  -8   2  133.99   13.70
   0   7  -2  147.59    9.50
   0   7  -2  170.08   16.00
   0   7  -2  156.48   12.10
   0  -7   2  169.98   20.70
   0  -7   2  165.88   13.00
   0  -7   2  163.88   15.60
   0   6  -2  226.38    6.80
   0   6  -2  245.48   16.00
   0   6  -2  224.48   10.20
   0   6  -2  225.18   12.50
   0  -6   2  228.08   19.90
   0  -6   2  232.38    6.60
   0  -6   2  225.38   15.20
   0  -6   2  214.28   13.00
   0   5  -2   75.49    9.60
   0   5  -2   63.99    6.00
   0   5  -2   56.19    6.60
   0   5  -2   61.99    5.10
   0   5  -2   54.99    7.10
   0  -5   2   61.29    3.80
   0  -5   2   64.19   12.20
   0  -5   2   67.89    7.90
   0  -5   2   68.09    9.40
   0   4  -2  200.68   10.20
   0   4  -2  230.28    9.10
   0   4  -2  222.48   12.40
   0   4  -2  199.18    9.10
   0   4  -2  199.28    8.60
   0  -4   2  209.08   16.30
   0  -4   2  214.38   12.10
   0  -4   2  203.08   10.80
   0  -4   2  220.68    7.80
   0   3  -2  245.98   10.10
   0   3  -2  270.47    8.80
   0   3  -2  246.28   10.30
   0   3  -2  269.97   12.00
   0   3  -2  256.27    8.90
   0   3  -2  248.28   13.30
   0  -3   2  275.37    9.90
   0  -3   2  274.27   10.10
   0  -3   2  275.87   15.60
   0  -3   2  262.27   11.30
   0  -3   2  259.07   10.20
   0   2  -2    9.60    3.40
   0   2  -2    7.30    2.10
   0   2  -2    7.00    3.20
   0   2  -2    6.90    1.60
   0   2  -2    5.70    2.50
   0   2  -2    4.20    2.50
   0   2  -2    9.80    3.70
   0  -2   2    4.70    3.40
   0  -2   2    8.40    1.90
   0  -2   2    7.80    2.00
   0  -2   2    9.90    2.60
   0  -2   2    1.60    2.30
   0  -2   2    8.60    3.90
   0  -2   2    4.80    3.10
   0   1  -2   11.30    1.60
   0   1  -2   11.20    1.40
   0   1  -2   13.30    2.30
   0   1  -2   14.60    1.60
   0   1  -2    9.10    1.50
   0   1  -2   13.20    1.40
   0   1  -2   13.10    2.20
   0  -1   2   13.70    1.20
   0  -1   2   10.90    1.30
   0  -1   2   11.70    1.30
   0  -1   2   13.70    1.60
   0  -1   2   12.50    2.20
   0  -1   2   15.50    2.10
   0  -1   2   12.00    2.50
   0  -1   2   14.10    1.60
   0   0  -2   25.20    2.50
   0   0  -2   26.10    2.10
   0  -1  -2   13.10    1.60
   0  -1  -2   14.10    2.30
   0  -1  -2   12.20    1.10
   0  -1  -2   10.30    1.10
   0  -1  -2   10.60    1.10
   0  -1  -2   11.70    2.30
   0  -1  -2   12.70    1.80
   0  -1  -2   10.30    2.50
   0   1   2   10.30    2.50
   0   1   2   11.10    1.10
   0   1   2   13.40    1.50
   0   1   2   17.10    2.60
   0   1   2   11.70    1.30
   0   1   2   13.60    1.90
   0   1   2   12.00    1.90
   0  -2  -2    7.30    2.20
   0  -2  -2    4.80    2.40
   0  -2  -2    8.70    2.30
   0  -2  -2    5.10    1.70
   0  -2  -2    3.70    4.50
   0  -2  -2    5.40    2.40
   0  -2  -2    4.50    2.20
   0  -2  -2   12.10    4.40
   0   2   2    5.20    4.30
   0   2   2    6.30    4.50
   0   2   2    7.30    2.20
   0   2   2    7.60    2.30
   0   2   2    5.50    2.30
   0   2   2    6.60    1.70
   0   2   2    9.00    2.50
   0  -3  -2  264.57    9.90
   0  -3  -2  260.17   15.40
   0  -3  -2  239.68   13.40
   0  -3  -2  255.27    8.20
   0  -3  -2  257.17    9.80
   0  -3  -2  260.57    9.20
   0  -3  -2  250.17    8.60
   0   3   2  239.08    9.00
   0   3   2  254.37    9.20
   0   3   2  257.17    8.50
   0   3   2  247.48   10.00
   0   3   2  249.38    9.90
   0   3   2  231.38   13.60
   0   3   2  244.08    8.10
   0  -4  -2  198.48    9.90
   0  -4  -2  209.48   15.00
   0  -4  -2  232.08   15.90
   0   4   2  222.78   11.10
   0   4   2  217.68    9.60
   0   4   2  207.58    8.40
   0   4   2  200.48    8.20
   0   4   2  208.68    7.60
   0  -5  -2   76.99   11.70
   0  -5  -2   61.19    7.20
   0  -5  -2   71.49   10.40
   0   5   2   58.09    4.00
   0   5   2   59.49    5.50
   0   5   2   59.59    7.50
   0   5   2   59.19    7.20
   0   5   2   56.69    5.30
   0  -6  -2  247.48   20.60
   0  -6  -2  223.98   15.90
   0  -6  -2  226.68   12.50
   0   6   2  222.18    9.80
   0   6   2  224.48   13.10
   0   6   2  230.78   12.50
   0   6   2  217.98    8.90
   0   6   2  233.48    7.50
   0  -7  -2  171.08   15.70
   0  -7  -2  143.39   19.60
   0  -7  -2  157.38   12.40
   0   7   2  171.38   12.30
   0   7   2  156.28   12.70
   0   7   2  158.88    9.30
   0  -8  -2  134.09   13.60
   0  -8  -2  122.39   18.50
   0  -8  -2  124.79   17.80
   0   8   2  116.99   14.80
   0   8   2  125.79    9.50
   0   8   2  124.39   12.80
   0  -9  -2    1.70    9.70
   0  -9  -2    9.50   12.20
   0  -9  -2   27.00   18.80
   0   9   2   16.20    8.90
   0   9   2    8.30    6.20
   0   9   2   10.50   10.60
   0 -10  -2   36.80   11.70
   0 -10  -2   36.60   19.90
   0 -10  -2   49.10   13.90
   0  10   2   32.50   10.50
   0  10   2   42.80    8.00
   0  10   2   13.90   11.30
   0 -11  -2  129.49   24.20
   0 -11  -2  106.09   15.30
   0  11   2   91.69   16.00
   0  11   2  129.39   11.20
   0  11   2  102.59   14.10
   0 -12  -2   -8.90   18.70
   0 -12  -2   -5.60   11.30
   0  12   2   -3.70    7.40
   0  12   2   -4.70    9.80
   0 -13  -2    7.90   12.90
   0 -13  -2   10.80   21.30
   0  13   2   26.20   11.90
   0  13   2   20.70    8.00
   1  13  -2    3.30   10.40
   1  13  -2    2.60    7.40
  -1 -13   2  -10.50   12.30
  -1 -13   2  -35.00   19.60
   1  12  -2   38.60   12.00
   1  12  -2   44.50    9.20
  -1 -12   2   33.20   22.60
  -1 -12   2   30.40   13.20
   1  11  -2   -5.50    9.00
   1  11  -2    3.90    6.90
  -1 -11   2   -8.70   11.80
  -1 -11   2   -7.20   18.30
   1  10  -2  203.88   19.30
   1  10  -2  218.28   13.70
   1  10  -2  220.98   17.00
  -1 -10   2  215.68   28.10
  -1 -10   2  198.48   18.20
  -1 -10   2  201.88   20.90
   1   9  -2  281.77   16.10
   1   9  -2  274.27   21.20
   1   9  -2  235.58   13.60
  -1  -9   2  254.87   21.20
  -1  -9   2  280.27   18.70
  -1  -9   2  247.28   28.60
   1   8  -2   12.00    9.40
   1   8  -2   11.20    8.00
   1   8  -2   10.20    6.80
  -1  -8   2   25.90   13.00
  -1  -8   2    8.10   17.00
  -1  -8   2   10.60    9.10
   1   7  -2   50.09    7.70
   1   7  -2   40.00    9.70
   1   7  -2   49.20    6.90
  -1  -7   2   56.59   16.20
  -1  -7   2   62.69    9.70
  -1  -7   2   50.89   12.80
   1   6  -2   22.80    8.50
   1   6  -2   14.20    6.50
   1   6  -2   17.40    4.90
  -1  -6   2   13.80   12.80
  -1  -6   2   25.70   10.00
  -1  -6   2   17.80    7.10
   1   5  -2    5.80    5.20
   1   5  -2   10.30    4.70
   1   5  -2    7.70    4.20
   1   5  -2   14.20    6.30
  -1  -5   2   13.70    5.90
  -1  -5   2   10.50    8.50
  -1  -5   2   15.90    8.20
   1   4  -2  115.49    4.70
   1   4  -2  134.59    9.80
   1   4  -2  131.99    7.20
   1   4  -2  121.09    7.40
   1   4  -2  110.79    8.20
  -1  -4   2  126.09    9.20
  -1  -4   2  141.69    6.60
  -1  -4   2  126.09   14.70
  -1  -4   2  127.49   10.90
  -1  -4   2  132.49   10.10
   1   3  -2   15.00    5.20
   1   3  -2   20.90    4.70
   1   3  -2   22.80    7.30
   1   3  -2   16.70    3.70
   1   3  -2   17.40    3.70
  -1  -3   2   17.00    7.80
  -1  -3   2   21.80    5.60
  -1  -3   2   18.90    4.60
  -1  -3   2   18.30    4.90
  -1  -3   2   21.40    4.80
   1   2  -2  903.41   23.40
   1   2  -2  910.81   22.50
   1   2  -2  901.11   22.60
   1   2  -2  949.80   24.20
   1   2  -2  919.21   21.90
   1   2  -2  895.61   22.40
   1   2  -2  913.51   22.30
   1   2  -2  941.81   22.90
  -1  -2   2  901.01   23.30
  -1  -2   2  933.61   22.70
  -1  -2   2  898.11   22.60
  -1  -2   2  892.31   22.50
  -1  -2   2  903.11   24.40
  -1  -2   2  924.71   22.50
  -1  -2   2  919.31   22.50
  -1  -2   2  967.90   22.00
   1   1  -2  144.19    5.20
   1   1  -2  153.58    4.80
   1   1  -2  150.28    5.20
   1   1  -2  142.89    4.40
   1   1  -2  140.79    5.00
   1   1  -2  138.09    4.90
   1   1  -2  143.69    5.50
   1   1  -2  139.49    4.70
   1   1  -2  146.49    5.30
  -1  -1   2  138.69    5.20
  -1  -1   2  140.59    4.70
  -1  -1   2  139.59    5.40
  -1  -1   2  141.39    4.70
  -1  -1   2  140.59    4.30
  -1  -1   2  144.59    5.10
  -1  -1   2  140.59    4.70
  -1  -1   2  141.49    5.00
  -1  -1   2  144.19    5.50
  -1  -1   2  138.29    5.20
  -1   0   2 2734.63   60.39
  -1   0   2 2698.93   61.49
  -1   0   2 2883.81   61.19
  -1   0   2 2736.83   61.89
  -1   0   2 2769.52   60.39
  -1   0   2 2777.32   60.49
  -1   0   2 2514.55   62.59
  -1   0   2 2782.22   64.29
  -1   0   2 2806.92   63.09
   1  -1  -2  148.29    4.70
   1  -1  -2  143.79    5.60
   1  -1  -2  134.39    5.30
   1  -1  -2  145.39    5.60
   1  -1  -2  144.89    5.90
   1  -1  -2  136.89    3.70
   1  -1  -2  140.29    4.20
  -1   1   2  142.89    3.70
  -1   1   2  141.29    4.20
  -1   1   2  141.19    5.50
  -1   1   2  145.39    5.90
  -1   1   2  147.49    5.60
  -1   1   2  144.29    5.60
  -1   1   2  143.09    4.70
  -1   1   2  141.89    5.90
   1  -2  -2  893.21   23.10
   1  -2  -2  878.31   23.10
   1  -2  -2  936.51   23.10
   1  -2  -2  896.81   20.50
   1  -2  -2  839.92   21.30
   1  -2  -2  878.31   23.90
  -1   2   2  853.91   24.00
  -1   2   2  884.41   22.70
  -1   2   2  858.21   21.30
  -1   2   2  932.81   23.00
  -1   2   2  916.71   22.00
  -1   2   2  848.52   23.20
  -1   2   2  882.91   20.50
  -1   2   2  904.01   23.30
   1  -3  -2   19.90    4.40
   1  -3  -2   18.80    8.20
   1  -3  -2   16.00    2.90
   1  -3  -2   14.10    4.80
   1  -3  -2   16.90    6.10
  -1   3   2   15.30    4.50
  -1   3   2   19.10    6.90
  -1   3   2   14.40    2.80
  -1   3   2   13.40    3.90
  -1   3   2   17.10    4.50
   1  -4  -2  117.39   14.10
   1  -4  -2  117.69    8.30
   1  -4  -2  120.39   10.40
  -1   4   2  125.79    8.40
  -1   4   2  128.99    9.10
  -1   4   2  112.39    6.70
  -1   4   2  108.49    6.30
  -1   4   2  123.89    6.10
  -1   4   2  118.79   11.70
   1  -5  -2   13.60    7.60
   1  -5  -2   10.70    5.40
   1  -5  -2   11.90    9.70
  -1   5   2   15.00    3.50
  -1   5   2   15.70    5.50
  -1   5   2   15.40    3.80
  -1   5   2    8.90    3.50
  -1   5   2    9.40    6.00
   1  -6  -2   25.30    6.90
   1  -6  -2   10.50    9.30
   1  -6  -2   14.80    7.60
  -1   6   2   10.90    6.60
  -1   6   2   10.80    4.70
  -1   6   2   19.10    4.20
  -1   6   2   16.60    3.80
  -1   6   2   16.30    6.40
   1  -7  -2   53.09    9.00
   1  -7  -2   47.20    9.80
   1  -7  -2   51.69   15.10
  -1   7   2   53.19    5.60
  -1   7   2   43.50    7.30
  -1   7   2   40.00    9.00
  -1   7   2   45.70    5.40
  -1   7   2   48.60    6.20
   1  -8  -2    7.90    8.70
   1  -8  -2    8.40   10.30
   1  -8  -2   23.60   16.10
  -1   8   2   11.60   10.10
  -1   8   2    0.90    5.10
  -1   8   2   -2.30    4.10
  -1   8   2   18.60    7.70
  -1   8   2    3.30    7.80
   1  -9  -2  273.57   26.90
   1  -9  -2  289.67   19.40
   1  -9  -2  237.88   19.00
  -1   9   2  259.87   19.20
  -1   9   2  249.48   16.90
  -1   9   2  269.97   13.90
   1 -10  -2  250.27   18.70
   1 -10  -2  196.98   17.70
   1 -10  -2  227.08   27.10
  -1  10   2  205.58   12.50
  -1  10   2  181.88   18.90
  -1  10   2  181.58   16.40
   1 -11  -2   -2.00   10.30
   1 -11  -2    3.10   17.90
  -1  11   2  -18.30   10.50
  -1  11   2   13.10    6.90
  -1  11   2   -2.50    9.20
   1 -12  -2   42.80   20.80
   1 -12  -2   18.20   12.20
  -1  12   2   40.00    8.40
  -1  12   2   24.70    9.40
  -1  12   2   -4.70   12.70
   1 -13  -2  -14.30   11.50
   1 -13  -2  -24.00   18.50
  -1  13   2  -15.70    9.60
  -1  13   2   21.60    8.80
   2  13  -2   42.30   12.60
   2  13  -2   34.80   10.20
  -2 -13   2  -12.00   25.00
  -2 -13   2   47.90   14.90
   2  12  -2    8.30    8.50
   2  12  -2    0.80    9.90
  -2 -12   2  -12.70   21.30
  -2 -12   2  -28.80   10.10
   2  11  -2   21.80   10.50
   2  11  -2   28.90    9.00
   2  11  -2    8.20   12.50
  -2 -11   2   -1.60   19.90
  -2 -11   2    5.00   11.30
   2  10  -2  143.19   15.40
   2  10  -2  180.98   13.00
   2  10  -2  158.58   18.90
  -2 -10   2  173.98   17.60
  -2 -10   2  161.38   22.00
  -2 -10   2  151.28   26.70
   2   9  -2   51.09    9.20
   2   9  -2   36.60   11.30
   2   9  -2   38.70    8.80
  -2  -9   2   38.70   20.30
  -2  -9   2   47.00   16.60
  -2  -9   2   53.19   12.00
   2   8  -2    2.70    6.10
   2   8  -2   14.90    9.10
   2   8  -2   13.80    8.10
  -2  -8   2   30.10   17.90
  -2  -8   2   15.10    9.10
  -2  -8   2   28.50   15.00
   2   7  -2    4.70    5.30
   2   7  -2    9.10    5.70
   2   7  -2   14.50    8.80
  -2  -7   2    7.70   11.90
  -2  -7   2    4.60   14.00
  -2  -7   2    1.40    7.30
   2   6  -2   -0.30    6.90
   2   6  -2   -4.70    4.30
   2   6  -2    3.30    6.00
[truncated: 3,026,159 more chars]
