# Supplementary material for: Triaceto­nitrile­(1,4,7-trimethyl-1,4,7-tri­aza­cyclonona­ne)cobalt(II) bis­(tetra­phenyl­borate)
Source: IUCrdata. 2024 Jun 11;9(Pt 6):x240539. doi: 10.1107/S241431462400539X (PMC11223681; doi:10.1107/S241431462400539X)
Supplement: Supplementary file 2 [file x-09-x240539-Isup2.hkl]

data_I                                                                          
_shelx_title ' cjh01-1_a.res in P2(1)/c'                                        
_shelx_refln_list_code          4                                               
_shelx_F_calc_maximum      400.26                                               
_exptl_crystal_F_000      2108.00                                               
_reflns_d_resolution_high  0.8486                                               
                                                                                
loop_                                                                           
 _space_group_symop_operation_xyz                                               
 'x, y, z'                                                                      
 '-x, y+1/2, -z+1/2'                                                            
 '-x, -y, -z'                                                                   
 'x, -y-1/2, z-1/2'                                                             
                                                                                
_cell_length_a    18.1245                                                       
_cell_length_b    11.6689                                                       
_cell_length_c    26.0675                                                       
_cell_angle_alpha  90.000                                                       
_cell_angle_beta   90.332                                                       
_cell_angle_gamma  90.000                                                       
                                                                                
_shelx_F_squared_multiplier     1.000                                           
                                                                                
loop_                                                                           
 _refln_index_h                                                                 
 _refln_index_k                                                                 
 _refln_index_l                                                                 
 _refln_F_squared_calc                                                          
 _refln_F_squared_meas                                                          
 _refln_F_squared_sigma                                                         
 _refln_observed_status                                                         
   2   0   0        603.05        608.17        10.85 o                         
   3   0   0       8684.19       8213.95        62.01 o                         
   4   0   0       2664.19       2605.28        35.90 o                         
   5   0   0        384.10        367.42        24.20 o                         
   6   0   0       9134.30       8591.67        95.15 o                         
   7   0   0        672.51        679.15        40.84 o                         
   8   0   0      11996.95      11699.08       151.39 o                         
   9   0   0       7433.11       8053.85       123.13 o                         
  10   0   0      12262.12      12245.57       167.95 o                         
  11   0   0        359.52        284.73        45.05 o                         
  12   0   0       1941.89       1977.88        81.71 o                         
  13   0   0       7740.78       7713.42       143.69 o                         
  14   0   0         58.84         80.02        55.76 o                         
  15   0   0         81.06         31.04        58.01 o                         
  16   0   0       2942.15       2738.03       107.31 o                         
  17   0   0       1986.14       2322.35       103.88 o                         
  18   0   0        104.14         40.96       102.40 o                         
  19   0   0        834.94        959.88       136.30 o                         
  20   0   0          8.65        -32.87       100.32 o                         
  21   0   0       1496.55       1711.78       166.91 o                         
   1   1   0      16746.04      16194.73       106.85 o                         
   2   1   0      38148.13      38044.11       162.75 o                         
   3   1   0      31434.96      31880.34       134.68 o                         
   4   1   0       3323.74       3107.14        22.64 o                         
   5   1   0       2413.21       2450.33        24.04 o                         
   6   1   0        555.71        583.02        16.18 o                         
   7   1   0      10286.13       9572.96        66.80 o                         
   8   1   0        399.40        314.79        13.57 o                         
   9   1   0       3213.27       3102.13        36.31 o                         
  10   1   0       3788.28       3880.06        62.06 o                         
  11   1   0        737.97        707.90        38.92 o                         
  12   1   0       1287.73       1267.07        50.41 o                         
  13   1   0        328.71        372.22        40.09 o                         
  14   1   0        736.55        738.98        49.20 o                         
  15   1   0        745.96        754.25        51.93 o                         
  16   1   0          9.31        -36.70        41.28 o                         
  17   1   0         24.19         12.60        52.40 o                         
  18   1   0       1882.89       1769.23        85.22 o                         
  19   1   0         66.71         83.83        72.11 o                         
  20   1   0       1134.40       1017.45       117.73 o                         
  21   1   0         49.75         54.03        70.44 o                         
   0   2   0      34632.52      35988.12       360.60 o                         
   1   2   0      12443.57      12057.41        58.16 o                         
   2   2   0        262.07        271.58         8.59 o                         
   3   2   0      44173.10      44754.04       187.98 o                         
   4   2   0        597.71        668.27        15.71 o                         
   5   2   0        145.54        162.62        12.01 o                         
   6   2   0       2969.18       2987.48        30.79 o                         
   7   2   0       2779.90       2548.32        29.47 o                         
   8   2   0       6725.74       6411.52        53.02 o                         
   9   2   0       5911.04       6255.38        53.50 o                         
  10   2   0       1036.71        916.16        24.08 o                         
  11   2   0       3124.04       3052.47        42.71 o                         
  12   2   0       2469.22       2440.74        39.82 o                         
  13   2   0        813.01        793.27        45.41 o                         
  14   2   0         79.33         33.68        37.28 o                         
  15   2   0        420.57        423.06        47.85 o                         
  16   2   0       4005.41       3807.29        93.66 o                         
  17   2   0       1093.41       1176.45        68.71 o                         
  18   2   0        975.79       1000.30        71.32 o                         
  19   2   0       1305.75       1365.58       108.97 o                         
  20   2   0         74.16        164.34        85.57 o                         
  21   2   0        681.03        690.80       149.70 o                         
   1   3   0      27021.18      27934.19       146.83 o                         
   2   3   0      31759.70      32641.84       165.47 o                         
   3   3   0       5484.65       5586.88        42.15 o                         
   4   3   0       3487.36       3575.45        33.60 o                         
   5   3   0      10935.49      10722.52        69.10 o                         
   6   3   0         96.08         67.79        11.24 o                         
   7   3   0        547.37        649.76        20.13 o                         
   8   3   0         27.28         55.56        15.83 o                         
   9   3   0       2554.23       2466.54        34.14 o                         
  10   3   0       2751.60       2857.87        38.48 o                         
  11   3   0         52.88         20.61        18.77 o                         
  12   3   0       1825.92       1786.69        44.77 o                         
  13   3   0       1320.34       1437.54        48.83 o                         
  14   3   0        403.87        463.49        47.91 o                         
  15   3   0        328.72        291.84        52.06 o                         
  16   3   0       1309.39       1396.83        71.39 o                         
  17   3   0        299.07        191.59        71.45 o                         
  18   3   0        887.29        925.85       101.18 o                         
  19   3   0        342.95        345.69        67.82 o                         
  20   3   0        657.83        606.78       133.59 o                         
   0   4   0        452.33        458.39        42.81 o                         
   1   4   0        544.51        641.03        24.30 o                         
   2   4   0       8246.41       8048.18        65.70 o                         
   3   4   0        458.27        551.96        19.71 o                         
   4   4   0       1723.46       1990.74        30.36 o                         
   5   4   0       4619.22       5061.44        48.79 o                         
   6   4   0      11061.54      11539.68        89.78 o                         
   7   4   0       1110.43       1031.24        35.71 o                         
   8   4   0        290.61        264.52        25.29 o                         
   9   4   0        357.88        330.37        28.53 o                         
  10   4   0       1503.94       1445.97        43.56 o                         
  11   4   0        764.99        736.84        37.56 o                         
  12   4   0        950.43       1043.39        41.34 o                         
  13   4   0       1063.94       1080.50        49.20 o                         
  14   4   0        886.16        883.67        54.72 o                         
  15   4   0        792.26        881.08        62.39 o                         
  16   4   0       2102.05       2134.24        82.17 o                         
  17   4   0        331.42        235.73        69.51 o                         
  18   4   0         57.06         73.92        60.34 o                         
  19   4   0        635.86        513.10       135.09 o                         
  20   4   0          0.15         68.37        79.63 o                         
   1   5   0         48.75        138.23        21.81 o                         
   2   5   0       8595.50       9399.14        87.47 o                         
   3   5   0        264.18        268.16        17.73 o                         
   4   5   0        195.91        349.33        20.68 o                         
   5   5   0       7069.01       7378.51        63.37 o                         
   6   5   0         81.38        102.01        18.63 o                         
   7   5   0        394.41        408.91        31.02 o                         
   8   5   0        657.23        793.27        35.76 o                         
   9   5   0       3513.12       3786.79        61.07 o                         
  10   5   0       4259.76       4385.10        67.81 o                         
  11   5   0        381.53        457.05        37.61 o                         
  12   5   0        341.53        274.00        36.12 o                         
  13   5   0        711.02        730.03        47.29 o                         
  14   5   0          2.48        -16.80        47.46 o                         
  15   5   0        234.02        190.72        53.21 o                         
  16   5   0         95.22         70.78        66.25 o                         
  17   5   0        153.07        136.47        57.23 o                         
  18   5   0       1160.31       1113.86       109.19 o                         
  19   5   0          0.12         75.38        98.94 o                         
   0   6   0       1968.25       2075.94        72.46 o                         
   1   6   0         56.07         67.04        22.85 o                         
   2   6   0        230.20        225.82        24.47 o                         
   3   6   0        783.65        861.29        31.71 o                         
   4   6   0       2061.17       2175.42        36.87 o                         
   5   6   0          2.63         25.40        18.96 o                         
   6   6   0         42.61         92.63        22.05 o                         
   7   6   0       3262.94       3463.63        50.31 o                         
   8   6   0       1513.56       1623.95        51.60 o                         
   9   6   0        883.64        865.91        41.60 o                         
  10   6   0        444.88        408.47        38.22 o                         
  11   6   0          0.62        -17.42        33.63 o                         
  12   6   0         27.11         12.92        34.85 o                         
  13   6   0       2509.95       2550.49        74.95 o                         
  14   6   0          4.35         38.63        61.01 o                         
  15   6   0       1188.62       1105.42        83.77 o                         
  16   6   0         10.77         -8.44        90.77 o                         
  17   6   0         39.06         55.88       137.72 o                         
  18   6   0        383.92        525.93       130.03 o                         
  19   6   0         84.63        180.09       138.67 o                         
   1   7   0       3454.01       3642.83        56.74 o                         
   2   7   0        786.67        815.60        35.10 o                         
   3   7   0        487.14        590.24        32.63 o                         
   4   7   0       2203.16       2265.37        50.35 o                         
   5   7   0        594.44        642.00        30.86 o                         
   6   7   0         93.99        104.37        23.23 o                         
   7   7   0        138.94        168.94        30.96 o                         
   8   7   0         41.62         43.16        34.06 o                         
   9   7   0        146.89        165.77        37.64 o                         
  10   7   0         84.63         92.86        35.77 o                         
  11   7   0        549.63        458.86        41.96 o                         
  12   7   0        370.78        239.56        44.33 o                         
  13   7   0       1020.73        986.92        66.71 o                         
  14   7   0        154.63         83.68        81.79 o                         
  15   7   0         18.96        -24.79        99.70 o                         
  16   7   0         34.50        161.37       109.60 o                         
  17   7   0        132.07        243.32        92.23 o                         
  18   7   0        126.95        360.71       174.25 o                         
   0   8   0        883.21        870.51        70.28 o                         
   1   8   0         52.98         68.53        38.70 o                         
   2   8   0        940.70        864.19        47.60 o                         
   3   8   0        469.25        486.81        39.24 o                         
   4   8   0        167.52        155.50        36.27 o                         
   5   8   0        332.33        412.73        38.12 o                         
   6   8   0         89.27        116.62        34.01 o                         
   7   8   0         46.38         50.55        37.49 o                         
   8   8   0         53.14         39.22        37.79 o                         
   9   8   0        164.36        147.95        39.98 o                         
  10   8   0        481.47        342.69        46.60 o                         
  11   8   0         14.89        -47.89        48.57 o                         
  12   8   0         67.15         45.89        55.52 o                         
  13   8   0        333.86        378.60        80.13 o                         
  14   8   0        181.06        151.98       108.37 o                         
  15   8   0        318.60        397.21        96.11 o                         
  16   8   0          5.24         80.09       154.67 o                         
  17   8   0         97.31        108.71       147.11 o                         
   1   9   0        958.48       1056.45        57.52 o                         
   2   9   0          3.45         10.87        43.90 o                         
   3   9   0         20.75         71.56        40.59 o                         
   4   9   0       1245.75       1320.85        55.08 o                         
   5   9   0       1651.15       1746.73        59.72 o                         
   6   9   0       1091.11       1168.26        55.64 o                         
   7   9   0        140.58        100.07        44.45 o                         
   8   9   0          1.33         -2.15        43.41 o                         
   9   9   0         19.52        -35.10        44.72 o                         
  10   9   0          1.80        -49.75        49.75 o                         
  11   9   0        156.00         84.93        54.30 o                         
  12   9   0          5.24        -27.57        55.99 o                         
  13   9   0          0.15        -18.83        84.28 o                         
  14   9   0        394.99        447.82       124.33 o                         
  15   9   0         61.48        236.11       134.87 o                         
  16   9   0          7.48        -78.33       205.25 o                         
   0  10   0         51.44         24.61        65.40 o                         
   1  10   0       2722.80       2685.95        77.86 o                         
   2  10   0       3819.91       3805.77        91.16 o                         
   3  10   0       2375.85       2302.08        74.48 o                         
   4  10   0       1068.37       1088.30        61.16 o                         
   5  10   0         38.53        -13.52        45.72 o                         
   6  10   0        382.55        362.57        50.90 o                         
   7  10   0          3.15        -45.08        45.08 o                         
   8  10   0        101.98         28.03        72.70 o                         
   9  10   0        448.27        309.82        70.17 o                         
  10  10   0        166.87         58.21        64.41 o                         
  11  10   0          6.55        -55.37        55.37 o                         
  12  10   0         94.49         33.44       106.77 o                         
  13  10   0        390.66        507.11        90.15 o                         
  14  10   0        284.69        328.36       182.50 o                         
   1  11   0        150.57         50.19        52.53 o                         
   2  11   0         39.42        -49.10        49.10 o                         
   3  11   0        140.26        -18.59        45.88 o                         
   4  11   0        176.96         82.99        50.22 o                         
   5  11   0        246.33        254.93        50.86 o                         
   6  11   0        461.62        245.27        54.19 o                         
   7  11   0        333.93        197.02        80.11 o                         
   8  11   0        144.99         94.77        94.56 o                         
   9  11   0          3.12        -57.11        57.11 o                         
  10  11   0        253.08         79.46       103.39 o                         
  11  11   0        184.00        219.40        84.62 o                         
  12  11   0        175.18        250.63        92.71 o                         
   0  12   0          4.88        -85.16        85.16 o                         
   1  12   0         89.49        -61.15        61.15 o                         
   2  12   0        586.91        469.18        65.85 o                         
   3  12   0         36.32        -53.46        53.46 o                         
   4  12   0          6.84        -58.76        58.76 o                         
   5  12   0         12.10        -37.94        49.75 o                         
   6  12   0         76.90         34.21        53.70 o                         
   7  12   0        313.41        303.62       134.46 o                         
   8  12   0        329.04        244.19       105.57 o                         
   9  12   0         17.08         79.51        94.87 o                         
  10  12   0        180.55        103.98        99.75 o                         
   1  13   0        240.65        126.36        57.65 o                         
   2  13   0         79.21        -83.63        83.63 o                         
   3  13   0        597.02        561.78        74.68 o                         
   4  13   0        241.36        225.62        98.43 o                         
   5  13   0         12.63        -43.52        56.70 o                         
   6  13   0         69.63         60.29        92.94 o                         
 -21   1   1        194.59        174.78       103.40 o                         
 -20   1   1         98.87        217.55        78.64 o                         
 -19   1   1          4.87          1.07        76.97 o                         
 -18   1   1        303.67        262.34        81.86 o                         
 -17   1   1        638.25        585.54        61.11 o                         
 -16   1   1        615.60        569.32        49.64 o                         
 -15   1   1         10.48          3.71        40.49 o                         
 -14   1   1        854.47        893.68        50.03 o                         
 -13   1   1       1195.36       1270.01        51.02 o                         
 -12   1   1        910.97        939.93        44.34 o                         
 -11   1   1        932.53        889.78        40.89 o                         
 -10   1   1        333.04        446.76        31.23 o                         
  -9   1   1        516.03        577.38        18.33 o                         
  -8   1   1       3076.25       3102.73        35.23 o                         
  -7   1   1       5057.52       5432.32        42.49 o                         
  -6   1   1       1964.27       1907.21        22.73 o                         
  -5   1   1      11560.86      11651.21        68.97 o                         
  -4   1   1      30495.36      30188.36       130.73 o                         
  -3   1   1      24446.34      23681.80       102.38 o                         
  -2   1   1       3337.14       2954.63        16.84 o                         
  -1   1   1       6425.84       6097.63        48.14 o                         
   0   1   1       1526.92       1285.14        26.25 o                         
   1   1   1       1579.72       1452.45        11.39 o                         
   2   1   1       4638.27       4567.20        24.60 o                         
   3   1   1       3562.71       3489.43        21.40 o                         
   4   1   1       2451.49       2483.32        20.25 o                         
   5   1   1          2.02         -5.88        11.22 o                         
   6   1   1        576.80        682.72        18.24 o                         
   7   1   1      11024.85      11437.37        79.23 o                         
   8   1   1        282.03        377.62        14.46 o                         
   9   1   1       1324.76       1372.29        21.78 o                         
  10   1   1          0.50         -0.29        14.37 o                         
  11   1   1        295.42        371.56        35.71 o                         
  12   1   1        153.75        247.10        37.09 o                         
  13   1   1        261.01        252.59        39.78 o                         
  14   1   1         42.48         91.08        39.71 o                         
  15   1   1         53.56         34.50        41.84 o                         
  16   1   1          0.59        -19.49        42.84 o                         
  17   1   1         64.10          8.16        45.59 o                         
  18   1   1         49.90         10.61        58.06 o                         
  19   1   1        298.29        136.14       110.84 o                         
  20   1   1         10.39        128.53        70.05 o                         
  21   1   1          3.63        126.75       113.73 o                         
 -21   2   1          0.51         15.07       102.85 o                         
 -20   2   1        909.00       1115.11       121.68 o                         
 -19   2   1        296.04        243.11        94.98 o                         
 -18   2   1        103.56         75.15        52.69 o                         
 -17   2   1       1011.97       1023.15        67.12 o                         
 -16   2   1         77.60        115.61        50.00 o                         
 -15   2   1        132.81        174.08        43.96 o                         
 -14   2   1       2202.90       2241.45        65.32 o                         
 -13   2   1        337.18        408.05        41.41 o                         
 -12   2   1        191.64        171.37        21.64 o                         
 -11   2   1        133.38        144.70        13.59 o                         
 -10   2   1        672.50        565.79        21.24 o                         
  -9   2   1       3100.01       3193.77        37.02 o                         
  -8   2   1       2418.93       2635.97        30.82 o                         
  -7   2   1         59.60         31.28        12.43 o                         
  -6   2   1       6157.12       6318.34        46.05 o                         
  -5   2   1         46.97          2.34        12.35 o                         
  -4   2   1      15226.16      15270.66        82.85 o                         
  -3   2   1      23932.87      24436.55       108.13 o                         
  -2   2   1      10081.33      10239.00        49.99 o                         
  -1   2   1         26.22         31.45         5.56 o                         
   0   2   1      10047.95       9600.17        55.25 o                         
   1   2   1      19981.76      19591.19       100.63 o                         
   2   2   1      15796.59      15760.52        71.48 o                         
   3   2   1       6467.56       6685.83        39.42 o                         
   4   2   1        259.73        324.41        15.60 o                         
   5   2   1       6620.13       6814.59        46.84 o                         
   6   2   1        206.62        248.74        14.45 o                         
   7   2   1         27.79         17.52        13.23 o                         
   8   2   1         62.61         62.79        14.82 o                         
   9   2   1        594.59        664.39        21.94 o                         
  10   2   1         98.25         92.39        16.00 o                         
  11   2   1        437.40        431.53        19.44 o                         
  12   2   1        260.93        233.12        22.28 o                         
  13   2   1         85.66         96.67        37.09 o                         
  14   2   1       1109.18       1124.73        52.37 o                         
  15   2   1        496.74        445.40        48.05 o                         
  16   2   1        438.14        420.15        48.49 o                         
  17   2   1         34.79         26.78        52.75 o                         
  18   2   1        140.75         47.53        68.64 o                         
  19   2   1         38.08         73.94        58.84 o                         
  20   2   1         93.07        183.40        73.01 o                         
  21   2   1        155.33        174.70       132.39 o                         
 -20   3   1         55.31         81.15       104.55 o                         
 -19   3   1        263.89        296.71        85.91 o                         
 -18   3   1       1004.20        906.57        78.06 o                         
 -17   3   1          1.89        -23.93        49.27 o                         
 -16   3   1         31.59         21.60        48.65 o                         
 -15   3   1        614.31        634.99        58.54 o                         
 -14   3   1        297.56        241.25        43.37 o                         
 -13   3   1        529.59        586.50        42.30 o                         
 -12   3   1        202.43        169.83        26.12 o                         
 -11   3   1        235.10        187.77        20.36 o                         
 -10   3   1       1187.71       1401.41        30.42 o                         
  -9   3   1       1496.53       1589.05        31.70 o                         
  -8   3   1        351.44        473.94        19.62 o                         
  -7   3   1       5609.52       5852.25        47.92 o                         
  -6   3   1       2429.88       2590.05        30.32 o                         
  -5   3   1       1953.01       2094.12        25.74 o                         
  -4   3   1       1001.19       1077.20        23.51 o                         
  -3   3   1       7436.15       7701.65        52.56 o                         
  -2   3   1       7895.89       7808.27        50.43 o                         
  -1   3   1       8339.62       9015.99        58.95 o                         
   0   3   1       8756.04       8901.39        52.18 o                         
   1   3   1        774.76        780.65        24.00 o                         
   2   3   1       6064.21       6209.31        42.67 o                         
   3   3   1        210.46        235.28        17.97 o                         
   4   3   1         38.58         45.55        19.24 o                         
   5   3   1         19.41         22.97        16.08 o                         
   6   3   1       2746.56       2811.79        38.76 o                         
   7   3   1       4272.58       4689.33        51.71 o                         
   8   3   1        678.73        659.24        22.75 o                         
   9   3   1        354.54        419.66        19.58 o                         
  10   3   1        698.85        727.95        24.79 o                         
  11   3   1          3.48          5.98        19.96 o                         
  12   3   1       2222.90       2108.06        47.59 o                         
  13   3   1        305.82        289.17        35.69 o                         
  14   3   1         11.56        -14.51        40.38 o                         
  15   3   1        840.73        814.80        54.55 o                         
  16   3   1          8.21        -14.72        49.08 o                         
  17   3   1          2.48        -47.40        52.18 o                         
  18   3   1        204.95        165.99        75.87 o                         
  19   3   1        483.47        368.06        74.09 o                         
  20   3   1         21.61         84.01        72.39 o                         
 -20   4   1        111.88        180.72        83.94 o                         
 -19   4   1        147.88        198.22        83.06 o                         
 -18   4   1        592.59        594.61        88.81 o                         
 -17   4   1        116.35         47.80        57.68 o                         
 -16   4   1       2909.71       2783.65        89.94 o                         
 -15   4   1          0.63        -46.74        46.74 o                         
 -14   4   1       1175.09       1193.07        65.88 o                         
 -13   4   1          8.67         37.96        33.56 o                         
 -12   4   1        349.79        416.78        34.22 o                         
 -11   4   1        334.85        371.24        27.78 o                         
 -10   4   1       2189.20       2161.71        39.57 o                         
  -9   4   1        409.71        460.21        23.54 o                         
  -8   4   1       6192.92       5920.25        57.64 o                         
  -7   4   1       2265.98       2414.24        37.61 o                         
  -6   4   1         28.57          3.59        15.01 o                         
  -5   4   1        902.50        911.44        26.58 o                         
  -4   4   1        443.70        393.24        18.80 o                         
  -3   4   1        537.50        584.47        19.32 o                         
  -2   4   1       4714.44       4696.59        42.15 o                         
  -1   4   1         20.99         33.86        19.71 o                         
   0   4   1       9186.30       9569.73        70.98 o                         
   1   4   1       9150.58       9360.09        74.85 o                         
   2   4   1       1030.50       1104.97        32.07 o                         
   3   4   1       2509.58       2720.85        32.84 o                         
   4   4   1          6.55         19.32        14.84 o                         
   5   4   1      12736.76      13805.91        95.82 o                         
   6   4   1      10302.74      10836.80        98.42 o                         
   7   4   1      11792.70      11912.42       103.34 o                         
   8   4   1        279.92        250.74        26.35 o                         
   9   4   1       1620.06       1558.66        42.77 o                         
  10   4   1        409.16        390.52        31.83 o                         
  11   4   1       1519.68       1520.87        47.61 o                         
  12   4   1        280.63        338.73        35.43 o                         
  13   4   1       2301.81       2310.65        63.57 o                         
  14   4   1         89.91         62.58        42.72 o                         
  15   4   1         94.80         93.95        51.04 o                         
  16   4   1          0.83        -49.53        49.53 o                         
  17   4   1        440.26        351.49        83.50 o                         
  18   4   1          8.10        -42.40        58.77 o                         
  19   4   1        658.47        659.73        71.95 o                         
  20   4   1         23.07         43.99        63.38 o                         
 -19   5   1        170.96        185.11        81.01 o                         
 -18   5   1         51.74         47.13        80.06 o                         
 -17   5   1       1071.05       1153.06        80.34 o                         
 -16   5   1        276.79        162.45        58.31 o                         
 -15   5   1        254.73        211.56        54.15 o                         
 -14   5   1       1136.33       1202.96        64.13 o                         
 -13   5   1        747.05        800.56        52.32 o                         
 -12   5   1        269.54        252.71        35.07 o                         
 -11   5   1       1665.86       1843.16        52.03 o                         
 -10   5   1        149.03        120.13        31.34 o                         
  -9   5   1       1275.75       1230.85        43.21 o                         
  -8   5   1          5.56         12.13        16.23 o                         
  -7   5   1       9097.65       8740.77        79.43 o                         
  -6   5   1       1129.75       1119.02        32.31 o                         
  -5   5   1       1946.56       2326.41        34.85 o                         
  -4   5   1       6799.59       7440.44        60.73 o                         
  -3   5   1        118.53        107.00        17.05 o                         
  -2   5   1        130.71        147.74        20.13 o                         
  -1   5   1        548.09        626.79        26.86 o                         
   0   5   1       2446.86       2649.60        36.98 o                         
   1   5   1       2140.55       2262.73        39.55 o                         
   2   5   1       6456.29       6528.91        61.05 o                         
   3   5   1         80.34         73.54        16.09 o                         
   4   5   1       3508.15       3610.65        41.90 o                         
   5   5   1       1672.17       1744.61        32.61 o                         
   6   5   1       1325.79       1255.09        28.49 o                         
   7   5   1        292.03        401.28        31.60 o                         
   8   5   1       7500.61       7584.65        82.97 o                         
   9   5   1         16.82         -5.14        28.59 o                         
  10   5   1       4910.81       5017.38        73.31 o                         
  11   5   1         31.58         63.15        32.65 o                         
  12   5   1       2455.32       2495.03        63.09 o                         
  13   5   1        253.77        256.80        42.18 o                         
  14   5   1       1276.07       1354.74        71.10 o                         
  15   5   1         63.04        -21.67        50.73 o                         
  16   5   1        109.07         64.84        56.04 o                         
  17   5   1        262.82        213.32        80.47 o                         
  18   5   1        287.44        195.10       116.21 o                         
  19   5   1         20.66        136.76        69.70 o                         
 -19   6   1        148.18        353.23       138.96 o                         
 -18   6   1       1546.89       1611.01       160.08 o                         
 -17   6   1          7.67        175.95        71.58 o                         
 -16   6   1        673.77        664.32       110.35 o                         
 -15   6   1         74.28         47.59        56.54 o                         
 -14   6   1       1269.99       1365.07        74.08 o                         
 -13   6   1        676.45        709.59        54.06 o                         
 -12   6   1       4259.14       4368.38        82.79 o                         
 -11   6   1       1240.24       1231.67        48.85 o                         
 -10   6   1       1103.02       1211.33        47.50 o                         
  -9   6   1        213.54        192.61        35.08 o                         
  -8   6   1        538.59        589.27        27.24 o                         
  -7   6   1        805.19        786.49        32.21 o                         
  -6   6   1       5267.76       5489.53        58.88 o                         
  -5   6   1       7308.69       7555.55        65.55 o                         
  -4   6   1       7284.25       7331.63        67.50 o                         
  -3   6   1       3161.74       3276.01        49.78 o                         
  -2   6   1       1643.63       1523.88        38.41 o                         
  -1   6   1        514.17        456.62        28.29 o                         
   0   6   1       2838.26       2760.84        56.53 o                         
   1   6   1       1969.65       1919.73        41.62 o                         
   2   6   1        291.54        326.48        27.37 o                         
   3   6   1       1737.49       1722.37        38.51 o                         
   4   6   1       2924.27       3024.69        41.05 o                         
   5   6   1       2694.68       2646.91        41.26 o                         
   6   6   1       4128.43       4192.50        52.57 o                         
   7   6   1       8646.16       8718.37        96.94 o                         
   8   6   1       1131.36       1226.22        44.64 o                         
   9   6   1       3311.97       3335.53        62.75 o                         
  10   6   1        592.91        635.05        41.36 o                         
  11   6   1       2493.94       2458.33        61.41 o                         
  12   6   1         53.31         27.52        35.56 o                         
  13   6   1        128.72         99.55        46.80 o                         
  14   6   1         79.01         73.24        67.49 o                         
  15   6   1       1256.68       1164.53       121.33 o                         
  16   6   1         72.96         33.20        94.27 o                         
  17   6   1       2450.29       2505.50       164.13 o                         
  18   6   1         53.49         82.90       140.55 o                         
  19   6   1        260.21        493.08       148.96 o                         
 -18   7   1        204.30        295.35       216.76 o                         
 -17   7   1          8.48        -18.74       113.19 o                         
 -16   7   1         73.31        214.30        98.32 o                         
 -15   7   1       1480.63       1426.44       134.48 o                         
 -14   7   1          2.56         41.54        80.86 o                         
 -13   7   1       1582.60       1560.28        69.75 o                         
 -12   7   1         14.76         21.10        39.68 o                         
 -11   7   1        297.87        351.18        41.16 o                         
 -10   7   1        711.86        786.52        45.18 o                         
  -9   7   1       1141.06       1228.16        48.97 o                         
  -8   7   1        611.46        638.72        41.52 o                         
  -7   7   1       1330.34       1360.25        44.70 o                         
  -6   7   1       1812.02       1753.85        41.29 o                         
  -5   7   1       4154.55       4319.50        56.35 o                         
  -4   7   1       2469.21       2573.06        52.79 o                         
  -3   7   1       4755.67       4892.89        69.11 o                         
  -2   7   1       3969.02       4131.99        63.54 o                         
  -1   7   1        323.09        286.76        36.07 o                         
   0   7   1       5529.33       5347.41        80.05 o                         
   1   7   1          9.82         34.44        23.91 o                         
   2   7   1        276.26        276.60        31.13 o                         
   3   7   1       2992.70       3054.05        54.29 o                         
   4   7   1       4671.08       4696.87        65.93 o                         
   5   7   1       3384.93       3570.63        49.02 o                         
   6   7   1       4388.70       4161.22        57.81 o                         
   7   7   1         79.75        103.74        30.03 o                         
   8   7   1       2463.37       2566.90        61.15 o                         
   9   7   1        704.53        711.98        43.06 o                         
  10   7   1       2347.20       2518.76        63.94 o                         
  11   7   1         70.96         70.69        36.75 o                         
  12   7   1        867.71        824.30        51.65 o                         
  13   7   1         15.09        -25.68        63.41 o                         
  14   7   1       1429.47       1448.38       103.47 o                         
  15   7   1        362.16        425.46        99.99 o                         
  16   7   1       1088.32       1187.65       122.93 o                         
  17   7   1        258.19        504.54       182.07 o                         
  18   7   1        543.62        674.39       156.27 o                         
 -17   8   1          1.27        134.42       200.20 o                         
 -16   8   1       1108.35       1560.98       206.10 o                         
 -15   8   1        821.79        864.14       120.44 o                         
 -14   8   1        649.10        751.67        91.86 o                         
 -13   8   1        169.05        130.10        68.09 o                         
 -12   8   1       2626.57       2638.35        87.35 o                         
 -11   8   1          2.74        -46.72        46.72 o                         
 -10   8   1        964.28       1005.47        50.97 o                         
  -9   8   1          5.50        -15.52        38.24 o                         
  -8   8   1        379.24        381.63        42.41 o                         
  -7   8   1         82.44         34.15        37.97 o                         
  -6   8   1       6463.29       6780.18        83.55 o                         
  -5   8   1        299.28        306.87        36.41 o                         
  -4   8   1       8561.20       8798.78        99.45 o                         
  -3   8   1        231.97        348.89        41.13 o                         
  -2   8   1       2793.60       2855.01        65.61 o                         
  -1   8   1       3920.05       3911.12        77.68 o                         
   0   8   1       5336.33       5338.73        86.95 o                         
   1   8   1       1520.98       1556.73        58.42 o                         
   2   8   1       2414.99       2511.14        59.28 o                         
   3   8   1       2109.22       2177.44        57.85 o                         
   4   8   1       2536.00       2652.28        61.59 o                         
   5   8   1       7046.54       7314.09        87.48 o                         
   6   8   1        372.12        373.31        37.72 o                         
   7   8   1       3619.33       3874.93        76.27 o                         
   8   8   1          6.47         -3.43        38.36 o                         
   9   8   1        277.11        305.34        46.35 o                         
  10   8   1        938.83        875.75        54.06 o                         
  11   8   1        104.06        131.82        51.97 o                         
  12   8   1         25.97        -43.19        50.49 o                         
  13   8   1       2945.97       2756.35       123.08 o                         
  14   8   1        926.54        718.02       120.53 o                         
  15   8   1       1370.91       1425.84       153.17 o                         
  16   8   1         21.07         86.89       123.04 o                         
  17   8   1        977.43        840.24       204.86 o                         
 -16   9   1        340.50        264.61       224.75 o                         
 -15   9   1       1567.56       1505.70       113.70 o                         
 -14   9   1        515.52        500.17       133.75 o                         
 -13   9   1        647.60        707.18        91.79 o                         
 -12   9   1        384.45        248.49        60.64 o                         
 -11   9   1       2458.83       2463.03        86.08 o                         
 -10   9   1         53.71         46.44        51.59 o                         
  -9   9   1        621.60        727.47        53.94 o                         
  -8   9   1        672.96        634.96        52.63 o                         
  -7   9   1        960.73        988.18        57.47 o                         
  -6   9   1         61.04         58.71        38.65 o                         
  -5   9   1       2919.33       2972.57        70.50 o                         
  -4   9   1         10.78         29.69        39.07 o                         
  -3   9   1       4186.45       4316.31        86.29 o                         
  -2   9   1       2965.35       3122.87        79.87 o                         
  -1   9   1       5009.16       5146.57        91.44 o                         
   0   9   1        216.14        225.73        46.80 o                         
   1   9   1        257.66        397.28        49.60 o                         
   2   9   1       4240.78       4469.44        80.82 o                         
   3   9   1       3108.77       3118.07        72.45 o                         
   4   9   1        713.42        805.94        48.79 o                         
   5   9   1         24.29         22.83        43.24 o                         
   6   9   1       2258.71       2428.99        72.13 o                         
   7   9   1        361.10        403.66        52.68 o                         
   8   9   1        462.30        519.96        53.39 o                         
   9   9   1         65.24        -13.42        45.34 o                         
  10   9   1        344.70        310.02        50.51 o                         
  11   9   1         57.81         17.65        52.30 o                         
  12   9   1       1287.29       1273.34        74.16 o                         
  13   9   1        133.33        191.04        89.48 o                         
  14   9   1       3484.79       3351.73       145.44 o                         
  15   9   1        268.87        354.35       142.40 o                         
  16   9   1        702.19        602.94       222.00 o                         
 -14  10   1        687.53        805.27       136.78 o                         
 -13  10   1        303.21        253.87       120.88 o                         
 -12  10   1       1836.17       1750.75        95.63 o                         
 -11  10   1          1.88         28.93        77.31 o                         
 -10  10   1        175.93        148.13        79.45 o                         
  -9  10   1        784.92        778.83        80.75 o                         
  -8  10   1       1543.61       1520.10        79.38 o                         
  -7  10   1        177.99        167.28        47.33 o                         
  -6  10   1       2926.96       2999.04        85.55 o                         
  -5  10   1        304.64        226.56        48.37 o                         
  -4  10   1         43.87        -16.83        45.25 o                         
  -3  10   1         89.31         56.66        44.69 o                         
  -2  10   1        378.43        389.12        51.03 o                         
  -1  10   1       1007.43       1119.75        60.44 o                         
   0  10   1        505.61        589.37        54.24 o                         
   1  10   1        426.46        454.86        55.23 o                         
   2  10   1         37.64         33.79        44.62 o                         
   3  10   1        162.40        145.32        47.90 o                         
   4  10   1        597.94        503.29        52.49 o                         
   5  10   1       1024.65        947.52        58.88 o                         
   6  10   1         13.21        -49.83        49.83 o                         
   7  10   1        293.85        288.40        56.04 o                         
   8  10   1        322.06        275.37        52.08 o                         
   9  10   1         34.01          2.68        61.06 o                         
  10  10   1        462.03        354.09        74.53 o                         
  11  10   1        858.15        908.53        92.47 o                         
  12  10   1         95.04         98.49        95.45 o                         
  13  10   1       1276.45       1171.87       113.25 o                         
  14  10   1        396.63        324.16       176.61 o                         
 -12  11   1         86.66         94.62       102.70 o                         
 -11  11   1        200.92        304.62        66.45 o                         
 -10  11   1         60.03         14.92        80.30 o                         
  -9  11   1        308.23        189.55        92.81 o                         
  -8  11   1         60.92         -9.56        79.40 o                         
  -7  11   1        563.84        446.14        78.64 o                         
  -6  11   1       1178.27       1115.23        86.17 o                         
  -5  11   1         16.33          9.35        47.74 o                         
  -4  11   1       1572.31       1540.40        78.46 o                         
  -3  11   1        529.02        414.96        53.72 o                         
  -2  11   1        844.39        782.51        63.18 o                         
  -1  11   1        171.35        111.13        52.47 o                         
   0  11   1        283.77        109.84        55.39 o                         
   1  11   1        175.67         93.13        53.25 o                         
   2  11   1        349.20        316.44        50.46 o                         
   3  11   1        319.73        230.14        52.93 o                         
   4  11   1        953.71        944.65        61.93 o                         
   5  11   1        557.92        608.14        73.36 o                         
   6  11   1        225.12        128.66        51.72 o                         
   7  11   1         28.16         -5.96        79.97 o                         
   8  11   1        162.61        108.99        62.83 o                         
   9  11   1         15.16        -62.26        62.26 o                         
  10  11   1       1161.59       1333.69        86.79 o                         
  11  11   1         53.02          0.03        59.86 o                         
  12  11   1        275.01        302.14       119.49 o                         
 -10  12   1        521.38        704.99       140.44 o                         
  -9  12   1        101.10        104.63        73.57 o                         
  -8  12   1         47.70          8.41        81.88 o                         
  -7  12   1          0.18        -64.87        64.87 o                         
  -6  12   1       1004.16       1029.50        75.49 o                         
  -5  12   1        124.01        -16.38        67.18 o                         
  -4  12   1         14.96         32.74        58.08 o                         
  -3  12   1        119.32         34.42        59.45 o                         
  -2  12   1          5.41        -52.61        52.61 o                         
  -1  12   1        953.80        954.78        73.57 o                         
   0  12   1        177.86        -18.62        58.85 o                         
   1  12   1        650.96        658.07        66.97 o                         
   2  12   1        262.96        205.89        54.62 o                         
   3  12   1          2.01        -67.18        67.18 o                         
   4  12   1        134.75         18.11        62.36 o                         
   5  12   1        386.93        316.41        89.38 o                         
   6  12   1         24.10        -27.67        68.57 o                         
   7  12   1        226.26        243.63        64.07 o                         
   8  12   1         58.77         -6.21        68.91 o                         
   9  12   1        938.25        929.20        85.55 o                         
  10  12   1         22.02         38.51       132.46 o                         
  -6  13   1          0.24        -45.52        91.82 o                         
  -5  13   1        140.00         59.72        86.48 o                         
  -4  13   1        823.08        676.03        83.72 o                         
  -3  13   1        488.27        369.59        74.76 o                         
  -2  13   1        237.04        133.57        60.25 o                         
  -1  13   1        220.64         95.93        75.33 o                         
   0  13   1         12.42        -53.17        53.17 o                         
   1  13   1        241.69         92.87        76.99 o                         
   2  13   1        208.17         20.85        88.23 o                         
   3  13   1          1.22        -59.53        59.53 o                         
   4  13   1        159.39         49.95        72.04 o                         
   5  13   1         88.82         13.54        55.40 o                         
   6  13   1         31.43        -31.72        74.01 o                         
 -21   0   2        254.73        155.38       171.45 o                         
 -20   0   2       1337.18       1567.10       155.56 o                         
 -19   0   2        326.55        199.42       110.55 o                         
 -18   0   2       1687.15       1922.97       145.66 o                         
 -17   0   2         26.40         23.29        73.04 o                         
 -16   0   2       4388.01       4384.18       122.99 o                         
 -15   0   2        168.81        165.25        59.17 o                         
 -14   0   2       1733.29       1731.74        86.40 o                         
 -13   0   2        524.53        494.93        58.33 o                         
 -12   0   2        155.57         98.88        45.78 o                         
 -11   0   2        195.30        199.61        44.36 o                         
 -10   0   2       3876.15       3686.30        83.75 o                         
  -9   0   2      10747.05      10526.94       145.89 o                         
  -8   0   2      10414.75      10695.93       133.30 o                         
  -7   0   2       1714.39       1553.44        41.13 o                         
  -6   0   2       7211.19       7493.70        68.51 o                         
  -5   0   2       5302.64       5325.11        48.10 o                         
  -4   0   2       8441.43       8777.96        60.91 o                         
  -3   0   2      31256.19      31565.20       195.28 o                         
  -2   0   2       1271.35       1512.75        15.41 o                         
  -1   0   2      47387.42      45667.88       382.52 o                         
   1   0   2      61307.14      58776.14       779.24 o                         
   2   0   2       9557.57       9680.67        65.44 o                         
   3   0   2      19075.04      19462.87       120.46 o                         
   4   0   2       4414.96       4597.50        39.79 o                         
   5   0   2       2779.86       2663.80        35.14 o                         
   6   0   2       4747.68       4722.61        57.73 o                         
   7   0   2       3955.74       4037.59        55.69 o                         
   8   0   2       3952.91       3945.47        56.25 o                         
   9   0   2       1753.59       1604.85        35.22 o                         
  10   0   2        316.77        175.55        18.53 o                         
  11   0   2       4909.03       4559.47       100.21 o                         
  12   0   2       5889.51       6031.31       121.92 o                         
  13   0   2       6207.95       6310.51       130.93 o                         
  14   0   2       3739.54       4051.64       114.25 o                         
  15   0   2          7.15        -49.28        55.07 o                         
  16   0   2       1073.99       1241.96        86.21 o                         
  17   0   2       1581.40       1458.73        93.53 o                         
  18   0   2       1235.63       1379.05       101.40 o                         
  19   0   2        278.58        159.81       188.01 o                         
  20   0   2       2143.74       2606.54       228.47 o                         
  21   0   2        598.19        657.73       245.14 o                         
 -21   1   2         93.43        226.88        82.35 o                         
 -20   1   2        108.16        108.76        75.44 o                         
 -19   1   2       2053.98       2305.34       113.78 o                         
 -18   1   2          9.76        -41.59        62.78 o                         
 -17   1   2        658.35        779.98        62.90 o                         
 -16   1   2         26.14         -5.87        45.02 o                         
 -15   1   2         11.28         10.68        38.02 o                         
 -14   1   2       2456.37       2524.07        67.28 o                         
 -13   1   2        745.69        751.88        44.77 o                         
 -12   1   2       1519.67       1533.75        51.57 o                         
 -11   1   2       2960.02       3036.20        59.78 o                         
 -10   1   2       2880.57       2668.54        50.29 o                         
  -9   1   2         89.29         42.76        12.94 o                         
  -8   1   2       2215.29       2033.26        24.08 o                         
  -7   1   2       2138.30       1996.33        22.28 o                         
  -6   1   2      25417.76      25467.64       140.29 o                         
  -5   1   2      30745.76      31201.14       165.78 o                         
  -4   1   2       1938.48       1967.67        18.18 o                         
  -3   1   2        933.53        947.11        13.89 o                         
  -2   1   2      46221.80      47672.03       191.42 o                         
  -1   1   2       2565.26       2367.79        14.01 o                         
   0   1   2        298.22        205.02         4.73 o                         
   1   1   2          8.93         18.35         4.11 o                         
   2   1   2      45227.24      45944.14       193.84 o                         
   3   1   2      21021.90      21034.19        92.71 o                         
   4   1   2        947.60        902.76        15.31 o                         
   5   1   2       6640.04       6577.16        44.56 o                         
   6   1   2       1402.61       1576.36        26.17 o                         
   7   1   2       1208.92       1244.20        22.44 o                         
   8   1   2       1689.29       1579.91        24.79 o                         
   9   1   2       1333.05       1354.32        24.06 o                         
  10   1   2      15894.22      16853.74       118.77 o                         
  11   1   2       4987.40       5022.61        59.50 o                         
  12   1   2       1081.23       1048.38        47.75 o                         
  13   1   2       3675.02       3655.62        75.33 o                         
  14   1   2       2089.66       2152.04        64.82 o                         
  15   1   2       4295.95       4314.83        87.50 o                         
  16   1   2        166.22        156.94        46.18 o                         
  17   1   2       1254.96       1344.19        67.63 o                         
  18   1   2        579.89        526.52        96.85 o                         
  19   1   2        904.64        887.53       112.00 o                         
  20   1   2         69.91        140.01        69.92 o                         
  21   1   2       1216.90       1422.37       116.97 o                         
 -21   2   2         44.57         57.12        92.81 o                         
 -20   2   2       1576.89       1713.54       102.19 o                         
 -19   2   2        284.70        187.61        90.94 o                         
 -18   2   2       2128.07       2298.54        97.60 o                         
 -17   2   2       1625.82       1633.36        75.13 o                         
 -16   2   2       4515.38       4531.82       103.18 o                         
 -15   2   2        903.64       1014.62        60.79 o                         
 -14   2   2       1726.77       1830.76        60.84 o                         
 -13   2   2        378.29        319.21        37.83 o                         
 -12   2   2       3095.87       3113.25        47.91 o                         
 -11   2   2       2312.30       2243.74        32.16 o                         
 -10   2   2       1016.82        888.90        23.84 o                         
  -9   2   2      10082.66      10391.20        74.40 o                         
  -8   2   2        209.89        149.10        14.60 o                         
  -7   2   2      19409.36      19502.55       114.33 o                         
  -6   2   2         16.18         -9.13        11.79 o                         
  -5   2   2       6198.59       6029.51        46.17 o                         
  -4   2   2        243.80        256.11        12.08 o                         
  -3   2   2         15.91         13.63         8.64 o                         
  -2   2   2       6981.43       6769.51        35.83 o                         
  -1   2   2      14226.57      15007.05        69.40 o                         
   0   2   2        130.67        112.67         7.50 o                         
   1   2   2      92888.84      93505.02       441.27 o                         
   2   2   2        712.89        701.51        11.76 o                         
   3   2   2        692.32        788.10        18.11 o                         
   4   2   2       7531.06       7348.22        53.63 o                         
   5   2   2        467.70        446.05        19.23 o                         
   6   2   2       1190.90       1220.89        23.56 o                         
   7   2   2      18147.67      18712.22       117.51 o                         
   8   2   2        801.07        743.79        22.81 o                         
   9   2   2        753.63        666.90        22.56 o                         
  10   2   2        204.85        209.48        18.27 o                         
  11   2   2       3903.08       3898.56        44.29 o                         
  12   2   2       3549.31       3381.08        44.38 o                         
  13   2   2       3820.00       3901.62        74.60 o                         
  14   2   2       1742.37       1721.73        60.43 o                         
  15   2   2         91.75         28.02        43.60 o                         
  16   2   2        246.11        254.25        47.29 o                         
  17   2   2        625.75        574.32        60.13 o                         
  18   2   2       1556.37       1741.69       108.70 o                         
  19   2   2        242.59        309.25        88.82 o                         
  20   2   2       1319.92       1486.88       153.29 o                         
  21   2   2          0.45         51.04       107.67 o                         
 -20   3   2          4.54         67.01        84.85 o                         
 -19   3   2       1066.30       1091.32        93.85 o                         
 -18   3   2        366.61        365.24        63.23 o                         
 -17   3   2        715.13        731.58        70.54 o                         
 -16   3   2        420.54        425.50        55.85 o                         
 -15   3   2          5.86         41.89        47.47 o                         
 -14   3   2       3103.53       2989.09        84.59 o                         
 -13   3   2        923.61        991.28        45.25 o                         
 -12   3   2        788.59        806.81        33.34 o                         
 -11   3   2       2001.92       1937.58        36.54 o                         
 -10   3   2       1045.79       1100.96        29.02 o                         
  -9   3   2       1234.77       1164.74        27.37 o                         
  -8   3   2       8723.70       9072.40        68.94 o                         
  -7   3   2        439.29        474.13        17.79 o                         
  -6   3   2       4405.30       4267.12        39.42 o                         
  -5   3   2        859.49        963.62        21.80 o                         
  -4   3   2        247.59        222.84        14.93 o                         
  -3   3   2        623.92        606.22        18.36 o                         
  -2   3   2       1496.49       1538.40        23.31 o                         
  -1   3   2        279.36        289.09        16.64 o                         
   0   3   2       4021.22       4254.11        33.34 o                         
   1   3   2       1257.02       1323.87        29.06 o                         
   2   3   2       2229.47       2288.48        32.09 o                         
   3   3   2       1614.20       1674.34        29.85 o                         
   4   3   2      15795.11      15209.07        92.89 o                         
   5   3   2       7091.09       7915.92        67.07 o                         
   6   3   2      10776.56      10537.45        85.91 o                         
   7   3   2       4272.41       4252.48        54.21 o                         
   8   3   2       3425.18       3284.60        50.14 o                         
   9   3   2        525.14        536.39        22.21 o                         
  10   3   2       2075.28       1912.08        35.67 o                         
  11   3   2       1937.92       2084.85        38.97 o                         
  12   3   2          3.67         36.30        27.49 o                         
  13   3   2       1010.63       1018.02        46.76 o                         
  14   3   2         63.39         80.23        42.64 o                         
  15   3   2         31.35         19.41        43.30 o                         
  16   3   2        110.88        151.81        50.37 o                         
  17   3   2        442.35        416.61        65.68 o                         
  18   3   2       1719.68       1531.73        85.82 o                         
  19   3   2        741.69        638.98        95.03 o                         
  20   3   2         10.47          2.72        73.29 o                         
 -20   4   2        268.69        231.70       107.54 o                         
 -19   4   2        152.19         99.19        99.72 o                         
 -18   4   2        296.21        256.77        71.29 o                         
 -17   4   2       2515.62       2706.98        97.97 o                         
 -16   4   2        563.46        692.27        61.71 o                         
 -15   4   2          6.15         11.01        47.68 o                         
 -14   4   2       2006.26       2088.09        74.12 o                         
 -13   4   2        360.48        343.95        39.20 o                         
 -12   4   2        475.32        413.41        31.30 o                         
 -11   4   2       2351.88       2457.83        47.87 o                         
 -10   4   2        952.34        907.81        31.76 o                         
  -9   4   2         96.72         76.09        20.34 o                         
  -8   4   2       1160.12       1215.22        31.69 o                         
  -7   4   2       6549.22       6718.16        60.97 o                         
  -6   4   2        889.07        812.20        24.58 o                         
  -5   4   2        506.10        433.89        19.85 o                         
  -4   4   2         35.28         42.60        14.29 o                         
  -3   4   2        190.92        223.32        16.75 o                         
  -2   4   2       2004.88       2187.56        30.30 o                         
  -1   4   2       2122.29       2039.91        30.21 o                         
   0   4   2       3425.09       3503.24        39.91 o                         
   1   4   2        777.77        888.93        25.09 o                         
   2   4   2       1089.55       1035.86        25.32 o                         
   3   4   2        623.38        644.91        20.85 o                         
   4   4   2       4401.55       4797.57        47.17 o                         
   5   4   2       1190.94       1003.27        21.70 o                         
   6   4   2       2112.72       2471.26        40.88 o                         
   7   4   2       6837.90       7439.99        76.58 o                         
   8   4   2         18.42         29.52        24.04 o                         
   9   4   2       2020.14       2023.60        49.37 o                         
  10   4   2        494.71        551.84        35.59 o                         
  11   4   2        713.54        701.09        39.23 o                         
  12   4   2        259.11        301.16        35.94 o                         
  13   4   2        491.34        409.36        42.30 o                         
  14   4   2        904.33        970.84        57.58 o                         
  15   4   2        241.26        217.90        47.42 o                         
  16   4   2        844.11        813.09        72.88 o                         
  17   4   2          9.73        -37.58        70.66 o                         
  18   4   2         10.23         37.49        59.69 o                         
  19   4   2       1318.73       1219.23        82.32 o                         
  20   4   2       1359.37       1317.14       139.13 o                         
 -19   5   2       1671.21       1870.87       128.95 o                         
 -18   5   2         58.31         37.16        83.24 o                         
 -17   5   2          2.21          1.61        68.62 o                         
 -16   5   2         78.67         11.82        74.71 o                         
 -15   5   2        428.71        399.64        53.81 o                         
 -14   5   2         39.95         30.01        45.97 o                         
 -13   5   2        684.06        684.94        51.30 o                         
 -12   5   2       1022.96       1069.18        43.75 o                         
 -11   5   2          1.41        -25.50        29.34 o                         
 -10   5   2         95.85         91.46        23.97 o                         
  -9   5   2       4046.74       4002.13        53.86 o                         
  -8   5   2       1329.37       1205.15        34.52 o                         
  -7   5   2         66.53         51.30        19.42 o                         
  -6   5   2        442.25        548.97        27.01 o                         
  -5   5   2        102.59         90.16        18.18 o                         
  -4   5   2       4937.34       4884.70        49.68 o                         
  -3   5   2       3576.49       3909.96        43.37 o                         
  -2   5   2        414.38        444.87        25.44 o                         
  -1   5   2        147.63        199.94        21.87 o                         
   0   5   2       1048.37       1021.54        25.42 o                         
   1   5   2       1575.67       1579.56        29.81 o                         
   2   5   2       6969.49       7269.05        57.15 o                         
   3   5   2       4087.92       4738.66        45.77 o                         
   4   5   2        428.20        427.40        21.47 o                         
   5   5   2        163.03        141.60        18.54 o                         
   6   5   2       3896.32       3746.81        52.44 o                         
   7   5   2        743.92        743.62        33.65 o                         
   8   5   2         18.68         21.35        26.27 o                         
   9   5   2        615.50        653.25        36.96 o                         
  10   5   2        462.75        553.41        39.60 o                         
  11   5   2       1090.43       1012.73        46.78 o                         
  12   5   2        580.60        615.43        43.44 o                         
  13   5   2         82.62         82.82        40.51 o                         
  14   5   2         63.63         -3.75        44.63 o                         
  15   5   2       1855.23       1876.42        96.20 o                         
  16   5   2        271.04        249.29       116.30 o                         
  17   5   2          7.23        -16.21        61.99 o                         
  18   5   2        674.56        445.69       133.50 o                         
  19   5   2        414.33        448.78       172.96 o                         
 -19   6   2         24.99         74.27       118.82 o                         
 -18   6   2         75.08        203.31        89.93 o                         
 -17   6   2        446.85        357.28       116.96 o                         
 -16   6   2        113.15        119.38        72.11 o                         
 -15   6   2        236.50        213.67        54.84 o                         
 -14   6   2         11.36        -16.01        56.38 o                         
 -13   6   2          6.72        -37.06        42.11 o                         
 -12   6   2         78.85        135.78        40.08 o                         
 -11   6   2         10.74         16.19        32.87 o                         
 -10   6   2        568.48        584.72        40.32 o                         
  -9   6   2         88.77        100.77        24.64 o                         
  -8   6   2       1460.82       1451.72        40.40 o                         
  -7   6   2       1370.88       1347.21        38.70 o                         
  -6   6   2         54.67         50.76        20.95 o                         
  -5   6   2       3082.40       3242.65        45.35 o                         
  -4   6   2       1677.24       1756.54        35.58 o                         
  -3   6   2          1.36         -0.69        23.32 o                         
  -2   6   2         19.47         35.77        23.28 o                         
  -1   6   2        182.77        281.21        26.83 o                         
   0   6   2       3587.46       3781.73        43.93 o                         
   1   6   2         98.90         80.71        23.16 o                         
   2   6   2         29.02         24.10        22.30 o                         
   3   6   2         51.82         46.63        16.90 o                         
   4   6   2       8109.80       9101.81        78.04 o                         
   5   6   2        161.87        179.22        22.15 o                         
   6   6   2        183.69        199.14        21.41 o                         
   7   6   2        396.55        478.87        34.35 o                         
   8   6   2          5.60         13.06        30.58 o                         
   9   6   2       1126.24       1242.86        46.98 o                         
  10   6   2        189.15        165.08        36.17 o                         
  11   6   2         26.35         91.47        38.23 o                         
  12   6   2        121.85         99.46        39.03 o                         
  13   6   2         64.94         34.19        41.81 o                         
  14   6   2        131.57         35.31        84.98 o                         
  15   6   2         22.78         18.44        65.12 o                         
  16   6   2        253.93        243.95       126.52 o                         
  17   6   2         50.32        102.14       103.34 o                         
  18   6   2          8.51         86.54       122.87 o                         
  19   6   2         11.33        144.07       156.03 o                         
 -18   7   2        211.45        266.64       181.15 o                         
 -17   7   2          7.64        -43.33       130.32 o                         
 -16   7   2        208.23        132.95       123.23 o                         
 -15   7   2        751.02        658.04       108.00 o                         
 -14   7   2         63.98         -3.37        58.48 o                         
 -13   7   2          0.23         41.40        45.00 o                         
 -12   7   2        940.99        905.23        53.33 o                         
 -11   7   2        984.78       1016.86        54.60 o                         
 -10   7   2        492.71        564.70        43.47 o                         
  -9   7   2       2692.79       2642.00        62.38 o                         
  -8   7   2       1610.65       1713.60        49.39 o                         
  -7   7   2         66.80         76.30        30.13 o                         
  -6   7   2        289.88        348.90        29.29 o                         
  -5   7   2         72.08         82.20        25.64 o                         
  -4   7   2        122.59        116.03        29.74 o                         
  -3   7   2       3262.50       3322.33        62.91 o                         
  -2   7   2         74.01        128.40        28.79 o                         
  -1   7   2        804.18        819.59        35.46 o                         
   0   7   2       2504.75       2659.73        62.04 o                         
   1   7   2        307.45        309.03        29.39 o                         
   2   7   2       4329.39       4448.68        59.95 o                         
   3   7   2        568.03        641.00        33.62 o                         
   4   7   2         23.97         37.58        28.18 o                         
   5   7   2       1079.68       1225.26        34.52 o                         
   6   7   2        225.86        200.04        26.74 o                         
   7   7   2          0.71         20.15        33.29 o                         
   8   7   2        220.68        216.33        34.23 o                         
   9   7   2          0.10         -0.21        33.86 o                         
  10   7   2        989.80       1065.35        48.81 o                         
  11   7   2       1045.38       1084.97        55.74 o                         
  12   7   2        344.31        237.61        52.93 o                         
  13   7   2        194.54        151.90        73.00 o                         
  14   7   2         18.62        -30.16        76.98 o                         
  15   7   2         32.44         62.31       105.95 o                         
  16   7   2        313.21        417.41       125.06 o                         
  17   7   2        111.89        236.81       141.55 o                         
  18   7   2         38.30        160.23       158.62 o                         
 -17   8   2         13.62        -83.12       111.14 o                         
 -16   8   2         12.85         26.31       159.70 o                         
 -15   8   2        362.43        331.82        96.39 o                         
 -14   8   2         29.12        -74.07        92.26 o                         
 -13   8   2         43.55        -11.98        74.29 o                         
 -12   8   2         17.61        -13.85        47.62 o                         
 -11   8   2         23.44          8.35        43.57 o                         
 -10   8   2        221.75        200.20        47.78 o                         
  -9   8   2        757.33        727.09        47.49 o                         
  -8   8   2        843.19        795.60        47.63 o                         
  -7   8   2        103.79         88.29        38.57 o                         
  -6   8   2         28.55         59.66        32.76 o                         
  -5   8   2       1721.02       1671.36        51.09 o                         
  -4   8   2        519.52        548.31        38.72 o                         
  -3   8   2        409.34        452.17        41.43 o                         
  -2   8   2        177.61        199.51        37.79 o                         
  -1   8   2        119.09        143.10        34.09 o                         
   0   8   2       2044.72       2041.22        63.63 o                         
   1   8   2        668.31        694.84        48.17 o                         
   2   8   2       1921.60       1827.70        51.65 o                         
   3   8   2       1548.06       1439.65        50.69 o                         
   4   8   2       2462.40       2342.48        60.24 o                         
   5   8   2       1863.53       2109.58        55.32 o                         
   6   8   2        362.16        437.06        41.96 o                         
   7   8   2         81.20         47.64        42.20 o                         
   8   8   2         62.92         70.76        43.51 o                         
   9   8   2        462.91        377.29        47.87 o                         
  10   8   2         37.11        -41.46        41.46 o                         
  11   8   2        141.96        132.34        47.21 o                         
  12   8   2        235.03        148.97        67.05 o                         
  13   8   2         28.73         57.34        82.97 o                         
  14   8   2         17.81         26.60        99.80 o                         
  15   8   2        110.79        155.17       106.26 o                         
  16   8   2        570.29        711.31       180.20 o                         
  17   8   2        445.70        553.54       230.72 o                         
 -16   9   2         62.52        314.39       267.92 o                         
 -15   9   2        180.73        322.75       137.36 o                         
 -14   9   2         30.29        -25.94       109.38 o                         
 -13   9   2         28.93         -0.25        68.32 o                         
 -12   9   2        244.24        207.49        59.30 o                         
 -11   9   2         43.16        -11.88        52.58 o                         
 -10   9   2         21.47        -18.82        50.52 o                         
  -9   9   2         12.48        -18.00        52.18 o                         
  -8   9   2         14.64         -3.22        42.20 o                         
  -7   9   2        161.16        124.59        38.75 o                         
  -6   9   2        342.56        353.14        41.95 o                         
  -5   9   2        162.36        176.78        40.76 o                         
  -4   9   2        834.04        855.25        49.83 o                         
  -3   9   2        442.69        488.19        49.82 o                         
  -2   9   2        645.70        717.53        52.01 o                         
  -1   9   2       4256.32       4370.42        87.57 o                         
   0   9   2        167.83        196.40        45.92 o                         
   1   9   2        673.62        707.02        51.93 o                         
   2   9   2         56.75         96.14        40.27 o                         
   3   9   2         12.23         22.03        40.15 o                         
   4   9   2        106.51         57.03        43.64 o                         
   5   9   2         14.44         48.66        42.91 o                         
   6   9   2       1057.66       1142.59        57.37 o                         
   7   9   2        363.02        398.80        53.15 o                         
   8   9   2        254.75        176.00        49.11 o                         
   9   9   2        149.75        156.08        47.43 o                         
  10   9   2         15.44        -43.35        43.35 o                         
  11   9   2         13.82        -18.64        55.77 o                         
  12   9   2        291.62        304.47        74.95 o                         
  13   9   2        144.86        100.40        98.98 o                         
  14   9   2        140.80        176.17       141.18 o                         
  15   9   2         19.10        297.46       198.69 o                         
  16   9   2        185.64        460.79       351.36 o                         
 -14  10   2        444.39        459.06       164.41 o                         
 -13  10   2          2.72        -25.56        73.39 o                         
 -12  10   2        376.32        438.46       106.06 o                         
 -11  10   2        181.85        102.12        96.31 o                         
 -10  10   2         21.79        -12.88        61.95 o                         
  -9  10   2          7.47        -79.86        79.86 o                         
  -8  10   2         21.46        -57.50        57.50 o                         
  -7  10   2        116.05         21.00        44.08 o                         
  -6  10   2        443.39        459.94        51.05 o                         
  -5  10   2        446.74        439.00        49.80 o                         
  -4  10   2        183.00        135.28        44.96 o                         
  -3  10   2       1348.04       1334.32        62.96 o                         
  -2  10   2       2821.74       2776.07        79.05 o                         
  -1  10   2       3468.35       3472.60        84.81 o                         
   0  10   2        574.39        583.38        56.15 o                         
   1  10   2        676.82        670.88        52.53 o                         
   2  10   2        423.20        384.67        49.16 o                         
   3  10   2        390.26        430.70        49.71 o                         
   4  10   2          8.72         29.15        45.39 o                         
   5  10   2          2.52        -17.73        45.75 o                         
   6  10   2        930.85        792.83        58.10 o                         
   7  10   2         96.03         40.84        47.39 o                         
   8  10   2         56.05          4.42        53.97 o                         
   9  10   2        476.48        391.22        66.22 o                         
  10  10   2         35.39         35.60        62.08 o                         
  11  10   2        301.82        310.96        79.75 o                         
  12  10   2        171.20        138.01        66.58 o                         
  13  10   2         13.16         26.51       115.46 o                         
  14  10   2          1.74        -18.81       128.42 o                         
 -12  11   2        104.25        151.52        99.47 o                         
 -11  11   2       1363.98       1399.96       102.93 o                         
 -10  11   2         74.07         66.22        94.20 o                         
  -9  11   2         39.58        -66.46        66.46 o                         
  -8  11   2        570.11        439.96       110.96 o                         
  -7  11   2        603.29        533.94        92.10 o                         
  -6  11   2        389.35        286.20        53.12 o                         
  -5  11   2         12.57         14.13        45.99 o                         
  -4  11   2       1550.00       1733.23        72.21 o                         
  -3  11   2        297.39        180.02        71.04 o                         
  -2  11   2        326.58        159.07        56.49 o                         
  -1  11   2         20.36        -24.32        53.08 o                         
   0  11   2       2151.73       1994.69        79.94 o                         
   1  11   2        276.83        155.93        50.24 o                         
   2  11   2         98.48         44.29        48.84 o                         
   3  11   2        981.07        815.52        60.02 o                         
   4  11   2          2.89        -47.52        47.52 o                         
   5  11   2        246.42        238.51        60.54 o                         
   6  11   2        344.15        252.81        65.22 o                         
   7  11   2        160.25         61.90        66.15 o                         
   8  11   2        689.81        706.91        67.07 o                         
   9  11   2         13.64        -34.57        64.31 o                         
  10  11   2        949.42       1103.84        89.30 o                         
  11  11   2        179.72        279.06        73.87 o                         
  12  11   2         87.49        128.03       106.12 o                         
 -10  12   2        798.44        920.62        88.47 o                         
  -9  12   2        318.83        256.21       161.38 o                         
  -8  12   2         82.09        -16.26        82.15 o                         
  -7  12   2        609.38        513.06       132.65 o                         
  -6  12   2        801.38        643.47        92.03 o                         
  -5  12   2        369.45        345.01        57.94 o                         
  -4  12   2         39.04        -53.94        53.94 o                         
  -3  12   2         61.12        -65.56        65.56 o                         
  -2  12   2         17.00        -58.98        58.98 o                         
  -1  12   2        597.27        530.63        64.33 o                         
   0  12   2        125.00        -44.03        51.48 o                         
   1  12   2         32.80         -0.11        53.45 o                         
   2  12   2        443.17        296.37        57.49 o                         
   3  12   2        581.34        504.88        69.99 o                         
   4  12   2         17.41        -53.77        53.77 o                         
   5  12   2        624.33        548.12        86.21 o                         
   6  12   2        388.02        219.13        88.46 o                         
   7  12   2        170.96         73.79        93.36 o                         
   8  12   2          9.14       -114.10       116.98 o                         
   9  12   2        322.47        229.74       113.46 o                         
  10  12   2         20.25         53.85        94.51 o                         
  -6  13   2        128.38         -9.24       114.87 o                         
  -5  13   2         22.33        -13.70        82.69 o                         
  -4  13   2       1117.68        961.34        82.36 o                         
  -3  13   2         11.16        -15.73        69.60 o                         
  -2  13   2        612.29        492.13        71.06 o                         
  -1  13   2        136.80        -84.92        91.66 o                         
   0  13   2        300.23        232.95        60.10 o                         
   1  13   2         56.38        -86.45        86.45 o                         
   2  13   2        491.27        294.40        66.23 o                         
   3  13   2         87.49         -5.70        57.07 o                         
   4  13   2        471.90        415.54        71.16 o                         
   5  13   2         28.90         52.38        58.65 o                         
   6  13   2        280.55        170.20        79.36 o                         
 -21   1   3         16.74         93.82       126.98 o                         
 -20   1   3         12.89        -12.66        79.90 o                         
 -19   1   3         39.24         12.89        81.20 o                         
 -18   1   3          3.22        -42.30        57.99 o                         
 -17   1   3         49.06        -15.67        59.17 o                         
 -16   1   3          5.00        -33.14        44.37 o                         
 -15   1   3         52.96         41.61        39.68 o                         
 -14   1   3        318.29        332.21        40.50 o                         
 -13   1   3        642.31        689.87        42.68 o                         
 -12   1   3         85.16         73.90        31.33 o                         
 -11   1   3        818.89        926.67        39.72 o                         
 -10   1   3          0.55          7.91        12.69 o                         
  -9   1   3       3270.22       3405.45        33.88 o                         
  -8   1   3       5161.72       5196.64        44.22 o                         
  -7   1   3        143.97        173.47        12.26 o                         
  -6   1   3       5311.10       5180.29        38.66 o                         
  -5   1   3      13865.24      14313.54        81.89 o                         
  -4   1   3        696.77        613.44        12.20 o                         
  -3   1   3       8793.42       8889.24        44.96 o                         
  -2   1   3        422.81        448.87         9.43 o                         
  -1   1   3        927.64        912.40         9.02 o                         
   0   1   3        260.33        255.89         5.71 o                         
   1   1   3       8327.08       7886.67        52.23 o                         
   2   1   3       1539.63       1364.24        13.90 o                         
   3   1   3       5165.68       5251.12        31.30 o                         
   4   1   3          1.03          8.28        12.07 o                         
   5   1   3        991.05       1121.43        32.05 o                         
   6   1   3       4885.24       5036.57        43.07 o                         
   7   1   3         86.25         62.85        13.51 o                         
   8   1   3        582.71        607.38        21.37 o                         
   9   1   3        431.60        496.50        19.71 o                         
  10   1   3        992.13       1098.69        25.08 o                         
  11   1   3        957.15       1097.52        27.33 o                         
  12   1   3       1910.01       2013.08        35.48 o                         
  13   1   3        681.14        639.29        47.57 o                         
  14   1   3        456.43        451.82        47.24 o                         
  15   1   3        861.44        853.38        53.78 o                         
  16   1   3       1901.49       1964.75        74.97 o                         
  17   1   3        192.54        113.25        53.64 o                         
  18   1   3          5.97         58.96        56.56 o                         
  19   1   3          1.18         24.40        56.82 o                         
  20   1   3          5.45         45.63        67.59 o                         
  21   1   3          1.05        212.98        87.87 o                         
 -21   2   3          3.03        215.85       119.39 o                         
 -20   2   3        445.96        466.02        81.49 o                         
 -19   2   3        248.11        262.51        89.83 o                         
 -18   2   3        322.52        367.42        68.63 o                         
 -17   2   3         25.13         -7.00        49.33 o                         
 -16   2   3         35.74         14.19        48.81 o                         
 -15   2   3        130.97        110.92        45.42 o                         
 -14   2   3        424.32        414.83        41.99 o                         
 -13   2   3        192.17        199.26        35.74 o                         
 -12   2   3        779.14        699.92        33.95 o                         
 -11   2   3       2809.87       2833.80        36.54 o                         
 -10   2   3          0.55         -8.83        13.03 o                         
  -9   2   3       2819.86       2989.22        35.09 o                         
  -8   2   3         67.55         87.85        13.45 o                         
  -7   2   3       3283.53       3117.20        32.50 o                         
  -6   2   3       7293.97       7944.43        57.01 o                         
  -5   2   3        756.29        757.51        16.86 o                         
  -4   2   3        550.21        501.27        14.65 o                         
  -3   2   3      13686.96      13884.69        67.87 o                         
  -2   2   3        785.07        882.12        13.79 o                         
  -1   2   3       2205.44       2230.99        17.98 o                         
   0   2   3       9307.92       9278.89        48.35 o                         
   1   2   3        613.39        561.18        12.38 o                         
   2   2   3        802.51        860.64        13.89 o                         
   3   2   3      15048.20      15286.32        79.83 o                         
   4   2   3      17651.96      18466.39        98.12 o                         
   5   2   3         26.25         49.09        17.26 o                         
   6   2   3       1555.30       1583.50        29.36 o                         
   7   2   3        721.71        816.99        23.99 o                         
   8   2   3         32.65          3.31        15.77 o                         
   9   2   3        333.10        431.29        20.96 o                         
  10   2   3        573.77        656.27        23.07 o                         
  11   2   3       3251.70       3331.74        42.29 o                         
  12   2   3        808.16        835.30        31.64 o                         
  13   2   3        100.54         83.88        38.54 o                         
  14   2   3       2276.42       2205.27        67.29 o                         
  15   2   3         44.74         43.86        42.26 o                         
  16   2   3        414.68        370.33        48.95 o                         
  17   2   3        145.24         -6.79        60.38 o                         
  18   2   3         56.11         18.92        82.96 o                         
  19   2   3         45.93         34.62        58.43 o                         
  20   2   3        105.31        145.67        72.00 o                         
  21   2   3         77.91        175.53       201.86 o                         
 -20   3   3        403.47        336.10        82.67 o                         
 -19   3   3        500.48        451.06        95.00 o                         
 -18   3   3         25.99          5.69        52.48 o                         
 -17   3   3         69.03        -18.65        53.81 o                         
 -16   3   3        839.03        912.59        64.10 o                         
 -15   3   3       1086.79       1129.38        64.75 o                         
 -14   3   3         60.05         54.72        42.55 o                         
 -13   3   3        665.34        695.84        40.77 o                         
 -12   3   3       2714.62       2762.77        48.73 o                         
 -11   3   3          6.90          4.92        19.34 o                         
 -10   3   3       3837.59       3808.28        44.05 o                         
  -9   3   3        970.20        965.46        25.73 o                         
  -8   3   3       2292.52       2235.84        30.75 o                         
  -7   3   3          0.24          4.38        13.16 o                         
  -6   3   3      18101.03      18559.92       121.65 o                         
  -5   3   3       2057.57       2134.99        28.97 o                         
  -4   3   3        293.37        273.53        15.65 o                         
  -3   3   3         21.45         17.71        13.77 o                         
  -2   3   3      18974.95      19840.93       101.82 o                         
  -1   3   3       1037.18       1069.10        22.58 o                         
   0   3   3        126.78        210.08        15.47 o                         
   1   3   3       8879.37       9156.56        58.22 o                         
   2   3   3       4594.45       4752.36        43.09 o                         
   3   3   3        870.10        953.07        33.00 o                         
   4   3   3       2532.24       2570.78        48.18 o                         
   5   3   3       7744.01       7655.79        70.73 o                         
   6   3   3       1770.35       1778.96        36.97 o                         
   7   3   3        585.55        606.43        29.67 o                         
   8   3   3        224.04        231.69        25.44 o                         
   9   3   3       1655.30       1570.39        31.76 o                         
  10   3   3        358.74        338.43        23.68 o                         
  11   3   3         58.64         73.62        22.49 o                         
  12   3   3       1967.36       1943.10        45.39 o                         
  13   3   3        643.13        780.38        40.61 o                         
  14   3   3        126.01        104.52        44.61 o                         
  15   3   3       2614.49       2656.63        77.87 o                         
  16   3   3        176.34        120.60        47.36 o                         
  17   3   3        390.88        258.73        66.43 o                         
  18   3   3        637.72        574.87       100.92 o                         
  19   3   3        655.42        558.71        76.54 o                         
  20   3   3        180.53        237.58        77.00 o                         
 -20   4   3         77.92         86.51        82.35 o                         
 -19   4   3        573.30        449.21        85.74 o                         
 -18   4   3        539.42        543.77        88.49 o                         
 -17   4   3       1244.36       1198.78        75.34 o                         
 -16   4   3        514.28        574.90        59.90 o                         
 -15   4   3         57.17        117.03        46.87 o                         
 -14   4   3        551.93        551.88        52.92 o                         
 -13   4   3       3468.22       3465.20        75.88 o                         
 -12   4   3        271.26        328.16        29.99 o                         
 -11   4   3       3699.43       3727.16        55.56 o                         
 -10   4   3        184.24        262.09        21.54 o                         
  -9   4   3       3710.92       3766.54        47.04 o                         
  -8   4   3       1983.91       2036.30        35.17 o                         
  -7   4   3         60.56         87.12        17.68 o                         
  -6   4   3        382.08        408.33        20.13 o                         
  -5   4   3       2837.94       3138.74        35.88 o                         
  -4   4   3        255.69        224.44        16.47 o                         
  -3   4   3        463.35        415.84        19.11 o                         
  -2   4   3       3180.49       3226.80        36.30 o                         
  -1   4   3      17258.45      17733.38       116.31 o                         
   0   4   3       5650.90       5579.91        50.67 o                         
   1   4   3        606.27        775.27        23.66 o                         
   2   4   3        628.39        668.82        25.43 o                         
   3   4   3       4300.17       4435.67        41.60 o                         
   4   4   3        509.12        485.43        19.47 o                         
   5   4   3       5790.16       5719.22        50.45 o                         
   6   4   3       3526.21       3611.07        48.82 o                         
   7   4   3         27.82         54.11        24.51 o                         
   8   4   3       3642.54       3655.89        58.55 o                         
   9   4   3       1084.03       1176.20        42.37 o                         
  10   4   3          5.24        -15.07        30.78 o                         
  11   4   3        444.36        475.28        37.65 o                         
  12   4   3        376.55        381.00        37.32 o                         
  13   4   3         75.58        143.71        38.99 o                         
  14   4   3        498.69        545.91        51.06 o                         
  15   4   3        480.70        520.66        52.72 o                         
  16   4   3        552.25        562.26        70.00 o                         
  17   4   3        251.75        229.51        72.97 o                         
  18   4   3        156.93        141.19        80.61 o                         
  19   4   3        146.64        119.99        76.80 o                         
  20   4   3          1.90         88.33        73.43 o                         
 -19   5   3        372.03        278.57       100.69 o                         
 -18   5   3        569.52        461.88        89.31 o                         
 -17   5   3        305.45        273.09        84.58 o                         
 -16   5   3        363.45        406.53        62.73 o                         
 -15   5   3          2.36        -46.33        46.33 o                         
 -14   5   3       2726.40       2920.42        83.44 o                         
 -13   5   3        103.01        113.53        43.36 o                         
 -12   5   3       2747.71       2696.93        64.51 o                         
 -11   5   3         49.33         62.69        29.99 o                         
 -10   5   3        309.11        273.42        28.34 o                         
  -9   5   3       2550.43       2751.22        48.17 o                         
  -8   5   3       5039.96       4940.30        61.07 o                         
  -7   5   3        580.06        636.92        28.17 o                         
  -6   5   3       2626.37       2495.09        42.43 o                         
  -5   5   3        669.17        765.15        26.15 o                         
  -4   5   3       1434.65       1377.01        32.99 o                         
  -3   5   3        505.91        514.28        24.87 o                         
  -2   5   3        792.65        812.92        26.82 o                         
  -1   5   3      11246.61      11598.51        86.45 o                         
   0   5   3       1365.62       1305.78        30.03 o                         
   1   5   3       2641.49       2529.95        36.47 o                         
   2   5   3      11812.44      13580.85        89.26 o                         
   3   5   3      16468.54      17201.17       113.98 o                         
   4   5   3       7878.66       8815.94        68.78 o                         
   5   5   3        907.08        753.19        24.92 o                         
   6   5   3        429.75        363.76        26.01 o                         
   7   5   3       5866.07       5908.77        68.35 o                         
   8   5   3         41.19         93.96        29.72 o                         
   9   5   3       4282.17       4440.80        70.68 o                         
  10   5   3        154.82        167.27        35.88 o                         
  11   5   3        616.71        585.72        42.25 o                         
  12   5   3        144.04        172.69        39.36 o                         
  13   5   3       1873.77       1841.22        65.28 o                         
  14   5   3        342.12        299.54        54.15 o                         
  15   5   3        567.22        479.18        99.74 o                         
  16   5   3        784.94        702.40       105.10 o                         
  17   5   3       1231.77       1521.88       138.60 o                         
  18   5   3          3.16         83.47       140.61 o                         
  19   5   3        295.97        412.07       153.09 o                         
 -19   6   3         22.57         40.61       155.25 o                         
 -18   6   3         65.69         74.16       133.22 o                         
 -17   6   3        599.25        516.92        80.07 o                         
 -16   6   3        101.92        103.60        76.26 o                         
 -15   6   3       2451.90       2489.15       105.69 o                         
 -14   6   3       1532.48       1415.14        71.83 o                         
 -13   6   3       2584.44       2554.79        77.64 o                         
 -12   6   3        675.25        725.13        48.75 o                         
 -11   6   3       1266.74       1327.26        55.55 o                         
 -10   6   3       1909.44       1991.40        55.65 o                         
  -9   6   3       4181.51       4261.11        64.89 o                         
  -8   6   3         54.78         73.41        24.18 o                         
  -7   6   3       1934.02       1922.49        44.10 o                         
  -6   6   3       1421.96       1394.35        37.07 o                         
  -5   6   3       3037.65       2892.81        45.08 o                         
  -4   6   3       5351.18       5612.90        62.05 o                         
  -3   6   3       3858.18       3778.88        49.36 o                         
  -2   6   3        613.32        635.71        32.34 o                         
  -1   6   3       7961.23       7793.72        65.12 o                         
   0   6   3       4609.89       4841.76        52.40 o                         
   1   6   3        904.09        912.80        28.55 o                         
   2   6   3        549.93        754.60        25.81 o                         
   3   6   3       1463.53       1520.66        33.07 o                         
   4   6   3        103.01        136.23        20.33 o                         
   5   6   3        809.30        842.10        29.72 o                         
   6   6   3       6341.00       6552.44        63.02 o                         
   7   6   3        866.82        928.05        37.46 o                         
   8   6   3       1745.01       1644.26        50.32 o                         
   9   6   3          8.55          9.98        35.21 o                         
  10   6   3        603.09        596.92        43.41 o                         
  11   6   3       1859.35       1803.40        59.41 o                         
  12   6   3        563.31        659.00        46.85 o                         
  13   6   3        241.27        131.47        63.68 o                         
  14   6   3       1112.98       1269.79        84.30 o                         
  15   6   3         53.11         -2.98        78.35 o                         
  16   6   3        371.97        339.62       120.02 o                         
  17   6   3          7.47         -0.67       106.53 o                         
  18   6   3       1530.95       1532.81       186.00 o                         
  19   6   3         46.22         95.49       170.04 o                         
 -18   7   3         91.23        349.73       213.48 o                         
 -17   7   3        174.83        140.94       136.16 o                         
 -16   7   3       1260.94       1268.67        95.00 o                         
 -15   7   3        114.64         93.87        61.19 o                         
 -14   7   3       1982.99       2243.76        87.88 o                         
 -13   7   3        413.31        349.58        50.81 o                         
 -12   7   3        701.85        669.63        50.30 o                         
 -11   7   3          5.35         39.18        43.38 o                         
 -10   7   3        937.98       1149.94        50.39 o                         
  -9   7   3        572.95        559.02        40.65 o                         
  -8   7   3       3875.73       3961.60        62.43 o                         
  -7   7   3        312.18        375.10        34.59 o                         
  -6   7   3       4415.03       4557.93        60.86 o                         
  -5   7   3       2014.05       1976.35        43.46 o                         
  -4   7   3       7994.84       8235.07        85.08 o                         
  -3   7   3       2640.96       2703.41        58.29 o                         
  -2   7   3       2219.73       2057.78        49.74 o                         
  -1   7   3        618.61        643.96        35.52 o                         
   0   7   3         72.20         76.86        25.38 o                         
   1   7   3         21.61         59.19        25.01 o                         
   2   7   3       4029.68       4597.69        60.43 o                         
   3   7   3       6919.82       6824.97        76.73 o                         
   4   7   3        328.82        315.57        25.86 o                         
   5   7   3       4839.57       5085.14        57.38 o                         
   6   7   3       1044.51       1099.70        38.51 o                         
   7   7   3       1480.46       1506.87        46.85 o                         
   8   7   3         77.18         65.42        31.84 o                         
   9   7   3       1470.47       1536.77        52.68 o                         
  10   7   3        189.64        200.65        45.93 o                         
  11   7   3       2986.52       2794.74        76.24 o                         
  12   7   3        257.75        119.69        48.21 o                         
  13   7   3       1896.17       1964.35        76.81 o                         
  14   7   3        108.22        111.12        75.37 o                         
  15   7   3       1237.75       1344.59       138.26 o                         
  16   7   3          0.31         -7.26       101.53 o                         
  17   7   3       1733.83       1880.09       224.22 o                         
  18   7   3        195.52        396.62       209.20 o                         
 -17   8   3        413.10        634.17       180.54 o                         
 -16   8   3        116.65         90.75       118.76 o                         
 -15   8   3        144.11        281.58       152.92 o                         
 -14   8   3        369.24        430.70        93.52 o                         
 -13   8   3       2449.75       2569.76       106.14 o                         
 -12   8   3        484.50        372.05        49.94 o                         
 -11   8   3        784.52        885.90        57.03 o                         
 -10   8   3          9.20         32.63        42.56 o                         
  -9   8   3        664.30        661.38        46.95 o                         
  -8   8   3        823.67        792.62        47.76 o                         
  -7   8   3       1887.86       1907.17        55.33 o                         
  -6   8   3         88.44         74.83        32.69 o                         
  -5   8   3       6412.50       6716.46        83.94 o                         
  -4   8   3       2215.08       2214.68        61.79 o                         
  -3   8   3       2150.52       2144.25        60.80 o                         
  -2   8   3        257.61        278.12        39.18 o                         
  -1   8   3       3895.70       4009.90        71.31 o                         
   0   8   3       1858.26       1918.02        64.33 o                         
   1   8   3       2840.65       2947.19        53.37 o                         
   2   8   3        268.83        339.68        38.08 o                         
   3   8   3         47.38         93.04        34.68 o                         
   4   8   3       2555.99       2673.09        59.77 o                         
   5   8   3        110.48         84.40        32.57 o                         
   6   8   3       2365.48       2303.59        70.25 o                         
   7   8   3        642.40        701.25        53.02 o                         
   8   8   3       1273.26       1361.23        61.62 o                         
   9   8   3        113.67        124.77        46.23 o                         
  10   8   3        679.83        679.47        52.19 o                         
  11   8   3          1.66        -33.87        43.76 o                         
  12   8   3       2990.85       3086.65        86.08 o                         
  13   8   3        261.15        269.09        66.80 o                         
  14   8   3        915.53        701.50       161.42 o                         
  15   8   3        273.98        340.89       168.32 o                         
  16   8   3       2667.66       3181.73       263.52 o                         
  17   8   3         40.71        272.20       197.83 o                         
 -16   9   3        227.36         56.49       184.42 o                         
 -15   9   3          0.97        127.45       148.89 o                         
 -14   9   3        357.91        381.99       123.12 o                         
 -13   9   3        117.30         21.66        95.36 o                         
 -12   9   3       1373.06       1282.68        85.37 o                         
 -11   9   3        352.94        255.71        65.67 o                         
 -10   9   3         65.72        -48.01        48.01 o                         
  -9   9   3        282.81        231.60        54.17 o                         
  -8   9   3        273.32        316.83        43.56 o                         
  -7   9   3         29.60        -10.54        36.02 o                         
  -6   9   3       4954.55       5005.35        85.11 o                         
  -5   9   3        155.89        127.28        40.48 o                         
  -4   9   3        501.87        586.45        51.77 o                         
  -3   9   3       5553.16       5729.57        96.77 o                         
  -2   9   3       6942.19       7376.36       107.56 o                         
  -1   9   3        254.92        279.14        48.48 o                         
   0   9   3         18.85         30.34        42.12 o                         
   1   9   3       5097.65       5209.95        87.59 o                         
   2   9   3       4673.33       4540.55        86.41 o                         
   3   9   3       2314.50       2509.63        72.61 o                         
   4   9   3        769.37        765.70        53.41 o                         
   5   9   3       2674.50       2758.56        79.73 o                         
   6   9   3        252.32        244.71        49.47 o                         
   7   9   3       1737.30       1777.68        69.94 o                         
   8   9   3         49.24         35.10        46.84 o                         
   9   9   3        190.06        186.77        48.24 o                         
  10   9   3         50.91         20.25        46.77 o                         
  11   9   3       3313.32       3170.02        87.78 o                         
  12   9   3          5.21        -67.95        74.31 o                         
  13   9   3       2192.33       2641.51       161.59 o                         
  14   9   3        268.77        278.37       101.02 o                         
  15   9   3       1828.47       2020.64       262.24 o                         
 -14  10   3        185.85        192.32       176.14 o                         
 -13  10   3        168.72        256.52       115.28 o                         
 -12  10   3        340.24        196.81       130.31 o                         
 -11  10   3       1727.62       1881.98        95.50 o                         
 -10  10   3        168.12         73.37        66.97 o                         
  -9  10   3        359.22        351.91        61.99 o                         
  -8  10   3          1.32        -53.98        56.04 o                         
  -7  10   3        177.84        124.60        45.76 o                         
  -6  10   3       1118.39       1110.61        59.46 o                         
  -5  10   3       1957.42       1919.55        70.50 o                         
  -4  10   3          6.17        -38.04        38.04 o                         
  -3  10   3          4.84        -43.41        43.41 o                         
  -2  10   3        229.37        213.86        49.71 o                         
  -1  10   3         10.07        -43.87        43.87 o                         
   0  10   3       2045.71       2151.54        81.85 o                         
   1  10   3       2085.22       2000.68        77.12 o                         
   2  10   3        109.06         83.88        46.17 o                         
   3  10   3        464.13        423.38        50.29 o                         
   4  10   3       1914.89       2023.29        74.25 o                         
   5  10   3         90.77         81.67        49.47 o                         
   6  10   3        676.48        745.52        62.53 o                         
   7  10   3          0.91        -45.68        45.68 o                         
   8  10   3       1880.14       1802.22        74.63 o                         
   9  10   3         24.30         -5.43        47.51 o                         
  10  10   3         43.50        -38.68        80.30 o                         
  11  10   3          9.34        -60.96        83.84 o                         
  12  10   3        750.55        775.22       130.02 o                         
  13  10   3        290.60        174.28        92.17 o                         
  14  10   3        425.91        608.08       165.80 o                         
 -12  11   3        108.45        213.99        93.29 o                         
 -11  11   3         67.85         69.84        64.15 o                         
 -10  11   3        495.10        520.91        70.98 o                         
  -9  11   3        152.45         63.95        99.14 o                         
  -8  11   3        441.22        402.53       103.98 o                         
  -7  11   3        203.41        136.59       108.43 o                         
  -6  11   3        115.34         58.56        51.09 o                         
  -5  11   3        326.91        364.58        53.91 o                         
  -4  11   3       1415.86       1485.89        69.86 o                         
  -3  11   3        571.96        543.56        63.02 o                         
  -2  11   3          5.27        -52.48        52.48 o                         
  -1  11   3        447.87        384.54        57.91 o                         
   0  11   3       1113.29       1029.74        76.25 o                         
   1  11   3        227.80        122.51        51.80 o                         
   2  11   3        928.35        863.98        61.40 o                         
   3  11   3        733.33        631.97        57.64 o                         
   4  11   3        755.12        728.44        66.21 o                         
   5  11   3         65.87        -27.18        62.73 o                         
   6  11   3        249.83        168.86        55.78 o                         
   7  11   3        536.96        519.09        62.77 o                         
   8  11   3         70.53         35.19        89.71 o                         
   9  11   3       1528.44       1636.91        97.15 o                         
  10  11   3          0.07         17.97        95.73 o                         
  11  11   3        105.48        -19.87        92.75 o                         
  12  11   3         36.13        -10.27       100.68 o                         
 -10  12   3          3.57         -9.55       120.06 o                         
  -9  12   3        499.70        462.89       139.06 o                         
  -8  12   3         65.13        -42.34        78.73 o                         
  -7  12   3       1049.10        962.29       108.42 o                         
  -6  12   3        109.95        -24.95        72.61 o                         
  -5  12   3         88.68          1.97        52.89 o                         
  -4  12   3          3.24        -54.54        54.54 o                         
  -3  12   3         50.38         -3.50        60.23 o                         
  -2  12   3         15.89        -66.53        66.53 o                         
  -1  12   3         45.31        -64.69        64.69 o                         
   0  12   3        318.21        185.30        68.28 o                         
   1  12   3        280.46        139.55        68.84 o                         
   2  12   3         82.56        -15.14        49.49 o                         
   3  12   3        239.62        159.89        65.07 o                         
   4  12   3        289.33        139.55        56.07 o                         
   5  12   3         10.62        -49.41        69.29 o                         
   6  12   3        944.03        725.69       101.66 o                         
   7  12   3          5.35        -69.89        69.89 o                         
   8  12   3        214.30        142.60        74.87 o                         
   9  12   3         99.41        -31.54        94.03 o                         
  10  12   3        105.11         97.81       134.48 o                         
  -6  13   3         28.97        -57.18        72.48 o                         
  -5  13   3         41.95       -121.15       121.15 o                         
  -4  13   3        284.44        188.03        75.42 o                         
  -3  13   3        179.94         43.66        76.31 o                         
  -2  13   3       1147.65       1053.22        86.77 o                         
  -1  13   3          7.77        -76.54        76.54 o                         
   0  13   3        801.95        795.19        71.07 o                         
   1  13   3          2.22        -68.66        68.66 o                         
   2  13   3          9.95        -61.69        61.69 o                         
   3  13   3          6.91        -65.49        65.49 o                         
   4  13   3        296.26        139.55        80.80 o                         
   5  13   3         14.18        -32.29        60.27 o                         
   6  13   3        116.92         -1.24        81.67 o                         
 -21   0   4        142.18        111.85       231.89 o                         
 -20   0   4        215.57         91.65       132.13 o                         
 -19   0   4       1669.50       2009.04       196.32 o                         
 -18   0   4        535.23        623.79       111.77 o                         
 -17   0   4       5951.98       5924.43       174.87 o                         
 -16   0   4          2.00         29.89        72.31 o                         
 -15   0   4         62.38         49.62        53.20 o                         
 -14   0   4         80.66         97.61        51.33 o                         
 -13   0   4        882.39        867.18        63.86 o                         
 -12   0   4          8.14          8.72        42.62 o                         
 -11   0   4         20.03         29.80        36.30 o                         
 -10   0   4         35.53        -15.32        32.32 o                         
  -9   0   4       2622.34       2305.51        39.81 o                         
  -8   0   4      14752.66      14268.65       125.62 o                         
  -7   0   4       2775.54       2705.02        36.23 o                         
  -6   0   4        707.45        687.01        22.50 o                         
  -5   0   4       6331.41       6537.19        63.26 o                         
  -4   0   4      19540.19      19272.00       143.93 o                         
  -3   0   4     160208.81     159631.72       911.04 o                         
  -2   0   4        220.10        285.77         9.72 o                         
  -1   0   4          9.98          8.23         5.84 o                         
   0   0   4      97015.84      99053.59       602.58 o                         
   1   0   4       8543.26       8322.58        76.06 o                         
   2   0   4       3738.00       3520.52        33.18 o                         
   3   0   4      81399.51      81515.58       557.59 o                         
   4   0   4       8289.15       8846.89        72.76 o                         
   5   0   4        329.48        312.18        21.65 o                         
   6   0   4      10752.60      10625.90        99.14 o                         
   7   0   4        154.30        136.25        24.93 o                         
   8   0   4       4539.45       4299.05        65.75 o                         
   9   0   4        744.54        631.94        34.44 o                         
  10   0   4       5781.97       5303.47        77.26 o                         
  11   0   4       5071.75       5260.71        79.52 o                         
  12   0   4       5817.17       5606.73        82.66 o                         
  13   0   4      10543.16      11001.52       179.64 o                         
  14   0   4       2635.11       2767.30       105.26 o                         
  15   0   4       2544.08       2556.16       110.46 o                         
  16   0   4        751.82        735.09        81.16 o                         
  17   0   4       1178.04       1230.28       100.03 o                         
  18   0   4        573.58        588.71       168.51 o                         
  19   0   4       1912.43       2159.92       152.69 o                         
  20   0   4         79.78         89.10       104.86 o                         
  21   0   4       1347.48       1326.00       134.35 o                         
 -21   1   4        208.31         50.04       148.72 o                         
 -20   1   4        183.74         59.22       106.28 o                         
 -19   1   4        194.78        142.19        68.05 o                         
 -18   1   4       1588.57       1537.77        90.11 o                         
 -17   1   4        252.67        220.68        61.11 o                         
 -16   1   4         35.52         29.22        44.13 o                         
 -15   1   4       5962.11       5814.81       102.92 o                         
 -14   1   4        158.51        117.68        36.34 o                         
 -13   1   4        489.92        484.88        38.49 o                         
 -12   1   4        689.67        738.65        39.12 o                         
 -11   1   4        122.35        142.61        15.95 o                         
 -10   1   4       6864.62       6733.16        55.21 o                         
  -9   1   4       3234.17       3036.77        33.11 o                         
  -8   1   4          4.18          1.74        11.88 o                         
  -7   1   4       9757.25       9762.70        67.72 o                         
  -6   1   4       5970.22       6587.14        47.38 o                         
  -5   1   4      42405.52      42342.73       211.20 o                         
  -4   1   4      18382.19      18675.36        98.03 o                         
  -3   1   4       7254.16       7280.51        40.11 o                         
  -2   1   4        829.11        831.93        11.35 o                         
  -1   1   4      45421.47      46047.58       184.47 o                         
   0   1   4        178.90        172.68         5.60 o                         
   1   1   4      80653.52      79192.86       478.27 o                         
   2   1   4       7544.56       7517.45        49.59 o                         
   3   1   4         13.67         32.47        11.88 o                         
   4   1   4        608.35        703.59        17.77 o                         
   5   1   4       2062.13       1888.62        34.23 o                         
   6   1   4       4671.46       5033.92        44.69 o                         
   7   1   4       2950.71       2781.13        33.16 o                         
   8   1   4      16518.59      17427.72       114.54 o                         
   9   1   4       3004.84       3012.93        40.74 o                         
  10   1   4       5208.63       5424.19        53.38 o                         
  11   1   4      13639.62      14320.55       109.91 o                         
  12   1   4       2341.13       2431.50        42.26 o                         
  13   1   4        803.26        839.82        49.98 o                         
  14   1   4       1331.46       1270.44        57.61 o                         
  15   1   4       1412.74       1503.91        64.41 o                         
  16   1   4        673.86        731.79        56.14 o                         
  17   1   4        776.11        767.71        59.88 o                         
  18   1   4       1400.49       1421.94        79.18 o                         
  19   1   4        413.86        430.14        67.63 o                         
  20   1   4        891.90        837.73       154.56 o                         
  21   1   4          3.17          2.13       131.04 o                         
 -20   2   4         44.03          2.43       103.68 o                         
 -19   2   4       1803.55       1842.28        94.99 o                         
 -18   2   4        518.26        514.20        77.69 o                         
 -17   2   4       1588.64       1727.67        92.03 o                         
 -16   2   4        157.70        155.72        50.80 o                         
 -15   2   4       3077.12       3002.30        82.43 o                         
 -14   2   4       2234.15       2052.09        69.40 o                         
 -13   2   4         28.94         14.43        31.06 o                         
 -12   2   4        280.20        283.03        16.95 o                         
 -11   2   4        128.63        119.20        16.16 o                         
 -10   2   4        185.42        156.03        15.19 o                         
  -9   2   4       5971.91       6012.49        50.50 o                         
  -8   2   4       5431.10       5450.26        49.20 o                         
  -7   2   4        907.99        865.32        19.69 o                         
  -6   2   4      16492.64      16547.86        98.11 o                         
  -5   2   4        572.08        568.10        14.16 o                         
  -4   2   4       1197.02       1008.79        16.99 o                         
  -3   2   4       1163.14       1138.47        18.73 o                         
  -2   2   4      25357.16      25364.05       107.83 o                         
  -1   2   4       2303.54       2400.41        19.84 o                         
   0   2   4       2388.27       2458.07        20.33 o                         
   1   2   4        424.00        398.40        11.87 o                         
   2   2   4        166.24        173.94        16.68 o                         
   3   2   4       6310.95       6633.17        46.45 o                         
   4   2   4      41718.33      41856.00       215.40 o                         
   5   2   4       1068.94       1165.43        35.69 o                         
   6   2   4       3525.96       3620.66        38.40 o                         
   7   2   4       2929.25       2949.85        38.37 o                         
   8   2   4         26.55         46.21        16.82 o                         
   9   2   4        549.85        741.36        25.40 o                         
  10   2   4        192.35        164.18        19.91 o                         
  11   2   4        185.38        160.64        22.22 o                         
  12   2   4        113.06        110.55        27.40 o                         
  13   2   4       1281.26       1296.05        54.97 o                         
  14   2   4          4.51        -18.99        39.83 o                         
  15   2   4        259.85        270.57        48.17 o                         
  16   2   4       1285.53       1359.66        64.02 o                         
  17   2   4         64.50        -33.58        53.97 o                         
  18   2   4         25.48         81.74        64.16 o                         
  19   2   4        808.28        765.72        85.94 o                         
  20   2   4        573.07        585.68        75.03 o                         
 -20   3   4        217.39        219.33       101.18 o                         
 -19   3   4        228.26        231.85        71.37 o                         
 -18   3   4        872.31        932.06        78.58 o                         
 -17   3   4        292.07        329.95        55.89 o                         
 -16   3   4        934.27        978.48        63.34 o                         
 -15   3   4       1643.40       1563.89        68.43 o                         
 -14   3   4        573.23        600.48        49.98 o                         
 -13   3   4        526.87        540.48        45.56 o                         
 -12   3   4       5483.39       5168.85        59.94 o                         
 -11   3   4       3224.60       3264.29        43.80 o                         
 -10   3   4         76.30         77.59        18.11 o                         
  -9   3   4       1075.61       1043.42        25.63 o                         
  -8   3   4        924.52        830.40        24.17 o                         
  -7   3   4       2360.57       2062.30        31.15 o                         
  -6   3   4       3040.78       2701.62        32.79 o                         
  -5   3   4       4001.49       4065.95        40.16 o                         
  -4   3   4       1946.55       1911.30        28.94 o                         
  -3   3   4       2606.26       2622.01        30.72 o                         
  -2   3   4       6056.91       6061.18        44.77 o                         
  -1   3   4      13270.36      13495.86        78.06 o                         
   0   3   4       4373.28       4435.01        36.63 o                         
   1   3   4      44068.68      43342.82       234.40 o                         
   2   3   4          0.35         52.94        26.38 o                         
   3   3   4      34358.41      35078.26       205.67 o                         
   4   3   4       3431.11       3492.73        38.05 o                         
   5   3   4       2522.12       2440.37        33.52 o                         
   6   3   4        369.97        359.51        20.34 o                         
   7   3   4       1850.60       2371.15        33.97 o                         
   8   3   4        781.25        820.59        24.46 o                         
   9   3   4       3037.98       3039.74        42.73 o                         
  10   3   4         82.84         59.44        20.68 o                         
  11   3   4       2298.87       2396.25        44.95 o                         
  12   3   4       1385.89       1269.43        40.89 o                         
  13   3   4        402.12        424.66        36.67 o                         
  14   3   4        403.45        424.78        50.30 o                         
  15   3   4        755.39        742.28        56.36 o                         
  16   3   4        331.45        331.33        67.58 o                         
  17   3   4        268.60        197.45        57.08 o                         
  18   3   4          4.06         15.59        57.34 o                         
  19   3   4        160.79        130.48        84.90 o                         
  20   3   4         10.90         92.75        67.03 o                         
 -20   4   4        294.79        322.22       115.64 o                         
 -19   4   4        911.76        777.35       100.77 o                         
 -18   4   4          0.79         19.27        80.87 o                         
 -17   4   4        333.62        304.70        56.14 o                         
 -16   4   4         16.16        -16.04        46.69 o                         
 -15   4   4       6689.55       6691.11       113.06 o                         
 -14   4   4        264.28        263.07        48.59 o                         
 -13   4   4         28.85          3.35        39.53 o                         
 -12   4   4        717.06        793.78        39.42 o                         
 -11   4   4       1325.15       1310.28        40.04 o                         
 -10   4   4       6616.81       6937.36        68.45 o                         
  -9   4   4       4160.90       4198.31        49.95 o                         
  -8   4   4        805.80        926.89        27.66 o                         
  -7   4   4        698.27        659.98        23.60 o                         
  -6   4   4       3454.04       3482.76        41.20 o                         
  -5   4   4       4097.49       4091.95        43.38 o                         
  -4   4   4       3316.60       3267.06        38.70 o                         
  -3   4   4       1675.47       1674.10        29.40 o                         
  -2   4   4        388.10        363.96        18.55 o                         
  -1   4   4      15559.93      16481.05       104.40 o                         
   0   4   4      10166.85      10813.52        75.29 o                         
   1   4   4       7564.72       8270.82        63.48 o                         
   2   4   4       2108.59       2362.36        36.18 o                         
   3   4   4        127.30        232.45        21.00 o                         
   4   4   4      10366.05      10585.95        81.53 o                         
   5   4   4      15932.43      17595.32       121.37 o                         
   6   4   4       6710.53       6668.50        71.01 o                         
   7   4   4       2200.64       2488.83        46.98 o                         
   8   4   4        283.87        225.88        30.43 o                         
   9   4   4         17.64         29.75        29.31 o                         
  10   4   4         10.71         61.88        31.59 o                         
  11   4   4       1250.02       1295.69        49.47 o                         
  12   4   4        593.20        629.06        41.97 o                         
  13   4   4       1272.09       1473.29        57.70 o                         
  14   4   4        153.71         82.87        45.61 o                         
  15   4   4        172.53        101.47        46.05 o                         
  16   4   4        444.13        377.23        67.17 o                         
  17   4   4        531.17        597.09       112.02 o                         
  18   4   4        736.12        594.34        82.12 o                         
  19   4   4         10.58         18.25        90.50 o                         
  20   4   4        699.18        667.37       116.95 o                         
 -19   5   4         93.91        107.28       107.04 o                         
 -18   5   4        238.93        190.60        86.51 o                         
 -17   5   4          6.32        -34.24        56.20 o                         
 -16   5   4         84.53        121.50        52.45 o                         
 -15   5   4       1317.83       1291.42        67.39 o                         
 -14   5   4         22.53         11.15        42.81 o                         
 -13   5   4        160.39        148.45        43.23 o                         
 -12   5   4       7732.64       7767.32        98.37 o                         
 -11   5   4         59.03         83.11        28.51 o                         
 -10   5   4        398.06        375.63        30.30 o                         
  -9   5   4        590.28        611.03        28.55 o                         
  -8   5   4       1129.80       1095.56        32.72 o                         
  -7   5   4       4415.16       4456.66        52.01 o                         
  -6   5   4       2116.04       2213.27        38.79 o                         
  -5   5   4         26.07         38.62        18.95 o                         
  -4   5   4        423.31        455.24        25.60 o                         
  -3   5   4       4315.19       4160.86        50.42 o                         
  -2   5   4        472.19        627.77        24.96 o                         
  -1   5   4       3445.88       4056.84        47.29 o                         
   0   5   4       2752.64       2759.07        38.66 o                         
   1   5   4        682.17        789.44        25.91 o                         
   2   5   4         13.00         31.29        15.15 o                         
   3   5   4       4581.51       4722.57        46.12 o                         
   4   5   4       1250.24       1253.61        26.07 o                         
   5   5   4         99.47        146.63        19.50 o                         
   6   5   4        200.87        268.59        19.09 o                         
   7   5   4       1747.54       1752.67        44.49 o                         
   8   5   4         64.80        143.62        32.03 o                         
   9   5   4        202.14        256.15        35.77 o                         
  10   5   4        116.07        148.78        36.70 o                         
  11   5   4       1614.41       1642.60        56.28 o                         
  12   5   4        496.96        475.20        44.34 o                         
  13   5   4        114.56        126.31        42.63 o                         
  14   5   4        193.51        169.12        50.49 o                         
  15   5   4         19.69        -26.53        62.08 o                         
  16   5   4        174.83         57.30        80.53 o                         
  17   5   4       1255.95       1186.29       146.80 o                         
  18   5   4       1274.21       1166.91       204.75 o                         
  19   5   4        106.03        169.69        74.06 o                         
 -19   6   4         21.08        -58.95       240.90 o                         
 -18   6   4        808.49        829.32       114.60 o                         
 -17   6   4        293.40        325.97        60.48 o                         
 -16   6   4        232.50        183.15        58.36 o                         
 -15   6   4        193.53        202.55        68.95 o                         
 -14   6   4       1020.01       1164.53        67.87 o                         
 -13   6   4         55.30         51.44        42.97 o                         
 -12   6   4         45.15         99.32        41.90 o                         
 -11   6   4        578.36        576.10        48.76 o                         
 -10   6   4        443.21        432.34        37.95 o                         
  -9   6   4        782.03        746.80        37.35 o                         
  -8   6   4        107.01         69.79        24.85 o                         
  -7   6   4       1632.81       1757.66        45.90 o                         
  -6   6   4        895.27        979.53        34.17 o                         
  -5   6   4       1256.82       1298.07        35.10 o                         
  -4   6   4        564.18        546.06        28.65 o                         
  -3   6   4        883.54        992.95        33.62 o                         
  -2   6   4       2300.95       2479.18        42.26 o                         
  -1   6   4       6026.27       6512.36        65.99 o                         
   0   6   4        796.29        820.54        29.36 o                         
   1   6   4        583.05        601.21        25.17 o                         
   2   6   4       1868.37       2166.80        37.04 o                         
   3   6   4        490.95        477.82        23.07 o                         
   4   6   4        764.73        920.99        27.56 o                         
   5   6   4       2724.25       2878.64        40.12 o                         
   6   6   4         14.63         37.99        18.08 o                         
   7   6   4       1265.05       1421.00        44.85 o                         
   8   6   4       4609.70       4850.23        76.93 o                         
   9   6   4        557.20        527.97        41.92 o                         
  10   6   4        716.19        706.79        45.71 o                         
  11   6   4          9.18        -10.31        36.74 o                         
  12   6   4         97.43         58.30        40.22 o                         
  13   6   4       1121.15       1063.24        73.11 o                         
  14   6   4         64.65         57.59        61.13 o                         
  15   6   4        166.42        190.68        85.92 o                         
  16   6   4          9.85         24.86       124.22 o                         
  17   6   4        918.46        739.67       144.46 o                         
  18   6   4         37.18         93.01       167.91 o                         
 -18   7   4        140.43        342.64       159.05 o                         
 -17   7   4          0.03         60.64       124.82 o                         
 -16   7   4         17.48        129.82        91.99 o                         
 -15   7   4         17.51         69.59        68.82 o                         
 -14   7   4        384.14        334.50        56.83 o                         
 -13   7   4        336.45        320.03        49.74 o                         
 -12   7   4       1476.91       1418.15        59.52 o                         
 -11   7   4        959.68       1022.67        56.11 o                         
 -10   7   4       1988.45       1869.53        64.22 o                         
  -9   7   4        289.51        324.62        37.16 o                         
  -8   7   4         22.24         20.28        28.18 o                         
  -7   7   4        400.23        480.46        33.40 o                         
  -6   7   4       4441.38       4469.82        62.34 o                         
  -5   7   4       1731.58       1819.47        43.16 o                         
  -4   7   4        110.69        104.63        27.15 o                         
  -3   7   4         20.77         25.04        21.16 o                         
  -2   7   4        558.25        526.99        35.74 o                         
  -1   7   4         14.24         46.89        14.04 o                         
   0   7   4        216.30        185.52        23.23 o                         
   1   7   4       2123.70       2167.85        40.38 o                         
   2   7   4       1081.38       1042.50        28.41 o                         
   3   7   4       2006.56       2055.06        39.29 o                         
   4   7   4        565.60        639.87        28.41 o                         
   5   7   4         39.55         66.81        23.58 o                         
   6   7   4        104.51        139.24        25.81 o                         
   7   7   4        276.01        274.62        36.33 o                         
   8   7   4         33.15         37.71        40.75 o                         
   9   7   4        956.98        850.30        54.81 o                         
  10   7   4        859.15        821.91        55.43 o                         
  11   7   4        960.04        943.99        67.96 o                         
  12   7   4         25.52        -42.81        42.81 o                         
  13   7   4        698.78        726.98        87.15 o                         
  14   7   4        306.31        273.20        81.35 o                         
  15   7   4        114.60        110.22       118.66 o                         
  16   7   4        693.66        571.90       111.12 o                         
  17   7   4         54.25        191.50       147.15 o                         
  18   7   4          0.99        182.23       222.39 o                         
 -17   8   4          9.18        132.43       165.44 o                         
 -16   8   4          9.84        113.95       142.06 o                         
 -15   8   4          0.39         18.19       121.59 o                         
 -14   8   4        297.95        333.91       106.58 o                         
 -13   8   4        334.76        330.67        71.69 o                         
 -12   8   4        213.54        176.26        45.91 o                         
 -11   8   4        177.26        185.71        46.65 o                         
 -10   8   4          9.58          5.57        42.49 o                         
  -9   8   4       1104.01       1099.08        58.47 o                         
  -8   8   4        158.93        113.63        37.90 o                         
  -7   8   4        241.54        250.99        37.23 o                         
  -6   8   4        715.47        730.59        39.72 o                         
  -5   8   4       1711.47       1753.25        54.13 o                         
  -4   8   4        116.35        147.07        38.40 o                         
  -3   8   4          1.24         35.66        35.03 o                         
  -2   8   4        299.60        284.95        39.13 o                         
  -1   8   4        583.28        667.87        42.89 o                         
   0   8   4         25.82         80.27        31.06 o                         
   1   8   4        307.74        350.24        36.96 o                         
   2   8   4        110.92        140.59        34.26 o                         
   3   8   4         24.38         58.49        34.34 o                         
   4   8   4        205.27        226.06        36.69 o                         
   5   8   4       3984.88       4119.34        74.21 o                         
   6   8   4        435.09        402.57        60.83 o                         
   7   8   4         14.17         16.04        42.80 o                         
   8   8   4         61.05         25.15        42.71 o                         
   9   8   4         27.95         18.91        44.11 o                         
  10   8   4       1002.44        961.93        57.61 o                         
  11   8   4        144.50         95.39        47.24 o                         
  12   8   4         41.51         13.14        56.77 o                         
  13   8   4        338.46        345.61        82.97 o                         
  14   8   4         29.33         82.79       111.12 o                         
  15   8   4         13.34         10.41       138.53 o                         
  16   8   4        172.09         -5.30       186.25 o                         
  17   8   4          6.61        296.04       294.54 o                         
 -15   9   4         19.84         22.00       114.02 o                         
 -14   9   4         71.01        104.23       104.08 o                         
 -13   9   4         59.97        -40.24        64.95 o                         
 -12   9   4         80.96        -11.77        86.54 o                         
 -11   9   4        323.19        244.96        54.25 o                         
 -10   9   4        127.29        109.38        50.90 o                         
  -9   9   4        220.34        161.38        51.77 o                         
  -8   9   4       1516.32       1560.22        67.01 o                         
  -7   9   4        453.37        401.53        41.95 o                         
  -6   9   4        468.31        539.56        44.79 o                         
  -5   9   4       2265.75       2319.05        65.95 o                         
  -4   9   4       2866.27       2995.73        77.45 o                         
  -3   9   4       6171.47       6437.03       111.84 o                         
  -2   9   4          0.13         46.43        43.76 o                         
  -1   9   4         63.16         88.50        44.25 o                         
   0   9   4         79.06         45.67        38.74 o                         
   1   9   4       1415.32       1502.24        60.51 o                         
   2   9   4         75.96          7.33        42.43 o                         
   3   9   4         93.06        114.93        45.58 o                         
   4   9   4       2727.10       2727.46        74.06 o                         
   5   9   4        155.08        187.98        46.00 o                         
   6   9   4        296.38        254.64        50.74 o                         
   7   9   4        524.60        472.01        53.57 o                         
   8   9   4        503.67        385.39        51.32 o                         
   9   9   4        468.34        405.71        51.73 o                         
  10   9   4        396.23        311.38        67.95 o                         
  11   9   4         87.09         62.63        56.76 o                         
  12   9   4         69.85        -10.46        65.54 o                         
  13   9   4        156.19        186.67        76.51 o                         
  14   9   4        355.99        371.88       218.13 o                         
  15   9   4          0.15        200.12       173.73 o                         
 -14  10   4         87.36        250.57       156.36 o                         
 -13  10   4        830.94        841.80       156.08 o                         
 -12  10   4        314.47        238.02        94.49 o                         
 -11  10   4         11.53        -64.52        64.52 o                         
 -10  10   4        245.62        134.08        62.64 o                         
  -9  10   4         10.04        -71.05        71.16 o                         
  -8  10   4         30.89        -53.83        53.83 o                         
  -7  10   4        425.70        395.79        68.78 o                         
  -6  10   4        618.43        695.09        55.99 o                         
  -5  10   4        309.04        271.09        50.07 o                         
  -4  10   4        637.17        592.72        53.21 o                         
  -3  10   4        547.67        532.29        59.68 o                         
  -2  10   4        378.79        391.10        53.06 o                         
  -1  10   4         73.03         71.56        51.15 o                         
   0  10   4       3405.65       3608.60        84.15 o                         
   1  10   4         63.11        -44.94        44.94 o                         
   2  10   4         28.97        -44.97        44.97 o                         
   3  10   4        716.34        688.79        54.73 o                         
   4  10   4        748.57        734.97        56.94 o                         
   5  10   4        381.60        459.28        52.73 o                         
   6  10   4        292.83        314.57        57.66 o                         
   7  10   4         42.44        -48.76        48.76 o                         
   8  10   4        141.93         96.77        71.61 o                         
   9  10   4        146.00         56.39        62.71 o                         
  10  10   4        919.24        916.82        76.92 o                         
  11  10   4         25.79         17.89        80.33 o                         
  12  10   4         49.87         21.97        68.22 o                         
  13  10   4        623.86        634.75       164.14 o                         
  14  10   4         20.20         34.57       143.41 o                         
 -12  11   4        352.21        401.56       116.01 o                         
 -11  11   4        539.84        530.34        92.22 o                         
 -10  11   4          1.36        -14.04        62.25 o                         
  -9  11   4        194.81         70.33       108.97 o                         
  -8  11   4       1296.13       1310.09       100.68 o                         
  -7  11   4        863.03        793.48        78.21 o                         
  -6  11   4        199.01         58.59        59.87 o                         
  -5  11   4        104.15         47.83        66.27 o                         
  -4  11   4        559.53        515.32        60.14 o                         
  -3  11   4       2265.72       2039.65        86.06 o                         
  -2  11   4        628.77        546.43        61.80 o                         
  -1  11   4         71.08         40.74        52.99 o                         
   0  11   4       1450.16       1431.55        68.27 o                         
   1  11   4          2.48        -54.33        54.33 o                         
   2  11   4        478.96        411.17        54.26 o                         
   3  11   4       1033.23        946.00        62.68 o                         
   4  11   4          6.71        -50.46        50.46 o                         
   5  11   4        401.20        353.31        58.67 o                         
   6  11   4        237.73        101.86        69.86 o                         
   7  11   4        715.83        704.23       103.54 o                         
   8  11   4          9.18        -16.61        66.18 o                         
   9  11   4       1849.06       1806.35       119.10 o                         
  10  11   4          2.36        -91.81        91.81 o                         
  11  11   4        105.86         10.95        85.59 o                         
  12  11   4        295.85        298.44        81.97 o                         
 -10  12   4         34.04         21.01       208.51 o                         
  -9  12   4        183.71        206.55        89.11 o                         
  -8  12   4         14.29        -70.77        70.77 o                         
  -7  12   4          4.85        -41.92        67.33 o                         
  -6  12   4        951.90        896.69       111.56 o                         
  -5  12   4        147.04         40.98        72.14 o                         
  -4  12   4        315.76        369.93        59.11 o                         
  -3  12   4          0.93        -75.12        75.12 o                         
  -2  12   4         22.14        -70.72        70.72 o                         
  -1  12   4        137.84          6.86        58.79 o                         
   0  12   4        884.61        778.22        65.83 o                         
   1  12   4        351.48        199.24        59.41 o                         
   2  12   4        709.90        682.92        64.30 o                         
   3  12   4         18.03        -48.42        48.42 o                         
   4  12   4        146.01         24.26        59.47 o                         
   5  12   4         33.21        -33.27        60.09 o                         
   6  12   4        275.57        367.57       104.86 o                         
   7  12   4         82.21         18.05        65.84 o                         
   8  12   4         99.38         60.82        96.03 o                         
   9  12   4        123.13        107.49       122.76 o                         
  -6  13   4         51.22          6.33       160.85 o                         
  -5  13   4        284.41        211.05        98.15 o                         
  -4  13   4         34.40        -50.12        76.45 o                         
  -3  13   4       1361.11       1444.06        79.69 o                         
  -2  13   4        226.37         92.56        79.64 o                         
  -1  13   4        443.19        501.36        71.35 o                         
   0  13   4         78.07        -49.55        86.07 o                         
   1  13   4        832.40        711.98        81.58 o                         
   2  13   4         46.48        -60.80        61.31 o                         
   3  13   4        863.93        835.08        95.08 o                         
   4  13   4         32.66        -99.93        99.93 o                         
   5  13   4       1121.86       1125.76        94.36 o                         
   6  13   4        183.86        132.19        87.93 o                         
 -21   1   5         39.04        225.96       148.01 o                         
 -20   1   5         54.32         52.61        85.09 o                         
 -19   1   5        228.08        234.71        67.69 o                         
 -18   1   5          0.13        -17.23        58.75 o                         
 -17   1   5         14.65         42.24        56.02 o                         
 -16   1   5         44.64         39.10        51.72 o                         
 -15   1   5        414.19        478.28        49.26 o                         
 -14   1   5        211.03        185.00        38.95 o                         
 -13   1   5        864.53        852.23        42.08 o                         
 -12   1   5        610.97        611.62        23.18 o                         
 -11   1   5        438.07        410.51        15.77 o                         
 -10   1   5         69.17         36.47        13.40 o                         
  -9   1   5         45.00         38.28        13.30 o                         
  -8   1   5       3086.55       3378.63        35.05 o                         
  -7   1   5       2034.34       2241.46        27.54 o                         
  -6   1   5       2180.31       2178.53        25.00 o                         
  -5   1   5       3072.31       2961.31        27.44 o                         
  -4   1   5        518.68        531.01        16.60 o                         
  -3   1   5       1174.35       1094.43        16.78 o                         
  -2   1   5       6722.43       6635.33        36.23 o                         
  -1   1   5        331.44        301.50         8.58 o                         
   0   1   5      20160.91      19989.19        86.58 o                         
   1   1   5       1748.04       1680.72        15.73 o                         
   2   1   5         26.63         27.32        10.08 o                         
   3   1   5      15192.85      15120.79        79.18 o                         
   4   1   5       9468.94       9703.18        60.62 o                         
   5   1   5       6386.47       6491.51        48.66 o                         
   6   1   5       3047.83       2927.05        33.88 o                         
   7   1   5       4039.62       3919.67        42.55 o                         
   8   1   5       2444.55       2674.06        38.04 o                         
   9   1   5       2618.10       2915.59        41.82 o                         
  10   1   5        182.45        230.58        19.78 o                         
  11   1   5       1702.99       1798.54        35.47 o                         
  12   1   5       1122.82       1191.05        39.97 o                         
  13   1   5         31.53          9.60        38.50 o                         
  14   1   5         87.43         22.27        40.10 o                         
  15   1   5        131.09         92.83        43.25 o                         
  16   1   5         45.07         -1.13        44.65 o                         
  17   1   5        212.32        149.76        58.97 o                         
  18   1   5          1.19         82.37        49.56 o                         
  19   1   5         68.73         78.11        71.11 o                         
  20   1   5         51.39         51.52        70.02 o                         
 -20   2   5        242.80        192.14        98.19 o                         
 -19   2   5          6.09        -63.78        72.73 o                         
 -18   2   5        641.47        653.13        74.26 o                         
 -17   2   5        453.55        442.65        66.60 o                         
 -16   2   5         76.85         64.85        47.30 o                         
 -15   2   5         10.77         46.06        41.77 o                         
 -14   2   5        335.75        380.35        45.83 o                         
 -13   2   5        738.55        827.52        44.67 o                         
 -12   2   5       1040.41       1069.24        33.15 o                         
 -11   2   5        105.38         87.24        16.51 o                         
 -10   2   5        323.13        308.05        17.77 o                         
  -9   2   5       1167.16       1430.14        25.05 o                         
  -8   2   5       1692.64       1430.47        23.36 o                         
  -7   2   5       5598.02       5534.87        52.79 o                         
  -6   2   5      10855.77      10979.67        84.70 o                         
  -5   2   5       3772.40       3772.66        45.20 o                         
  -4   2   5        403.27        393.07        18.29 o                         
  -3   2   5       3726.65       3593.23        30.72 o                         
  -2   2   5        255.99        195.79        12.04 o                         
  -1   2   5       1680.24       1688.37        19.90 o                         
   0   2   5       3579.81       3493.97        27.22 o                         
   1   2   5        548.57        514.37        16.65 o                         
   2   2   5      38082.54      38476.68       191.16 o                         
   3   2   5      11392.68      11565.08        79.05 o                         
   4   2   5      22704.68      22960.64       140.93 o                         
   5   2   5        300.46        340.35        23.95 o                         
   6   2   5        253.23        299.63        20.54 o                         
   7   2   5        633.17        741.09        25.75 o                         
   8   2   5         56.34         65.25        19.60 o                         
   9   2   5        540.39        554.17        25.75 o                         
  10   2   5       4721.94       5034.03        57.72 o                         
  11   2   5       1227.30       1318.29        42.04 o                         
  12   2   5        541.25        602.32        34.89 o                         
  13   2   5        878.76        824.16        43.08 o                         
  14   2   5          2.97        -41.10        41.10 o                         
  15   2   5        189.97        199.81        47.95 o                         
  16   2   5        368.21        343.64        55.94 o                         
  17   2   5        274.48        179.69        78.22 o                         
  18   2   5          0.80        -45.46        63.56 o                         
  19   2   5        353.08        290.24        78.77 o                         
  20   2   5         87.46        140.38        72.53 o                         
 -20   3   5         45.06         55.29        76.77 o                         
 -19   3   5       1087.52       1151.53        84.29 o                         
 -18   3   5        134.39         68.12        63.74 o                         
 -17   3   5        537.41        586.66        58.97 o                         
 -16   3   5        261.44        295.68        51.03 o                         
 -15   3   5       3323.68       3220.07        83.35 o                         
 -14   3   5       1431.51       1404.74        59.75 o                         
 -13   3   5        954.17       1055.83        52.41 o                         
 -12   3   5         17.51         -1.40        22.24 o                         
 -11   3   5       1439.78       1520.73        29.33 o                         
 -10   3   5         24.93         72.22        16.09 o                         
  -9   3   5       8699.01       8468.68        74.53 o                         
  -8   3   5          0.89        -13.23        13.23 o                         
  -7   3   5       4828.58       4770.33        48.03 o                         
  -6   3   5       2253.90       2275.69        30.09 o                         
  -5   3   5       1986.48       1822.33        26.93 o                         
  -4   3   5       1235.36       1376.16        24.86 o                         
  -3   3   5       4062.36       4010.28        37.46 o                         
  -2   3   5        893.08        945.61        22.81 o                         
  -1   3   5        355.98        417.67        17.76 o                         
   0   3   5      14635.07      14643.70        84.06 o                         
   1   3   5         51.71         96.82        16.76 o                         
   2   3   5         46.64        102.58        22.12 o                         
   3   3   5       3603.42       3649.11        47.32 o                         
   4   3   5       7925.12       8174.58        65.13 o                         
   5   3   5       6437.56       6669.11        57.28 o                         
   6   3   5        411.62        393.15        20.56 o                         
   7   3   5        141.26        174.94        17.27 o                         
   8   3   5        815.44        789.17        27.85 o                         
   9   3   5        143.63        131.38        21.64 o                         
  10   3   5        895.17        869.79        32.00 o                         
  11   3   5        646.38        619.55        30.20 o                         
  12   3   5       1740.86       1736.17        45.61 o                         
  13   3   5        342.60        411.06        37.81 o                         
  14   3   5          4.74        -21.34        43.76 o                         
  15   3   5        153.16        101.41        46.53 o                         
  16   3   5          6.13        -46.93        46.93 o                         
  17   3   5          0.16        -55.77        55.77 o                         
  18   3   5         78.13        -11.07        54.54 o                         
  19   3   5        220.50        197.63        78.26 o                         
  20   3   5        287.62        400.02        72.84 o                         
 -20   4   5        189.20        141.38       103.51 o                         
 -19   4   5        820.32        926.47       120.65 o                         
 -18   4   5        468.12        504.94        75.41 o                         
 -17   4   5        219.86        153.59        48.81 o                         
 -16   4   5        416.23        474.43        54.52 o                         
 -15   4   5        928.23        992.58        60.57 o                         
 -14   4   5        770.96        771.58        56.19 o                         
 -13   4   5        627.84        740.56        52.10 o                         
 -12   4   5        103.86        151.36        32.00 o                         
 -11   4   5        213.15        264.49        26.48 o                         
 -10   4   5       4103.76       3989.52        51.47 o                         
  -9   4   5       1321.03       1209.54        30.93 o                         
  -8   4   5        144.32        158.23        18.24 o                         
  -7   4   5        278.05        293.65        18.79 o                         
  -6   4   5       1062.75        922.01        25.99 o                         
  -5   4   5          3.86          0.54        14.42 o                         
  -4   4   5         57.40        107.73        17.22 o                         
  -3   4   5         87.90        104.45        16.51 o                         
  -2   4   5      10576.64      10299.76        74.25 o                         
  -1   4   5       4360.47       4496.84        44.78 o                         
   0   4   5       4307.39       4276.11        45.02 o                         
   1   4   5       1954.78       1961.70        31.33 o                         
   2   4   5      11781.55      12304.43       107.35 o                         
   3   4   5       1138.97       1166.18        31.32 o                         
   4   4   5       1551.01       1565.32        27.16 o                         
   5   4   5       2390.24       2083.00        34.41 o                         
   6   4   5       3182.00       3053.74        40.52 o                         
   7   4   5       1747.89       1720.27        42.87 o                         
   8   4   5        759.10        912.00        39.52 o                         
   9   4   5        201.14        175.93        31.54 o                         
  10   4   5        171.92        233.13        35.12 o                         
  11   4   5        804.04        840.97        44.41 o                         
  12   4   5         33.07         59.64        36.05 o                         
  13   4   5        395.03        419.57        41.76 o                         
  14   4   5        767.18        761.23        59.00 o                         
  15   4   5        103.27         30.45        46.33 o                         
  16   4   5         11.40        -46.90        46.90 o                         
  17   4   5         81.38         43.55        56.82 o                         
  18   4   5          1.59        -68.53        68.53 o                         
  19   4   5        653.45        638.25       143.82 o                         
  20   4   5        117.25         29.37       153.57 o                         
 -19   5   5         35.12         66.52        86.90 o                         
 -18   5   5        194.77        144.63        60.56 o                         
 -17   5   5       1275.28       1425.05        82.67 o                         
 -16   5   5        138.15        116.40        53.40 o                         
 -15   5   5       3964.39       3998.08        92.67 o                         
 -14   5   5        342.29        365.80        50.27 o                         
 -13   5   5       1232.51       1257.26        58.53 o                         
 -12   5   5        630.62        681.22        44.81 o                         
 -11   5   5       2951.77       2837.80        62.34 o                         
 -10   5   5         97.21        126.96        26.94 o                         
  -9   5   5        577.25        616.07        28.30 o                         
  -8   5   5          7.85          4.76        20.45 o                         
  -7   5   5       1624.64       1621.00        35.51 o                         
  -6   5   5        800.94        742.86        25.54 o                         
  -5   5   5       1305.62       1113.36        34.52 o                         
  -4   5   5        332.23        470.77        26.09 o                         
  -3   5   5       5771.17       6007.30        60.11 o                         
  -2   5   5        294.33        347.19        25.55 o                         
  -1   5   5       2526.06       2405.24        36.46 o                         
   0   5   5       1146.32       1027.55        27.88 o                         
   1   5   5       7648.09       7630.88        62.34 o                         
   2   5   5      21880.69      23028.82       153.86 o                         
   3   5   5         27.05         29.31        20.69 o                         
   4   5   5      16812.28      17348.09       136.97 o                         
   5   5   5        395.87        474.90        22.04 o                         
   6   5   5       8300.98       8158.02        73.11 o                         
   7   5   5       1839.19       1898.29        45.92 o                         
   8   5   5       2615.06       2679.96        58.91 o                         
   9   5   5         21.33         -5.29        33.19 o                         
  10   5   5       2114.18       2247.51        61.32 o                         
  11   5   5         33.02         19.71        35.97 o                         
  12   5   5       1560.77       1550.01        57.56 o                         
  13   5   5        101.51         58.30        42.87 o                         
  14   5   5        107.43         42.01        52.33 o                         
  15   5   5        527.63        512.30       100.68 o                         
  16   5   5        162.81         81.65        85.24 o                         
  17   5   5        181.13         79.67       139.92 o                         
  18   5   5        724.37        371.58       153.02 o                         
  19   5   5        144.48        182.35       130.20 o                         
 -18   6   5        289.66        320.72        99.59 o                         
 -17   6   5        152.91        115.35        69.75 o                         
 -16   6   5        374.33        448.90        75.76 o                         
 -15   6   5       1770.48       1788.52        76.86 o                         
 -14   6   5       1178.05       1361.84        69.07 o                         
 -13   6   5        546.13        550.32        50.85 o                         
 -12   6   5       1560.60       1642.75        63.15 o                         
 -11   6   5        265.21        290.66        42.83 o                         
 -10   6   5       1379.03       1419.86        53.27 o                         
  -9   6   5       1020.16        998.81        40.39 o                         
  -8   6   5        437.66        445.44        31.24 o                         
  -7   6   5       1040.10       1101.50        40.50 o                         
  -6   6   5        557.41        606.38        30.19 o                         
  -5   6   5       1200.90       1242.22        37.87 o                         
  -4   6   5         83.17         56.64        23.89 o                         
  -3   6   5        825.78        934.45        34.21 o                         
  -2   6   5       2274.17       2345.57        43.20 o                         
  -1   6   5       5892.71       5624.99        57.75 o                         
   0   6   5       2516.93       2406.33        37.25 o                         
   1   6   5         52.41         43.36        17.75 o                         
   2   6   5         88.33        113.97        16.56 o                         
   3   6   5        222.23        226.85        26.52 o                         
   4   6   5         36.89         82.58        25.47 o                         
   5   6   5       4501.60       4800.68        64.85 o                         
   6   6   5        108.83        133.87        23.35 o                         
   7   6   5       5888.29       5974.94        76.87 o                         
   8   6   5         84.81        105.28        34.40 o                         
   9   6   5        785.42        842.76        46.63 o                         
  10   6   5         75.44         64.78        37.93 o                         
  11   6   5        608.29        612.00        47.12 o                         
  12   6   5        791.39        633.03        51.87 o                         
  13   6   5        976.62        995.26        64.44 o                         
  14   6   5         32.36        -53.28        64.35 o                         
  15   6   5       1532.96       1273.29       114.19 o                         
  16   6   5         83.19         75.00       101.78 o                         
  17   6   5       1769.76       1787.88       218.11 o                         
  18   6   5        158.88        138.83       145.49 o                         
 -18   7   5         23.24        164.80       162.44 o                         
 -17   7   5        424.70        778.20       118.61 o                         
 -16   7   5         18.78         28.45        79.30 o                         
 -15   7   5        534.42        667.49        66.00 o                         
 -14   7   5         39.19         84.42        50.98 o                         
 -13   7   5       4895.11       4742.91        96.77 o                         
 -12   7   5        431.97        381.92        47.96 o                         
 -11   7   5       2025.12       2201.98        71.90 o                         
 -10   7   5       2173.06       2153.21        66.09 o                         
  -9   7   5         75.28         71.59        37.59 o                         
  -8   7   5        165.09        149.29        30.00 o                         
  -7   7   5       3554.77       3472.72        57.29 o                         
  -6   7   5        288.40        345.60        31.81 o                         
  -5   7   5       7762.32       8050.32        83.83 o                         
  -4   7   5       1594.57       1672.11        46.42 o                         
  -3   7   5       3041.91       2947.83        54.10 o                         
  -2   7   5       2102.84       2207.67        47.04 o                         
  -1   7   5        605.08        562.15        30.63 o                         
   0   7   5        637.08        772.66        31.21 o                         
   1   7   5        480.71        502.47        26.33 o                         
   2   7   5       3146.23       2974.19        44.41 o                         
   3   7   5          6.97         19.47        18.78 o                         
   4   7   5        815.15        872.84        38.62 o                         
   5   7   5       5309.42       5517.40        74.89 o                         
   6   7   5       4639.56       4831.78        76.44 o                         
   7   7   5        126.86        149.82        41.68 o                         
   8   7   5       3719.47       3741.68        81.78 o                         
   9   7   5        223.34        221.77        47.47 o                         
  10   7   5       1240.51       1358.39        61.02 o                         
  11   7   5         12.96        -41.35        41.35 o                         
  12   7   5       1276.60       1310.56        88.93 o                         
  13   7   5        448.08        425.56        63.45 o                         
  14   7   5       1910.75       2228.02       125.37 o                         
  15   7   5         61.80          8.97       103.62 o                         
  16   7   5       1010.87       1095.98       189.80 o                         
  17   7   5        288.44        410.73       173.78 o                         
  18   7   5       1467.25       1450.24       244.23 o                         
 -17   8   5        116.12       -114.64       171.12 o                         
 -16   8   5         86.52         27.73       112.54 o                         
 -15   8   5        320.79        233.54       108.89 o                         
 -14   8   5        738.71        875.64        78.90 o                         
 -13   8   5         86.53         75.47        51.64 o                         
 -12   8   5        753.28        848.90        58.89 o                         
 -11   8   5        594.01        631.94        54.15 o                         
 -10   8   5       1021.98       1068.16        59.83 o                         
  -9   8   5        225.58        190.56        45.79 o                         
  -8   8   5       1058.49       1161.45        52.27 o                         
  -7   8   5         16.46         35.68        32.32 o                         
  -6   8   5        881.79        967.13        43.46 o                         
  -5   8   5        615.33        663.01        45.90 o                         
  -4   8   5       6214.31       6331.36        90.13 o                         
  -3   8   5          2.51         18.68        35.26 o                         
  -2   8   5       2979.46       2872.63        66.28 o                         
  -1   8   5       3462.45       3655.61        85.42 o                         
   0   8   5        645.93        727.33        36.56 o                         
   1   8   5        262.69        372.90        32.53 o                         
   2   8   5       1339.99       1566.57        49.95 o                         
   3   8   5        442.02        479.98        44.83 o                         
   4   8   5       2105.42       2171.48        63.01 o                         
   5   8   5       3873.82       3909.29        76.98 o                         
   6   8   5        311.73        237.71        45.81 o                         
   7   8   5       5949.86       6016.49        99.26 o                         
   8   8   5         38.63        -22.36        43.66 o                         
   9   8   5        900.29        818.81        64.51 o                         
  10   8   5        367.23        256.72        50.84 o                         
  11   8   5        650.74        702.30        76.87 o                         
  12   8   5         17.50          9.77        49.16 o                         
  13   8   5       2258.67       2318.41        92.52 o                         
  14   8   5         81.03        -45.71       148.88 o                         
  15   8   5       3682.57       3229.65       257.81 o                         
  16   8   5        116.75         88.31       171.97 o                         
 -15   9   5         13.90        115.34       120.87 o                         
 -14   9   5         25.32        -41.79       107.67 o                         
 -13   9   5       1199.63       1245.14        84.03 o                         
 -12   9   5        107.86         58.96        59.98 o                         
 -11   9   5       2311.45       2292.85        84.90 o                         
 -10   9   5        189.36        227.41        49.35 o                         
  -9   9   5          6.50         -3.77        45.39 o                         
  -8   9   5       1235.31       1267.25        63.05 o                         
  -7   9   5       2052.83       1960.58        58.06 o                         
  -6   9   5         22.57        -17.73        36.99 o                         
  -5   9   5       2803.59       2977.71        70.91 o                         
  -4   9   5         17.93          5.28        43.25 o                         
  -3   9   5       7995.35       8156.59       113.37 o                         
  -2   9   5       2217.76       2183.26        72.01 o                         
  -1   9   5       1757.95       1912.15        68.34 o                         
   0   9   5        123.23        111.38        42.63 o                         
   1   9   5        524.58        616.30        50.26 o                         
   2   9   5       3600.30       3871.82        83.00 o                         
   3   9   5       4165.64       4281.53        86.91 o                         
   4   9   5         46.71         45.84        43.44 o                         
   5   9   5       2854.79       2824.06        90.04 o                         
   6   9   5        819.59        843.76        58.75 o                         
   7   9   5        244.42        160.41        64.37 o                         
   8   9   5        422.86        457.21        52.24 o                         
   9   9   5         49.56         29.05        47.04 o                         
  10   9   5       2755.40       2690.60        93.66 o                         
  11   9   5        241.92        199.25        54.02 o                         
  12   9   5        604.80        542.70        87.38 o                         
  13   9   5        233.58        170.73        84.60 o                         
  14   9   5       1672.96       1492.77       142.30 o                         
  15   9   5          2.67        -95.92       130.04 o                         
 -14  10   5        239.81        280.99       159.66 o                         
 -13  10   5         77.84        104.42        98.62 o                         
 -12  10   5        667.93        726.42       125.95 o                         
 -11  10   5        333.59        196.77        78.64 o                         
 -10  10   5        547.34        485.77        84.31 o                         
  -9  10   5        242.25        142.33        58.13 o                         
  -8  10   5       1820.72       1884.09        82.90 o                         
  -7  10   5        271.59        270.41        66.91 o                         
  -6  10   5       1357.52       1472.37        82.29 o                         
  -5  10   5        854.87        879.68        52.64 o                         
  -4  10   5        322.32        227.76        54.13 o                         
  -3  10   5       1370.64       1460.49        72.49 o                         
  -2  10   5        170.19        187.31        49.62 o                         
  -1  10   5       2515.70       2581.89        76.08 o                         
   0  10   5        587.44        625.76        52.19 o                         
   1  10   5        642.58        621.08        53.27 o                         
   2  10   5          3.67        -42.75        42.75 o                         
   3  10   5        428.23        445.71        54.34 o                         
   4  10   5        218.98        188.92        48.57 o                         
   5  10   5        540.34        469.25        59.89 o                         
   6  10   5         41.14          6.17        50.05 o                         
   7  10   5       2253.06       2307.29        80.78 o                         
   8  10   5         11.70        -50.25        50.25 o                         
   9  10   5        212.63        177.76        67.58 o                         
  10  10   5         32.19         29.93        50.61 o                         
  11  10   5        710.05        688.40        83.20 o                         
  12  10   5         60.52         -6.49        86.60 o                         
  13  10   5        140.58        128.35       103.14 o                         
  14  10   5         66.57        150.87       160.72 o                         
 -12  11   5         47.43         73.57       107.86 o                         
 -11  11   5        289.12        291.94        88.31 o                         
 -10  11   5        119.62         36.26        71.22 o                         
  -9  11   5        203.45        135.62       120.91 o                         
  -8  11   5          0.08        -67.58        67.58 o                         
  -7  11   5       1950.81       1855.91       111.70 o                         
  -6  11   5        136.96         80.70        62.85 o                         
  -5  11   5       1306.98       1328.17        66.80 o                         
  -4  11   5        900.79        826.25        67.71 o                         
  -3  11   5          3.63        -29.68        56.54 o                         
  -2  11   5        641.06        641.23        64.47 o                         
  -1  11   5        602.68        597.78        60.93 o                         
   0  11   5         39.51        -14.31        43.27 o                         
   1  11   5        200.21        123.26        48.93 o                         
   2  11   5        394.91        325.69        53.90 o                         
   3  11   5        331.35        196.37        50.66 o                         
   4  11   5         96.02         27.11        48.58 o                         
   5  11   5        850.44        806.77        67.05 o                         
   6  11   5        222.67        180.07        65.50 o                         
   7  11   5        335.63        142.45        80.97 o                         
   8  11   5        164.25        156.17       102.72 o                         
   9  11   5        473.11        361.43       100.90 o                         
  10  11   5        241.31        258.26        74.76 o                         
  11  11   5         14.57        -39.05        99.82 o                         
  12  11   5        149.38        137.71       152.35 o                         
  -9  12   5          0.35         -5.14       123.65 o                         
  -8  12   5        239.53         78.13        95.76 o                         
  -7  12   5         17.91        -54.15        82.21 o                         
  -6  12   5        256.78        176.15       115.70 o                         
  -5  12   5         31.88        -18.83        77.47 o                         
  -4  12   5        300.41        110.56        91.10 o                         
  -3  12   5         31.45        -54.55        54.55 o                         
  -2  12   5        191.01        118.01        63.05 o                         
  -1  12   5         46.42        -48.90        48.90 o                         
   0  12   5        132.06         74.52        59.63 o                         
   1  12   5        280.66        171.47        68.56 o                         
   2  12   5        247.84        202.32        55.31 o                         
   3  12   5         39.63        -47.48        47.48 o                         
   4  12   5        288.66        201.92        68.23 o                         
   5  12   5       1123.95       1126.36        87.60 o                         
   6  12   5          1.02        -61.08        61.08 o                         
   7  12   5        609.69        508.82       120.71 o                         
   8  12   5          9.24        -79.99        88.64 o                         
   9  12   5        370.91        381.22       114.83 o                         
  -5  13   5        415.37        310.38        81.87 o                         
  -4  13   5          8.66        -70.83        70.83 o                         
  -3  13   5        308.79        281.75        82.21 o                         
  -2  13   5         64.09        -57.81        57.81 o                         
  -1  13   5         98.47        -41.36        79.29 o                         
   0  13   5          3.83        -63.30        63.30 o                         
   1  13   5         25.21        -75.21        75.21 o                         
   2  13   5         46.22        -98.07       106.22 o                         
   3  13   5        212.81         29.06        78.09 o                         
   4  13   5         97.99         75.44        77.11 o                         
   5  13   5        294.72        102.02        83.00 o                         
 -20   0   6        156.94        109.13       104.71 o                         
 -19   0   6          9.32        -67.38        85.87 o                         
 -18   0   6       4048.72       3917.77       163.02 o                         
 -17   0   6          2.57        -15.26        71.22 o                         
 -16   0   6        585.07        525.22        85.63 o                         
 -15   0   6        341.70        360.59        80.24 o                         
 -14   0   6        693.09        818.89        63.00 o                         
 -13   0   6        452.47        394.01        50.35 o                         
 -12   0   6        276.84        286.03        21.82 o                         
 -11   0   6       1429.76       1209.74        37.58 o                         
 -10   0   6        647.43        650.51        31.89 o                         
  -9   0   6       2791.63       2958.91        46.91 o                         
  -8   0   6      17526.93      17664.17       144.69 o                         
  -7   0   6        537.44        369.56        19.43 o                         
  -6   0   6        729.76        971.97        27.21 o                         
  -5   0   6      34121.05      33816.70       246.45 o                         
  -4   0   6      15333.57      15172.69       114.76 o                         
  -3   0   6      17620.19      17860.65       131.77 o                         
  -2   0   6        493.89        513.40        16.20 o                         
  -1   0   6       1368.20       1406.82        20.82 o                         
   0   0   6       7248.56       7051.55        56.07 o                         
   1   0   6      76910.30      75929.77       512.59 o                         
   2   0   6       4004.12       4127.69        40.40 o                         
   3   0   6      17556.98      17690.80       137.69 o                         
   4   0   6      50213.12      51218.80       371.85 o                         
   5   0   6      14013.54      15026.83       125.93 o                         
   6   0   6       5478.11       5340.49        70.82 o                         
   7   0   6       8669.32       9982.62       115.08 o                         
   8   0   6       1840.04       1817.05        57.41 o                         
   9   0   6      11521.35      11630.37       146.23 o                         
  10   0   6        540.04        483.59        42.18 o                         
  11   0   6       2741.10       2656.12        74.60 o                         
  12   0   6       9121.24       8829.40       133.23 o                         
  13   0   6       1368.07       1371.02        82.56 o                         
  14   0   6       2236.86       2045.13        97.08 o                         
  15   0   6          4.06        -55.46        61.56 o                         
  16   0   6       3576.49       3625.05       134.51 o                         
  17   0   6       1212.55       1241.61       100.50 o                         
  18   0   6          9.37        -97.89        97.89 o                         
  19   0   6         38.91        123.06        88.21 o                         
  20   0   6       2148.55       2539.66       173.09 o                         
 -20   1   6         38.84         88.76        89.95 o                         
 -19   1   6       1696.00       1815.82       110.05 o                         
 -18   1   6          5.53        -27.94        58.19 o                         
 -17   1   6       4476.90       4373.82       115.40 o                         
 -16   1   6        797.49        885.46        66.43 o                         
 -15   1   6       1057.00       1131.73        56.99 o                         
 -14   1   6       3561.76       3658.47        80.27 o                         
 -13   1   6       1206.82       1176.76        47.14 o                         
 -12   1   6        111.76         84.27        18.68 o                         
 -11   1   6        672.76        574.25        19.51 o                         
 -10   1   6        182.67        160.48        15.89 o                         
  -9   1   6       4064.58       3888.75        39.70 o                         
  -8   1   6      19831.49      20108.20       127.55 o                         
  -7   1   6         69.76         25.71        11.57 o                         
  -6   1   6         24.79         17.10         8.57 o                         
  -5   1   6      18493.53      18997.23       108.42 o                         
  -4   1   6      20767.95      20515.31       106.90 o                         
  -3   1   6       1350.67       1362.48        28.46 o                         
  -2   1   6       4753.12       4722.81        29.53 o                         
  -1   1   6       3959.00       3925.54        27.31 o                         
   0   1   6        625.66        666.31        13.82 o                         
   1   1   6       2793.58       2674.65        22.56 o                         
   2   1   6      14114.90      14258.12       101.26 o                         
   3   1   6       4829.94       5017.96        39.15 o                         
   4   1   6       2676.57       2646.27        31.68 o                         
   5   1   6       5614.12       5676.85        50.13 o                         
   6   1   6        407.09        346.53        20.71 o                         
   7   1   6         49.83         53.16        19.67 o                         
   8   1   6       5647.19       5704.61        63.19 o                         
   9   1   6       2507.09       2522.87        45.25 o                         
  10   1   6       7327.24       7319.79        77.50 o                         
  11   1   6        214.59        155.40        27.46 o                         
  12   1   6       8209.62       8545.55        90.59 o                         
  13   1   6       5669.54       5719.89        82.90 o                         
  14   1   6        243.46        244.04        45.75 o                         
  15   1   6        626.20        635.31        51.10 o                         
  16   1   6        180.11        105.82        50.84 o                         
  17   1   6       1063.95       1089.79        91.33 o                         
  18   1   6        725.59        770.59        75.15 o                         
  19   1   6        736.72        715.50       106.47 o                         
  20   1   6         31.19         13.28        92.70 o                         
 -20   2   6        501.21        431.44        94.96 o                         
 -19   2   6        284.12        248.10        74.10 o                         
 -18   2   6       1389.37       1494.93        90.07 o                         
 -17   2   6        111.32         71.71        58.46 o                         
 -16   2   6       1630.08       1726.33        83.43 o                         
 -15   2   6        597.12        613.03        50.59 o                         
 -14   2   6        934.81        943.84        54.56 o                         
 -13   2   6       1715.84       1690.52        63.29 o                         
 -12   2   6        173.72        182.33        23.10 o                         
 -11   2   6       2420.32       2378.07        34.60 o                         
 -10   2   6        327.65        339.91        17.79 o                         
  -9   2   6       2312.23       2326.25        30.18 o                         
  -8   2   6       1180.50       1211.64        31.47 o                         
  -7   2   6       4964.80       4654.31        51.68 o                         
  -6   2   6        245.02        172.06        19.85 o                         
  -5   2   6       3764.30       3503.25        41.54 o                         
  -4   2   6       5273.04       5213.80        43.23 o                         
  -3   2   6      19860.29      19434.81       112.58 o                         
  -2   2   6        289.30        240.03        14.20 o                         
  -1   2   6       6394.57       6289.64        42.04 o                         
   0   2   6       7248.02       7387.54        47.40 o                         
   1   2   6      16204.19      16050.12        88.18 o                         
   2   2   6         49.97         54.03        20.14 o                         
   3   2   6        885.66        933.42        28.31 o                         
   4   2   6       2539.34       2650.94        35.25 o                         
   5   2   6       5778.91       5577.56        51.35 o                         
   6   2   6       5498.35       5832.33        53.83 o                         
   7   2   6       3021.18       3119.98        43.82 o                         
   8   2   6         24.38         16.30        20.11 o                         
   9   2   6        321.07        266.86        24.22 o                         
  10   2   6        706.16        690.12        31.65 o                         
  11   2   6       1332.02       1362.57        42.79 o                         
  12   2   6       3225.53       3415.64        60.52 o                         
  13   2   6       2507.08       2597.32        61.02 o                         
  14   2   6       2435.41       2499.11        75.88 o                         
  15   2   6        709.67        744.36        56.25 o                         
  16   2   6        605.76        512.61        67.33 o                         
  17   2   6        212.95        145.52        51.25 o                         
  18   2   6        629.91        705.34        80.62 o                         
  19   2   6        156.64        133.87        84.37 o                         
  20   2   6        292.99        388.39       104.82 o                         
 -20   3   6          0.04         95.82        78.81 o                         
 -19   3   6        140.43        147.55        62.77 o                         
 -18   3   6          5.70        -20.52        62.52 o                         
 -17   3   6        343.10        329.99        58.68 o                         
 -16   3   6        284.93        301.55        49.66 o                         
 -15   3   6        418.24        388.26        50.29 o                         
 -14   3   6        760.08        852.38        52.40 o                         
 -13   3   6       5286.64       5062.43        86.80 o                         
 -12   3   6        277.07        319.97        29.23 o                         
 -11   3   6        340.47        353.88        21.36 o                         
 -10   3   6       3106.85       2922.60        50.80 o                         
  -9   3   6       1194.67       1083.14        38.74 o                         
  -8   3   6       9026.62       9136.03        89.85 o                         
  -7   3   6        307.94        210.12        25.43 o                         
  -6   3   6       5929.91       5884.25        63.63 o                         
  -5   3   6        467.80        461.07        14.99 o                         
  -4   3   6       5492.80       5429.60        45.57 o                         
  -3   3   6       1258.84       1254.54        24.34 o                         
  -2   3   6      19017.57      19391.32       109.02 o                         
  -1   3   6       1187.00       1188.89        23.58 o                         
   0   3   6      27624.17      27183.38       144.61 o                         
   1   3   6       7126.85       7437.56        55.44 o                         
   2   3   6       6704.75       6267.27        50.46 o                         
   3   3   6       1358.16       1642.85        27.90 o                         
   4   3   6       5207.27       5121.27        49.95 o                         
   5   3   6          3.68         13.52        15.95 o                         
   6   3   6      17155.77      17809.05       116.99 o                         
   7   3   6       2776.75       2910.61        42.60 o                         
   8   3   6       4929.09       4919.35        58.72 o                         
   9   3   6       1833.90       1883.99        39.31 o                         
  10   3   6        138.47        157.09        24.35 o                         
  11   3   6        326.79        363.82        30.51 o                         
  12   3   6       1736.26       1852.23        48.08 o                         
  13   3   6          4.16          9.26        33.52 o                         
  14   3   6       1721.05       1688.13        67.21 o                         
  15   3   6        578.16        652.63        57.83 o                         
  16   3   6          1.59        -40.57        55.89 o                         
  17   3   6         67.22         -2.95        48.26 o                         
  18   3   6        609.78        379.96       102.58 o                         
  19   3   6       1923.50       2018.02       141.56 o                         
  20   3   6          2.88         45.59        90.45 o                         
 -20   4   6        709.33        936.71       238.33 o                         
 -19   4   6        399.06        383.75       103.72 o                         
 -18   4   6          3.69        -16.57        60.91 o                         
 -17   4   6        355.44        319.24        52.54 o                         
 -16   4   6         54.13         57.84        47.06 o                         
 -15   4   6         28.01         73.60        44.50 o                         
 -14   4   6       3615.89       3452.22        84.06 o                         
 -13   4   6        373.82        435.00        45.70 o                         
 -12   4   6        172.72        160.18        30.42 o                         
 -11   4   6       2892.44       2778.12        59.61 o                         
 -10   4   6       3915.23       3802.13        64.48 o                         
  -9   4   6       1417.49       1286.05        31.43 o                         
  -8   4   6       1253.60       1147.08        26.29 o                         
  -7   4   6       1547.37       1707.70        30.29 o                         
  -6   4   6          1.56         15.68        15.37 o                         
  -5   4   6        872.95        848.26        25.38 o                         
  -4   4   6       1337.10       1305.16        28.72 o                         
  -3   4   6       3353.19       3113.43        38.17 o                         
  -2   4   6       5260.45       5343.07        51.30 o                         
  -1   4   6       7953.02       8131.74        67.98 o                         
   0   4   6         11.80         18.74        16.42 o                         
   1   4   6      18226.82      18951.86       122.23 o                         
   2   4   6        568.46        692.11        27.77 o                         
   3   4   6       3446.03       2987.30        45.17 o                         
   4   4   6        998.76       1157.95        33.51 o                         
   5   4   6       8733.95       8980.59        76.11 o                         
   6   4   6        341.77        347.51        22.05 o                         
   7   4   6       1328.97       1271.44        30.89 o                         
   8   4   6         32.27         54.09        33.56 o                         
   9   4   6         55.32         66.94        30.87 o                         
  10   4   6         75.46        109.41        34.98 o                         
  11   4   6       4899.93       5146.32        80.04 o                         
  12   4   6         29.94         13.23        32.66 o                         
  13   4   6         49.25         13.11        35.06 o                         
  14   4   6       4223.83       4235.15        96.02 o                         
  15   4   6        693.30        536.94        58.34 o                         
  16   4   6        398.89        240.53        80.87 o                         
  17   4   6        167.35         17.49       120.05 o                         
  18   4   6        706.08        784.28       155.23 o                         
  19   4   6          0.64         89.00       100.16 o                         
 -19   5   6         49.97         91.48        83.29 o                         
 -18   5   6          9.54        -25.72        80.60 o                         
 -17   5   6        354.92        353.30        56.53 o                         
 -16   5   6        896.43       1000.65        64.37 o                         
 -15   5   6        534.08        572.03        55.21 o                         
 -14   5   6         75.43         95.30        45.60 o                         
 -13   5   6       3447.24       3466.04        80.54 o                         
 -12   5   6       2230.41       2120.17        63.28 o                         
 -11   5   6       1887.82       1853.53        54.71 o                         
 -10   5   6        303.77        232.29        34.95 o                         
  -9   5   6        832.67        820.23        34.62 o                         
  -8   5   6          5.48         32.78        19.40 o                         
  -7   5   6       1366.50       1414.37        33.25 o                         
  -6   5   6       3148.21       2952.32        41.33 o                         
  -5   5   6        114.31         88.72        20.27 o                         
  -4   5   6       1285.53       1224.49        33.94 o                         
  -3   5   6        865.16        897.97        30.13 o                         
  -2   5   6       3122.67       3252.70        47.39 o                         
  -1   5   6        354.26        358.47        23.24 o                         
   0   5   6         83.04         87.58        19.96 o                         
   1   5   6       6704.34       7000.68        62.87 o                         
   2   5   6       8029.89       8715.68        80.64 o                         
   3   5   6       1617.67       1680.73        43.38 o                         
   4   5   6        491.04        416.10        28.33 o                         
   5   5   6        170.85        202.25        23.72 o                         
   6   5   6         50.28         92.46        19.88 o                         
   7   5   6        762.59        817.27        28.16 o                         
   8   5   6       1854.66       1690.49        47.30 o                         
   9   5   6        632.58        661.02        42.72 o                         
  10   5   6       2301.78       2320.54        63.61 o                         
  11   5   6        333.10        271.26        40.49 o                         
  12   5   6        501.92        481.07        45.84 o                         
  13   5   6        304.57        253.86        47.28 o                         
  14   5   6       1476.21       1666.99        81.41 o                         
  15   5   6       1281.25       1411.81        91.42 o                         
  16   5   6        674.27        682.12        92.58 o                         
  17   5   6         10.74         -9.67       101.63 o                         
  18   5   6        498.37        211.55       172.06 o                         
  19   5   6        113.74        123.90       142.88 o                         
 -18   6   6       1206.01       1302.22       127.85 o                         
 -17   6   6        284.77        287.38        96.00 o                         
 -16   6   6        170.31        132.75        61.29 o                         
 -15   6   6        349.50        419.56        58.69 o                         
 -14   6   6        131.99        202.90        47.84 o                         
 -13   6   6       1690.21       1579.32        65.07 o                         
 -12   6   6          6.66        -23.20        40.20 o                         
 -11   6   6         21.49         33.34        40.72 o                         
 -10   6   6       2437.49       2420.18        63.32 o                         
  -9   6   6         25.81         44.43        27.76 o                         
  -8   6   6       6043.56       6204.28        72.71 o                         
  -7   6   6         87.16         69.16        24.51 o                         
  -6   6   6        353.31        382.36        28.22 o                         
  -5   6   6        734.61        777.08        34.77 o                         
  -4   6   6         15.18         33.73        24.66 o                         
  -3   6   6        564.44        682.58        30.98 o                         
  -2   6   6         25.82         35.54        24.61 o                         
  -1   6   6         24.56         32.90        19.39 o                         
   0   6   6        362.69        434.99        23.13 o                         
   1   6   6         31.52         85.88        20.06 o                         
   2   6   6       2484.81       2702.24        51.62 o                         
   3   6   6       1731.74       1687.33        43.81 o                         
   4   6   6        339.22        535.18        35.69 o                         
   5   6   6       1582.98       1618.79        41.85 o                         
   6   6   6        266.19        400.49        32.16 o                         
   7   6   6       1233.20       1269.86        39.22 o                         
   8   6   6         44.48         21.13        35.17 o                         
   9   6   6       1962.64       1844.52        58.97 o                         
  10   6   6        483.00        489.65        47.41 o                         
  11   6   6         28.09         12.19        43.33 o                         
  12   6   6        461.24        453.96        49.69 o                         
  13   6   6        237.38        278.03        73.97 o                         
  14   6   6          1.24         -0.16        51.10 o                         
  15   6   6         72.79         12.20        78.00 o                         
  16   6   6        585.57        223.66       143.48 o                         
  17   6   6       1200.83       1152.33       136.86 o                         
  18   6   6        770.56        487.00       258.21 o                         
 -17   7   6        148.61        144.87       140.99 o                         
 -16   7   6        149.01        149.85        77.48 o                         
 -15   7   6        147.73        198.34        67.55 o                         
 -14   7   6         10.72         63.75        51.70 o                         
 -13   7   6        166.60        189.27        51.30 o                         
 -12   7   6        652.66        641.07        52.06 o                         
 -11   7   6        433.06        448.80        46.92 o                         
 -10   7   6       4532.55       4192.29        81.97 o                         
  -9   7   6        571.98        599.96        46.33 o                         
  -8   7   6         23.55         36.25        29.28 o                         
  -7   7   6          1.06         29.02        26.65 o                         
  -6   7   6        550.95        638.59        34.65 o                         
  -5   7   6        426.19        420.36        33.12 o                         
  -4   7   6         26.14         44.89        28.11 o                         
  -3   7   6         90.20        139.86        29.38 o                         
  -2   7   6         33.23         57.70        25.44 o                         
  -1   7   6        238.00        297.92        30.12 o                         
   0   7   6       1375.41       1482.91        35.11 o                         
   1   7   6       4197.97       4199.65        48.88 o                         
   2   7   6         25.83         20.79        29.75 o                         
   3   7   6        790.89        867.20        41.06 o                         
   4   7   6         54.28         72.37        32.46 o                         
   5   7   6        877.01        972.04        45.96 o                         
   6   7   6         76.90         61.67        34.85 o                         
   7   7   6        188.50        135.32        41.77 o                         
   8   7   6       1523.20       1610.86        62.65 o                         
   9   7   6         14.82          1.86        42.89 o                         
  10   7   6          0.92        -14.83        43.03 o                         
  11   7   6         34.00        -50.89        50.89 o                         
  12   7   6        203.88        110.16        58.46 o                         
  13   7   6        168.11         40.75        89.29 o                         
  14   7   6         12.82        -10.72        84.38 o                         
  15   7   6        122.42         86.58       115.68 o                         
  16   7   6         19.60        -38.77       120.24 o                         
  17   7   6         42.84       -114.83       159.99 o                         
 -16   8   6         31.15         13.95       118.44 o                         
 -15   8   6         28.09         -6.58       112.49 o                         
 -14   8   6          6.38         -8.41        64.10 o                         
 -13   8   6        264.39        233.32        59.78 o                         
 -12   8   6        470.70        457.71        58.34 o                         
 -11   8   6        688.02        736.28        54.83 o                         
 -10   8   6         60.33         45.02        42.56 o                         
  -9   8   6        155.59        142.85        46.65 o                         
  -8   8   6       1278.43       1367.08        62.44 o                         
  -7   8   6        449.95        389.13        36.87 o                         
  -6   8   6          1.77         21.49        33.23 o                         
  -5   8   6        341.38        356.04        40.97 o                         
  -4   8   6       3300.21       3391.71        71.40 o                         
  -3   8   6          8.97         -8.77        35.63 o                         
  -2   8   6        598.19        674.35        41.87 o                         
  -1   8   6         16.96         10.92        32.42 o                         
   0   8   6        331.88        408.06        34.48 o                         
   1   8   6       1094.84       1133.36        43.36 o                         
   2   8   6        712.66        789.56        39.61 o                         
   3   8   6          3.90         20.58        33.85 o                         
   4   8   6        231.52        221.87        41.12 o                         
   5   8   6          0.63         13.62        39.17 o                         
   6   8   6       1123.70       1110.47        61.40 o                         
   7   8   6         17.91        -30.96        43.55 o                         
   8   8   6        113.39         42.36        45.55 o                         
   9   8   6        294.46        215.82        48.42 o                         
  10   8   6        300.82        235.28        47.91 o                         
  11   8   6        767.01        712.74        70.77 o                         
  12   8   6        487.67        461.12        94.12 o                         
  13   8   6        897.70        942.05        89.75 o                         
  14   8   6         24.99        -73.82       133.87 o                         
  15   8   6         11.93         56.94       127.21 o                         
  16   8   6         13.77        131.20       133.41 o                         
 -15   9   6         72.84        -22.83       111.94 o                         
 -14   9   6          7.38        -17.64       128.01 o                         
 -13   9   6          9.32        -96.52        97.83 o                         
 -12   9   6         25.17        -76.56        76.56 o                         
 -11   9   6        347.70        403.46        52.83 o                         
 -10   9   6        984.61        930.01        60.30 o                         
  -9   9   6        408.64        346.62        51.75 o                         
  -8   9   6        153.11        107.88        46.16 o                         
  -7   9   6        774.82        767.51        50.89 o                         
  -6   9   6        570.37        717.81        45.94 o                         
  -5   9   6        509.07        483.75        49.14 o                         
  -4   9   6       3001.76       2918.08        78.07 o                         
  -3   9   6          5.36         27.15        43.27 o                         
  -2   9   6          2.44        -42.24        42.24 o                         
  -1   9   6       1429.28       1409.96        59.02 o                         
   0   9   6          2.50         60.25        42.94 o                         
   1   9   6        137.71        131.86        44.23 o                         
   2   9   6        485.19        497.44        49.85 o                         
   3   9   6         82.50         24.04        43.10 o                         
   4   9   6         43.46         27.56        44.53 o                         
   5   9   6        632.16        547.65        59.08 o                         
   6   9   6        337.61        371.89        51.98 o                         
   7   9   6          5.29        -44.61        44.61 o                         
   8   9   6       1237.61       1162.49        62.57 o                         
   9   9   6        132.22         88.81        55.95 o                         
  10   9   6       1395.09       1520.19        94.29 o                         
  11   9   6        388.45        369.15        55.40 o                         
  12   9   6          8.39        -11.30        85.29 o                         
  13   9   6          8.93         99.54        71.43 o                         
  14   9   6         88.29         16.91       128.40 o                         
  15   9   6        178.50        237.70       185.26 o                         
 -14  10   6        491.94        432.50       213.15 o                         
 -13  10   6          5.09        105.39       111.57 o                         
 -12  10   6         18.16        -73.45        94.48 o                         
 -11  10   6        679.86        599.18        69.50 o                         
 -10  10   6        939.81        884.74        86.26 o                         
  -9  10   6        528.24        410.12        61.71 o                         
  -8  10   6        628.49        494.08        66.92 o                         
  -7  10   6       1253.68       1159.82        75.88 o                         
  -6  10   6          5.99        -17.40        51.61 o                         
  -5  10   6        743.04        793.98        51.91 o                         
  -4  10   6       1353.03       1410.12        65.83 o                         
  -3  10   6         41.97         28.04        52.02 o                         
  -2  10   6       1117.88       1148.48        59.27 o                         
  -1  10   6        889.74        853.48        55.97 o                         
   0  10   6        355.56        344.41        48.40 o                         
   1  10   6         18.19        -35.79        42.96 o                         
   2  10   6         11.07        -43.10        43.10 o                         
   3  10   6        421.60        349.94        50.97 o                         
   4  10   6        276.94        211.50        50.43 o                         
   5  10   6        151.50         85.49        52.33 o                         
   6  10   6       1679.33       1550.17        82.55 o                         
   7  10   6       1197.52       1141.95        77.57 o                         
   8  10   6         93.41        -32.33        70.47 o                         
   9  10   6        532.35        517.33        66.08 o                         
  10  10   6         96.10          5.65        69.05 o                         
  11  10   6        213.68        149.37        96.91 o                         
  12  10   6        544.09        572.32       136.95 o                         
  13  10   6         19.83         26.34        99.77 o                         
  14  10   6         19.09       -144.54       156.17 o                         
 -12  11   6         45.63        -57.27        80.54 o                         
 -11  11   6       1406.94       1451.37        88.87 o                         
 -10  11   6        300.09        285.76        82.65 o                         
  -9  11   6        120.02        129.75       106.45 o                         
  -8  11   6        160.15        176.49        76.73 o                         
  -7  11   6       1743.04       1606.90        92.40 o                         
  -6  11   6       1840.81       1832.67       100.08 o                         
  -5  11   6        288.15        200.20        58.97 o                         
  -4  11   6         12.02        -28.19        52.23 o                         
  -3  11   6       1610.34       1691.76        89.13 o                         
  -2  11   6        214.19        202.82        53.22 o                         
  -1  11   6         66.01        -22.48        44.60 o                         
   0  11   6       1218.56       1092.51        62.02 o                         
   1  11   6         15.64        -45.91        45.91 o                         
   2  11   6        490.04        405.27        55.24 o                         
   3  11   6        121.59         62.87        51.35 o                         
   4  11   6         69.06        -25.60        49.14 o                         
   5  11   6        302.29        222.92        58.57 o                         
   6  11   6        389.45        302.15        81.42 o                         
   7  11   6         93.30          5.79        79.97 o                         
   8  11   6        369.43        343.72        94.63 o                         
   9  11   6        124.48         48.07        68.73 o                         
  10  11   6        648.44        529.25       123.38 o                         
  11  11   6        266.70        155.79       119.52 o                         
  12  11   6        144.99        360.66       232.61 o                         
  -9  12   6        357.50        408.09        94.34 o                         
  -8  12   6          4.17         25.54        68.56 o                         
  -7  12   6        764.73        664.25       106.26 o                         
  -6  12   6         18.32        -53.83        77.48 o                         
  -5  12   6       2256.86       2118.08       154.54 o                         
  -4  12   6         30.59         24.07        56.38 o                         
  -3  12   6        468.98        477.06        67.12 o                         
  -2  12   6         32.28        -43.04        64.29 o                         
  -1  12   6        752.26        719.54        62.89 o                         
   0  12   6        242.30        116.64        83.57 o                         
   1  12   6         80.62         41.09        63.97 o                         
   2  12   6         76.89        -31.82        52.59 o                         
   3  12   6       1243.73       1221.18        70.73 o                         
   4  12   6        153.90        -27.62        51.15 o                         
   5  12   6        785.02        814.78       103.64 o                         
   6  12   6        145.36          6.75        70.49 o                         
   7  12   6       1218.30       1335.30       103.18 o                         
   8  12   6        369.78        258.91        92.88 o                         
   9  12   6         30.27         66.66        86.97 o                         
  -5  13   6        125.84         -0.37        90.42 o                         
  -4  13   6        139.24         22.04       106.24 o                         
  -3  13   6         42.39        -84.73        98.59 o                         
  -2  13   6        430.93        293.36        80.96 o                         
  -1  13   6         43.95          6.58        67.29 o                         
   0  13   6       1391.02       1576.77       117.95 o                         
   1  13   6          0.55        -51.63        51.63 o                         
   2  13   6       1027.23        952.68        76.45 o                         
   3  13   6          0.08        -70.33        70.33 o                         
   4  13   6       1400.71       1553.77        86.10 o                         
   5  13   6         59.49        -66.17        66.17 o                         
 -20   1   7         23.06         21.75        83.99 o                         
 -19   1   7          4.59         82.59        64.08 o                         
 -18   1   7        388.48        409.34        65.61 o                         
 -17   1   7         85.65        105.59        52.66 o                         
 -16   1   7        836.14        804.76        62.61 o                         
 -15   1   7        177.65        118.53        48.71 o                         
 -14   1   7        725.68        657.07        48.68 o                         
 -13   1   7        363.15        379.50        40.90 o                         
 -12   1   7       1466.66       1435.10        36.24 o                         
 -11   1   7        181.10        165.77        16.75 o                         
 -10   1   7        116.61        150.76        16.30 o                         
  -9   1   7        234.99        211.64        15.66 o                         
  -8   1   7        775.48        807.78        22.75 o                         
  -7   1   7          9.04         10.55        10.57 o                         
  -6   1   7       1426.06       1457.70        22.12 o                         
  -5   1   7      21073.81      22009.88       131.30 o                         
  -4   1   7       5911.12       5869.83        43.37 o                         
  -3   1   7      11040.45      11250.24        67.46 o                         
  -2   1   7       9588.44       9706.81        55.47 o                         
  -1   1   7       5076.56       4831.23        36.81 o                         
   0   1   7      15410.45      15131.25        89.84 o                         
   1   1   7       4961.63       5120.70        37.51 o                         
   2   1   7      12262.87      12377.23        81.46 o                         
   3   1   7       7841.07       7911.96        55.92 o                         
   4   1   7      14021.47      14248.36        88.03 o                         
   5   1   7        182.73        256.08        19.86 o                         
   6   1   7        223.89        267.28        21.17 o                         
   7   1   7       2808.32       2880.11        45.82 o                         
   8   1   7       2152.00       2275.88        43.00 o                         
   9   1   7        201.99        153.56        24.94 o                         
  10   1   7        110.89         86.58        25.56 o                         
  11   1   7       3784.36       3668.54        59.44 o                         
  12   1   7        517.60        480.97        34.14 o                         
  13   1   7        966.64        971.43        44.12 o                         
  14   1   7         49.31        -28.10        41.59 o                         
  15   1   7         24.42        -34.78        42.97 o                         
  16   1   7        243.42        161.97        52.06 o                         
  17   1   7         11.48        -48.49        48.49 o                         
  18   1   7         35.50         52.58        50.68 o                         
  19   1   7          0.22         12.03        55.46 o                         
  20   1   7         23.49         32.30        92.23 o                         
 -20   2   7        158.11         72.00        64.93 o                         
 -19   2   7        171.73        188.58        66.31 o                         
 -18   2   7         64.57        112.59        61.72 o                         
 -17   2   7       1013.64       1077.82        75.88 o                         
 -16   2   7         32.90         30.16        52.05 o                         
 -15   2   7        225.58        210.94        44.95 o                         
 -14   2   7        444.86        495.38        47.77 o                         
 -13   2   7         17.19         48.04        37.24 o                         
 -12   2   7        745.83        670.78        34.83 o                         
 -11   2   7       1686.87       1558.90        29.39 o                         
 -10   2   7         42.51         45.24        24.91 o                         
  -9   2   7          2.10         19.82        23.00 o                         
  -8   2   7         52.19         69.76        20.63 o                         
  -7   2   7       1068.52       1214.81        33.39 o                         
  -6   2   7       2623.02       2870.92        42.50 o                         
  -5   2   7        247.70        343.08        19.78 o                         
  -4   2   7        628.06        551.57        16.17 o                         
  -3   2   7          4.97        -12.48        12.48 o                         
  -2   2   7      10830.04      10889.31        81.45 o                         
  -1   2   7         54.75         25.15        13.41 o                         
   0   2   7        227.63        182.72        14.40 o                         
   1   2   7       5734.66       5772.54        46.03 o                         
   2   2   7       3044.10       3077.39        33.60 o                         
   3   2   7       3694.84       3751.17        38.27 o                         
   4   2   7       1547.85       1551.07        29.20 o                         
   5   2   7       6911.53       7328.53        62.56 o                         
   6   2   7          2.15          9.52        18.26 o                         
   7   2   7       3232.05       3170.99        45.56 o                         
   8   2   7       1628.68       1723.70        38.67 o                         
   9   2   7        129.00        160.58        24.57 o                         
  10   2   7       3366.60       3396.68        57.04 o                         
  11   2   7         81.92        106.73        29.78 o                         
  12   2   7        283.42        328.48        33.90 o                         
  13   2   7        520.51        533.51        41.90 o                         
  14   2   7       1649.24       1709.38        68.13 o                         
  15   2   7         52.68          6.89        43.88 o                         
  16   2   7          1.97        -45.25        45.25 o                         
  17   2   7         26.97        -26.55        61.82 o                         
  18   2   7        246.22        215.69        97.22 o                         
  19   2   7        130.83         78.14        77.01 o                         
  20   2   7        331.39        284.11        99.53 o                         
 -20   3   7        565.84        496.60        74.17 o                         
 -19   3   7        481.58        397.68        69.46 o                         
 -18   3   7        260.88        368.95        65.02 o                         
 -17   3   7        179.14        243.20        57.00 o                         
 -16   3   7       2022.01       1959.17        75.23 o                         
 -15   3   7        205.51        207.81        45.89 o                         
 -14   3   7        187.17        193.94        42.74 o                         
 -13   3   7       1798.95       1800.63        62.80 o                         
 -12   3   7       6814.81       6740.54        82.73 o                         
 -11   3   7         29.53         21.29        25.79 o                         
 -10   3   7       3610.52       3650.05        57.45 o                         
  -9   3   7         62.31         38.86        23.76 o                         
  -8   3   7       2534.50       2277.36        44.63 o                         
  -7   3   7        211.35        257.77        25.84 o                         
  -6   3   7       2829.48       2789.89        44.37 o                         
  -5   3   7        157.58         87.77        12.10 o                         
  -4   3   7      13151.69      13969.49        88.76 o                         
  -3   3   7      13248.38      13758.96        85.74 o                         
  -2   3   7        725.99        678.98        20.37 o                         
  -1   3   7       4710.95       4518.52        38.32 o                         
   0   3   7       1571.43       1463.52        26.91 o                         
   1   3   7      12144.86      12109.87        83.43 o                         
   2   3   7      13616.99      13920.40       110.21 o                         
   3   3   7         90.68        121.08        16.66 o                         
   4   3   7      11881.03      12327.13       107.57 o                         
   5   3   7         44.49         78.85        19.11 o                         
   6   3   7       4748.79       4868.57        52.73 o                         
   7   3   7       5784.46       5963.70        62.34 o                         
   8   3   7         14.27        -15.48        20.71 o                         
   9   3   7        233.01        220.89        25.81 o                         
  10   3   7        100.09        103.87        25.85 o                         
  11   3   7        790.91        787.72        37.59 o                         
  12   3   7       2034.24       2171.49        53.12 o                         
  13   3   7         42.00         21.71        39.26 o                         
  14   3   7         19.73         10.66        44.59 o                         
  15   3   7       1030.52       1108.49        71.77 o                         
  16   3   7        380.78        301.77        59.43 o                         
  17   3   7        449.54        329.48        94.47 o                         
  18   3   7        638.12        599.60        89.26 o                         
  19   3   7        451.99        420.29       109.73 o                         
  20   3   7         77.28         70.57       142.64 o                         
 -19   4   7         69.96         62.25        62.96 o                         
 -18   4   7         44.01         76.39        56.62 o                         
 -17   4   7        110.49        170.22        56.04 o                         
 -16   4   7       1406.77       1415.18        69.80 o                         
 -15   4   7        375.71        429.51        52.39 o                         
 -14   4   7       1096.86       1057.40        61.08 o                         
 -13   4   7       1569.33       1679.34        62.97 o                         
 -12   4   7          0.99        -17.52        29.43 o                         
 -11   4   7        846.31        854.03        39.41 o                         
 -10   4   7        218.10        186.99        31.78 o                         
  -9   4   7       1928.11       1918.30        50.69 o                         
  -8   4   7         81.42         63.58        27.74 o                         
  -7   4   7       4572.09       4297.51        46.47 o                         
  -6   4   7        365.54        361.89        18.51 o                         
  -5   4   7      13151.21      13604.26        97.75 o                         
  -4   4   7          2.93        -14.29        16.57 o                         
  -3   4   7        859.91        740.72        25.42 o                         
  -2   4   7       8276.10       8756.02        70.09 o                         
  -1   4   7       2039.42       1978.27        31.62 o                         
   0   4   7       5905.49       6263.07        57.33 o                         
   1   4   7       6088.90       6447.22        59.56 o                         
   2   4   7        524.25        422.92        27.04 o                         
   3   4   7       3927.26       3891.58        55.44 o                         
   4   4   7        812.98        858.15        31.27 o                         
   5   4   7       5275.84       5388.23        56.84 o                         
   6   4   7       2395.39       2248.78        40.10 o                         
   7   4   7       1458.01       1642.90        37.29 o                         
   8   4   7        113.58        118.61        23.03 o                         
   9   4   7         75.09         49.41        25.64 o                         
  10   4   7         23.71         59.63        21.94 o                         
  11   4   7        658.83        664.03        41.02 o                         
  12   4   7        539.66        572.10        41.79 o                         
  13   4   7        513.97        470.47        43.53 o                         
  14   4   7       1025.40       1000.17        62.50 o                         
  15   4   7         57.68        -36.67        64.96 o                         
  16   4   7       1059.12       1185.78       121.41 o                         
  17   4   7         64.75         47.56        99.45 o                         
  18   4   7        800.37        812.23       183.40 o                         
  19   4   7        268.55        273.49       147.24 o                         
 -19   5   7         16.23         78.19        93.93 o                         
 -18   5   7       1086.74       1186.42        95.30 o                         
 -17   5   7        716.34        774.14        63.06 o                         
 -16   5   7        368.80        390.10        54.22 o                         
 -15   5   7          8.24         23.01        45.37 o                         
 -14   5   7       2525.85       2464.20        77.03 o                         
 -13   5   7       1453.69       1376.04        62.10 o                         
 -12   5   7      10832.33      10366.50       121.35 o                         
 -11   5   7       2258.52       2178.63        59.07 o                         
 -10   5   7        619.96        724.74        42.60 o                         
  -9   5   7       1450.38       1385.55        38.23 o                         
  -8   5   7       9838.86      10034.09        86.94 o                         
  -7   5   7          0.85          8.81        18.56 o                         
  -6   5   7        771.54        660.95        24.68 o                         
  -5   5   7         51.58         49.53        20.04 o                         
  -4   5   7       6749.05       6792.21        68.98 o                         
  -3   5   7        108.20        134.16        22.95 o                         
  -2   5   7       3397.30       3125.73        45.60 o                         
  -1   5   7       3040.58       3341.29        44.34 o                         
   0   5   7      16691.72      17453.39       125.12 o                         
   1   5   7       4366.12       4198.95        49.35 o                         
   2   5   7        918.13       1136.70        36.44 o                         
   3   5   7       3814.90       3862.50        58.17 o                         
   4   5   7       1979.27       2076.03        45.46 o                         
   5   5   7       1320.24       1315.40        40.18 o                         
   6   5   7       1047.32       1092.79        31.88 o                         
   7   5   7       1917.05       2002.37        40.43 o                         
   8   5   7         88.87        117.86        31.04 o                         
   9   5   7       1080.62       1085.34        48.80 o                         
  10   5   7        379.88        359.34        41.58 o                         
  11   5   7          6.29        -31.23        36.77 o                         
  12   5   7        229.36        255.47        42.55 o                         
  13   5   7       2892.65       2968.47        77.07 o                         
  14   5   7        117.38         12.43        69.17 o                         
  15   5   7          6.64          0.35        65.34 o                         
  16   5   7        307.24        194.44       106.19 o                         
  17   5   7       1548.95       1448.16       237.30 o                         
  18   5   7        197.48         33.72       147.34 o                         
  19   5   7        423.07        364.29       216.34 o                         
 -18   6   7         80.01        112.37        83.20 o                         
 -17   6   7        239.00        306.20        75.66 o                         
 -16   6   7        315.87        319.23        64.12 o                         
 -15   6   7       1111.72       1161.87        68.13 o                         
 -14   6   7       2189.98       2011.51        76.60 o                         
 -13   6   7        861.91        961.65        59.71 o                         
 -12   6   7         63.20         43.07        39.66 o                         
 -11   6   7       1640.69       1541.57        60.63 o                         
 -10   6   7        228.16        223.46        37.60 o                         
  -9   6   7       2954.72       2880.74        60.68 o                         
  -8   6   7         43.26         72.08        26.73 o                         
  -7   6   7       4950.63       4790.33        61.30 o                         
  -6   6   7        954.16       1006.92        36.08 o                         
  -5   6   7        264.86        259.91        29.35 o                         
  -4   6   7        275.03        266.83        27.32 o                         
  -3   6   7       4839.53       4778.80        61.58 o                         
  -2   6   7        821.19        735.47        31.51 o                         
  -1   6   7       2880.96       2944.82        45.62 o                         
   0   6   7        635.22        708.60        30.39 o                         
   1   6   7        113.84        136.91        20.55 o                         
   2   6   7         67.34         78.94        28.43 o                         
   3   6   7       2036.95       2227.57        52.88 o                         
   4   6   7       3876.99       3675.24        63.29 o                         
   5   6   7         28.49         22.27        28.06 o                         
   6   6   7       8553.59       8572.47       100.44 o                         
   7   6   7        531.42        541.50        35.04 o                         
   8   6   7        272.50        267.10        40.11 o                         
   9   6   7          4.68         30.52        40.62 o                         
  10   6   7         29.61          7.16        41.14 o                         
  11   6   7        427.31        489.48        50.93 o                         
  12   6   7       1519.57       1597.96        66.01 o                         
  13   6   7        360.58        250.94        62.75 o                         
  14   6   7       1985.31       2052.93       109.40 o                         
  15   6   7         49.41         24.70        58.29 o                         
  16   6   7       1701.38       1545.08       186.19 o                         
  17   6   7         26.51         14.33       147.41 o                         
  18   6   7        467.85        483.98       233.79 o                         
 -17   7   7         16.85         36.85       104.32 o                         
 -16   7   7        238.09        256.92        88.88 o                         
 -15   7   7         94.73        125.29        70.00 o                         
 -14   7   7       2027.24       2135.62        85.84 o                         
 -13   7   7        302.83        320.09        54.03 o                         
 -12   7   7       2089.36       2059.05        68.44 o                         
 -11   7   7         88.21        137.81        41.48 o                         
 -10   7   7       2205.82       2262.69        68.28 o                         
  -9   7   7        160.10        136.57        37.80 o                         
  -8   7   7       1425.06       1476.94        52.10 o                         
  -7   7   7        737.56        750.36        35.36 o                         
  -6   7   7       1454.84       1403.30        42.51 o                         
  -5   7   7        498.04        524.34        36.33 o                         
  -4   7   7       1924.70       1923.26        50.80 o                         
  -3   7   7        436.06        441.94        32.72 o                         
  -2   7   7       1880.18       2000.41        48.60 o                         
  -1   7   7         81.40        114.23        26.58 o                         
   0   7   7       3868.06       3753.97        53.80 o                         
   1   7   7       1088.84       1109.87        37.77 o                         
   2   7   7         34.06         58.25        32.67 o                         
   3   7   7        274.94        324.51        36.61 o                         
   4   7   7       2144.02       2178.20        58.15 o                         
   5   7   7       2525.17       2641.89        62.25 o                         
   6   7   7        731.51        686.86        44.19 o                         
   7   7   7       1387.58       1467.58        58.10 o                         
   8   7   7       1838.13       1885.41        67.80 o                         
   9   7   7       1386.26       1437.07        62.56 o                         
  10   7   7          7.68        -33.49        44.16 o                         
  11   7   7        761.23        748.46        78.09 o                         
  12   7   7        709.04        605.54        60.15 o                         
  13   7   7       1466.86       1706.68       129.05 o                         
  14   7   7         44.38         -8.77        92.40 o                         
  15   7   7        482.88        505.02       155.17 o                         
  16   7   7         11.97        131.01       137.95 o                         
  17   7   7       1063.54        641.91       311.99 o                         
 -16   8   7          3.39        -42.32       133.99 o                         
 -15   8   7        299.89        342.69        88.77 o                         
 -14   8   7         14.23         40.33        71.32 o                         
 -13   8   7        425.20        523.82        94.17 o                         
 -12   8   7        232.69        135.82        54.10 o                         
 -11   8   7        319.82        391.97        48.75 o                         
 -10   8   7        450.86        432.14        49.51 o                         
  -9   8   7        355.87        359.76        49.72 o                         
  -8   8   7         20.86         28.33        41.78 o                         
  -7   8   7        390.64        429.85        37.35 o                         
  -6   8   7         97.13         85.14        33.17 o                         
  -5   8   7       1515.41       1547.89        56.93 o                         
  -4   8   7       1293.61       1411.07        54.57 o                         
  -3   8   7       1491.59       1639.20        55.63 o                         
  -2   8   7       1384.10       1410.41        46.10 o                         
  -1   8   7       1806.13       1937.37        51.98 o                         
   0   8   7       1668.94       1757.28        50.90 o                         
   1   8   7         33.17         58.10        30.19 o                         
   2   8   7        138.92        194.03        32.62 o                         
   3   8   7        242.97        261.65        38.30 o                         
   4   8   7       2582.15       2640.34        69.00 o                         
   5   8   7        754.49        659.93        47.66 o                         
   6   8   7       1064.84       1266.34        59.78 o                         
   7   8   7        355.22        415.94        49.31 o                         
   8   8   7       4282.07       4167.08        87.66 o                         
   9   8   7        524.20        506.36        51.53 o                         
  10   8   7       2033.31       2224.99        75.36 o                         
  11   8   7        169.02         86.40        62.91 o                         
  12   8   7       2763.83       3064.96       116.34 o                         
  13   8   7        125.39         60.37        91.00 o                         
  14   8   7        244.04        295.66        99.79 o                         
  15   8   7         23.09         26.55       153.91 o                         
  16   8   7       2108.28       1782.98       219.24 o                         
 -15   9   7         47.12        121.76       170.36 o                         
 -14   9   7        326.69        337.35       100.97 o                         
 -13   9   7         57.02         27.18        89.24 o                         
 -12   9   7       1343.16       1370.09        74.51 o                         
 -11   9   7         31.76        -12.78        47.11 o                         
 -10   9   7         17.63         30.79        45.49 o                         
  -9   9   7        107.11        132.55        48.11 o                         
  -8   9   7        864.71        775.74        56.35 o                         
  -7   9   7        111.33        146.65        49.20 o                         
  -6   9   7       7512.56       7548.44        97.50 o                         
  -5   9   7         23.83        -15.67        41.71 o                         
  -4   9   7        894.43        954.29        56.08 o                         
  -3   9   7       3974.45       3738.13        84.34 o                         
  -2   9   7        482.65        512.20        49.44 o                         
  -1   9   7        661.20        612.68        50.74 o                         
   0   9   7        198.17        221.57        45.93 o                         
   1   9   7       2254.67       2416.01        71.84 o                         
   2   9   7        800.67        760.42        53.23 o                         
   3   9   7         11.64         53.94        42.10 o                         
   4   9   7        160.48        217.74        53.42 o                         
   5   9   7         62.68        115.42        51.92 o                         
   6   9   7        338.31        275.99        49.72 o                         
   7   9   7       1558.11       1489.19        68.12 o                         
   8   9   7          0.84        -45.08        45.08 o                         
   9   9   7       2501.06       2718.73       121.13 o                         
  10   9   7        542.94        475.06        85.97 o                         
  11   9   7        671.65        703.15        83.87 o                         
  12   9   7        575.76        368.41        79.18 o                         
  13   9   7        617.39        631.54        99.61 o                         
  14   9   7         44.50       -127.44       131.37 o                         
  15   9   7        301.44        369.16       213.86 o                         
 -13  10   7        581.31        555.46       113.91 o                         
 -12  10   7         27.46        -36.27       109.59 o                         
 -11  10   7        615.32        738.54        88.25 o                         
 -10  10   7         75.15          8.58        60.94 o                         
  -9  10   7       3146.47       3194.27       109.48 o                         
  -8  10   7        198.21        147.51        80.94 o                         
  -7  10   7         97.51        136.27        62.86 o                         
  -6  10   7         43.11        -31.24        60.97 o                         
  -5  10   7       1481.49       1529.92        79.51 o                         
  -4  10   7       1590.20       1714.01        69.88 o                         
  -3  10   7       2091.59       2149.64        75.22 o                         
  -2  10   7         10.14         -8.54        43.00 o                         
  -1  10   7        260.08        222.02        46.28 o                         
   0  10   7       3252.16       3168.84        97.97 o                         
   1  10   7        322.69        252.40        48.77 o                         
   2  10   7         63.39         -7.47        44.21 o                         
   3  10   7        229.04        214.45        50.96 o                         
   4  10   7        799.70        817.38        58.74 o                         
   5  10   7          4.52        -48.35        48.35 o                         
   6  10   7       2309.29       2438.37        85.92 o                         
   7  10   7         14.16        -34.49        61.05 o                         
   8  10   7       2089.43       2093.75        78.76 o                         
   9  10   7        114.53         28.80        68.36 o                         
  10  10   7       1458.55       1488.41        94.08 o                         
  11  10   7          7.57         22.80        76.23 o                         
  12  10   7        241.83        243.64        76.23 o                         
  13  10   7         29.82         16.66       102.03 o                         
 -11  11   7          1.44         62.88       103.17 o                         
 -10  11   7        583.92        661.63       117.73 o                         
  -9  11   7          3.88        -64.61       104.87 o                         
  -8  11   7        886.49       1089.31        83.23 o                         
  -7  11   7         20.33        -33.24        91.52 o                         
  -6  11   7        962.20        880.72        78.14 o                         
  -5  11   7         76.90        -46.01        65.54 o                         
  -4  11   7       2661.18       2632.22        85.84 o                         
  -3  11   7        183.51        108.85        57.03 o                         
  -2  11   7        354.87        384.16        50.60 o                         
  -1  11   7        503.15        486.00        54.14 o                         
   0  11   7        583.72        589.88        63.15 o                         
   1  11   7         17.36        -37.79        45.67 o                         
   2  11   7       1163.41       1065.23        64.95 o                         
   3  11   7         32.35        -12.98        49.82 o                         
   4  11   7        271.83        243.50        53.75 o                         
   5  11   7        386.95        418.09        62.34 o                         
   6  11   7        104.94         22.25        78.32 o                         
   7  11   7         53.54         -1.88        52.56 o                         
   8  11   7        145.63         86.07        82.87 o                         
   9  11   7        426.12        365.99        77.95 o                         
  10  11   7         95.93          0.61        70.06 o                         
  11  11   7        130.13        143.27       110.38 o                         
  -9  12   7        621.29        557.51       128.53 o                         
  -8  12   7          1.13        -89.40        89.40 o                         
  -7  12   7        506.05        482.66        89.40 o                         
  -6  12   7         48.70        -77.42        87.91 o                         
  -5  12   7        255.15         88.69       106.69 o                         
  -4  12   7         63.16          8.88        71.43 o                         
  -3  12   7        223.96         92.85        73.06 o                         
  -2  12   7          0.63        -57.96        57.96 o                         
  -1  12   7       1337.84       1265.01        70.95 o                         
   0  12   7        277.19        238.48        66.89 o                         
   1  12   7        566.54        448.39        60.44 o                         
   2  12   7        127.67         12.19        58.78 o                         
   3  12   7         31.90        -25.89        50.70 o                         
   4  12   7       1032.85       1015.89        68.26 o                         
   5  12   7        528.60        355.83        80.54 o                         
   6  12   7        645.71        522.63       112.08 o                         
   7  12   7        206.69         77.40        97.34 o                         
   8  12   7        623.96        620.02       104.92 o                         
   9  12   7          3.82        -20.54       134.36 o                         
  -4  13   7         91.91        166.14        69.36 o                         
  -3  13   7        133.11         15.43        79.83 o                         
  -2  13   7         81.27          7.40        81.01 o                         
  -1  13   7         59.81        -69.96        75.98 o                         
   0  13   7        218.67         65.70        76.91 o                         
   1  13   7         82.57        -31.43        97.52 o                         
   2  13   7         47.71        -69.17        69.17 o                         
   3  13   7        235.32        123.17        60.99 o                         
   4  13   7        541.52        530.56        92.89 o                         
 -20   0   8         34.22        200.85       136.16 o                         
 -19   0   8        491.68        462.46       106.43 o                         
 -18   0   8         39.64         52.92        74.05 o                         
 -17   0   8        442.72        559.56        89.74 o                         
 -16   0   8         79.88        153.80        73.47 o                         
 -15   0   8       3302.14       3247.09       123.49 o                         
 -14   0   8       3369.58       3289.45       123.49 o                         
 -13   0   8       4805.44       4713.82       101.94 o                         
 -12   0   8          6.18         10.38        31.48 o                         
 -11   0   8       2496.62       2371.10        53.28 o                         
 -10   0   8       5849.53       5533.90        71.92 o                         
  -9   0   8       2211.03       2292.03        46.76 o                         
  -8   0   8       2633.71       3047.28        53.31 o                         
  -7   0   8       4952.46       4562.21        58.50 o                         
  -6   0   8      14707.65      14968.73       132.28 o                         
  -5   0   8          3.40          8.31        17.25 o                         
  -4   0   8        628.64        581.64        24.15 o                         
  -3   0   8       8179.59       8403.10        78.90 o                         
  -2   0   8       4478.44       3950.94        43.82 o                         
  -1   0   8       1136.25       1143.58        36.41 o                         
   0   0   8      52964.02      52293.39       382.26 o                         
   1   0   8       1691.49       1517.10        35.15 o                         
   2   0   8       7970.84       7284.17        76.32 o                         
   3   0   8       5385.32       5875.21        70.74 o                         
   4   0   8       3060.48       2768.06        52.78 o                         
   5   0   8      11343.51      12123.57       154.07 o                         
   6   0   8       3045.77       3289.58        57.26 o                         
   7   0   8        111.07        139.84        30.52 o                         
   8   0   8       3160.70       2801.43        64.60 o                         
   9   0   8         20.96         19.32        44.25 o                         
  10   0   8       8317.69       8851.68       122.23 o                         
  11   0   8       5192.09       5113.91       103.06 o                         
  12   0   8       2172.31       2001.78        74.74 o                         
  13   0   8       4096.42       4127.91        92.37 o                         
  14   0   8        293.79        355.71        65.28 o                         
  15   0   8        423.72        407.41        69.50 o                         
  16   0   8       1091.56       1165.10        85.83 o                         
  17   0   8          4.91        -18.15        94.73 o                         
  18   0   8         48.28         54.44        70.57 o                         
  19   0   8         92.73        154.78       127.73 o                         
  20   0   8        111.90        144.46       108.15 o                         
 -20   1   8        564.92        514.43        80.16 o                         
 -19   1   8        347.84        270.09        68.02 o                         
 -18   1   8       2943.97       2880.62       106.89 o                         
 -17   1   8        707.62        599.00        64.60 o                         
 -16   1   8       1494.63       1445.38        74.55 o                         
 -15   1   8          8.71         23.54        45.91 o                         
 -14   1   8        369.71        350.78        43.65 o                         
 -13   1   8        190.93        174.69        37.31 o                         
 -12   1   8       2108.95       1971.93        41.44 o                         
 -11   1   8       2330.33       2231.70        35.87 o                         
 -10   1   8         38.02          8.10        16.83 o                         
  -9   1   8        949.02        836.08        24.53 o                         
  -8   1   8       7700.06       7372.07        61.56 o                         
  -7   1   8      16394.96      16375.34       116.07 o                         
  -6   1   8      13504.80      14442.69       102.05 o                         
  -5   1   8        479.42        641.32        17.21 o                         
  -4   1   8      11400.36      11215.56        69.26 o                         
  -3   1   8       2164.70       1864.72        25.37 o                         
  -2   1   8        460.40        471.18        15.08 o                         
  -1   1   8       6117.27       5570.97        43.57 o                         
   0   1   8        142.27        109.02        15.20 o                         
   1   1   8       2838.15       2675.11        28.07 o                         
   2   1   8       4146.97       4195.30        42.11 o                         
   3   1   8        544.76        462.72        22.66 o                         
   4   1   8        267.94        281.97        17.37 o                         
   5   1   8       8592.39       8511.83        85.13 o                         
   6   1   8         32.25         23.63        19.04 o                         
   7   1   8       9123.53       8975.95        79.95 o                         
   8   1   8       1318.56       1327.81        37.68 o                         
   9   1   8       3681.54       3679.17        56.00 o                         
  10   1   8       1183.35       1180.37        40.64 o                         
  11   1   8        898.53        836.98        38.72 o                         
  12   1   8        179.25        193.03        32.48 o                         
  13   1   8        677.57        701.98        39.60 o                         
  14   1   8        656.31        695.85        51.05 o                         
  15   1   8         51.49         -0.72        45.12 o                         
  16   1   8          4.46        -58.93        65.87 o                         
  17   1   8        684.85        729.09        73.36 o                         
  18   1   8       2208.99       1988.18       117.36 o                         
  19   1   8        158.00        182.53        76.71 o                         
  20   1   8        534.64        435.45       135.92 o                         
 -20   2   8         25.38         57.84        71.61 o                         
 -19   2   8        657.47        600.30        74.78 o                         
 -18   2   8        147.69        214.33        63.25 o                         
 -17   2   8          7.59        101.96        52.65 o                         
 -16   2   8         30.63         47.13        50.10 o                         
 -15   2   8        872.66        956.17        63.07 o                         
 -14   2   8         97.07        101.79        41.87 o                         
 -13   2   8         44.94         56.62        39.52 o                         
 -12   2   8        180.44        151.69        28.09 o                         
 -11   2   8       6249.47       5991.19        74.29 o                         
 -10   2   8       3741.41       3450.12        57.53 o                         
  -9   2   8       2973.45       2976.85        51.65 o                         
  -8   2   8        614.13        791.37        30.70 o                         
  -7   2   8       6956.40       7010.37        71.03 o                         
  -6   2   8      21487.45      22075.01       149.49 o                         
  -5   2   8       1941.76       2432.44        35.39 o                         
  -4   2   8      13067.91      12905.51        81.55 o                         
  -3   2   8       1200.54       1287.99        23.21 o                         
  -2   2   8        984.72        816.57        19.63 o                         
  -1   2   8       1736.23       1710.33        23.81 o                         
   0   2   8         61.53         20.46        15.15 o                         
   1   2   8        206.46        197.48        16.22 o                         
   2   2   8       1074.93       1030.96        23.76 o                         
   3   2   8          7.23        -12.04        16.69 o                         
   4   2   8      13779.97      13932.25       124.24 o                         
   5   2   8          5.82         -2.06        17.57 o                         
   6   2   8       1323.50       1244.97        33.06 o                         
   7   2   8      10045.57      10514.97        92.48 o                         
   8   2   8       4066.98       4417.79        58.36 o                         
   9   2   8       1056.47       1022.06        37.26 o                         
  10   2   8       2263.12       2059.90        50.05 o                         
  11   2   8       1156.24       1301.82        44.78 o                         
  12   2   8       1928.05       1959.09        53.94 o                         
  13   2   8        939.89        980.89        45.61 o                         
  14   2   8        223.84        198.86        48.95 o                         
  15   2   8        202.69        154.34        48.50 o                         
  16   2   8       3209.26       2960.53        84.91 o                         
  17   2   8          6.00        -53.49        58.98 o                         
  18   2   8        267.65        205.22        79.36 o                         
  19   2   8        414.15        333.62       127.48 o                         
  20   2   8         16.99         80.59       112.69 o                         
 -20   3   8        115.46         42.32        73.46 o                         
 -19   3   8         19.14         17.38        59.85 o                         
 -18   3   8       1029.15       1129.35        76.17 o                         
 -17   3   8        218.20        227.13        57.00 o                         
 -16   3   8       1560.25       1608.22        79.83 o                         
 -15   3   8         39.61         83.79        43.24 o                         
 -14   3   8        978.07        951.34        54.13 o                         
 -13   3   8          3.11         42.70        39.28 o                         
 -12   3   8       4958.36       4828.35        73.38 o                         
 -11   3   8       1218.79       1162.27        43.12 o                         
 -10   3   8        349.07        295.93        30.00 o                         
  -9   3   8       2127.87       2145.44        45.40 o                         
  -8   3   8       2033.42       2084.72        43.73 o                         
  -7   3   8       1174.48       1180.38        35.39 o                         
  -6   3   8       5799.81       6060.29        61.50 o                         
  -5   3   8       6656.93       6274.57        51.94 o                         
  -4   3   8        743.37        665.34        19.55 o                         
  -3   3   8       1913.53       1583.29        25.96 o                         
  -2   3   8       4558.70       4428.80        42.69 o                         
  -1   3   8      14340.33      14592.61        90.95 o                         
   0   3   8        569.22        578.12        20.78 o                         
   1   3   8       4289.58       4376.15        43.21 o                         
   2   3   8          6.07          4.55        16.24 o                         
   3   3   8       2828.12       2930.39        40.91 o                         
   4   3   8       3117.55       3060.62        46.12 o                         
   5   3   8       3252.22       3304.27        43.61 o                         
   6   3   8      11694.49      12429.48        94.62 o                         
   7   3   8         35.38        123.66        21.59 o                         
   8   3   8        146.60        160.13        24.47 o                         
   9   3   8       1022.20       1029.66        36.64 o                         
  10   3   8        281.12        307.62        30.17 o                         
  11   3   8       3527.10       3497.22        60.93 o                         
  12   3   8       2785.38       2767.15        62.01 o                         
  13   3   8        549.92        537.09        45.95 o                         
  14   3   8         39.55         29.51        47.54 o                         
  15   3   8        186.37        152.29        49.22 o                         
  16   3   8       2233.20       2267.09        94.07 o                         
  17   3   8         32.49        -45.99        74.57 o                         
  18   3   8        586.39        468.15        91.64 o                         
  19   3   8         61.91         44.68        85.67 o                         
  20   3   8        256.64          4.37       150.44 o                         
 -19   4   8        168.26        194.17        73.48 o                         
 -18   4   8        460.91        480.18        65.48 o                         
 -17   4   8        131.59        111.74        55.53 o                         
 -16   4   8        463.46        508.09        54.07 o                         
 -15   4   8        258.47        232.98        48.05 o                         
 -14   4   8        766.55        847.18        56.76 o                         
 -13   4   8       3483.40       3385.79        77.53 o                         
 -12   4   8       1801.59       1864.35        51.80 o                         
 -11   4   8       1561.64       1540.66        47.98 o                         
 -10   4   8        355.19        347.39        33.11 o                         
  -9   4   8        618.76        586.17        37.87 o                         
  -8   4   8        218.21        258.48        31.40 o                         
  -7   4   8        527.80        567.44        32.54 o                         
  -6   4   8        317.58        264.02        14.62 o                         
  -5   4   8        158.23        151.95        17.65 o                         
  -4   4   8       7700.74       7594.15        64.37 o                         
  -3   4   8       2770.35       2756.19        39.44 o                         
  -2   4   8      17031.95      17779.63       118.20 o                         
  -1   4   8         22.44          6.66        15.86 o                         
   0   4   8       7861.21       8046.16        64.86 o                         
   1   4   8        783.66        881.93        24.45 o                         
   2   4   8      17691.14      18224.65       126.81 o                         
   3   4   8          0.89         10.35        24.72 o                         
   4   4   8       1243.30       1185.46        26.56 o                         
   5   4   8       1767.38       1894.27        33.62 o                         
   6   4   8       4942.93       4999.68        55.21 o                         
   7   4   8       1595.02       1629.11        37.23 o                         
   8   4   8        306.40        248.41        28.11 o                         
   9   4   8        577.27        582.50        32.71 o                         
  10   4   8       3191.77       3296.27        58.75 o                         
  11   4   8        135.89        188.40        35.80 o                         
  12   4   8       1353.62       1498.17        53.48 o                         
  13   4   8        920.86        961.04        51.76 o                         
  14   4   8        705.26        653.15        58.81 o                         
  15   4   8        792.43        690.38        80.73 o                         
  16   4   8        352.07        146.97        87.56 o                         
  17   4   8        798.17        769.91       129.83 o                         
  18   4   8         10.39         24.19       115.23 o                         
  19   4   8        578.57        570.60       202.57 o                         
 -19   5   8        122.74         65.28        82.99 o                         
 -18   5   8        183.10        202.26        69.03 o                         
 -17   5   8         15.94         71.50        56.34 o                         
 -16   5   8       1253.84       1305.59        84.89 o                         
 -15   5   8        164.37        183.48        47.90 o                         
 -14   5   8        747.98        841.08        58.48 o                         
 -13   5   8         38.06        101.80        45.81 o                         
 -12   5   8        651.12        742.88        46.41 o                         
 -11   5   8         18.04         38.73        34.53 o                         
 -10   5   8        226.44        218.29        35.75 o                         
  -9   5   8        355.80        412.69        38.32 o                         
  -8   5   8        122.12        107.07        16.74 o                         
  -7   5   8       2089.56       2008.35        37.54 o                         
  -6   5   8       1273.74       1331.80        34.21 o                         
  -5   5   8       1326.64       1247.54        33.10 o                         
  -4   5   8       5850.47       6270.66        65.63 o                         
  -3   5   8        824.08        972.74        33.05 o                         
  -2   5   8        608.24        719.89        30.08 o                         
  -1   5   8       3962.68       4218.88        52.80 o                         
   0   5   8        929.51        909.82        30.20 o                         
   1   5   8       1474.46       1398.11        32.36 o                         
   2   5   8       1465.75       1664.14        44.27 o                         
   3   5   8          5.59         16.49        25.23 o                         
   4   5   8        168.68        147.51        28.28 o                         
   5   5   8       3097.87       3131.68        58.76 o                         
   6   5   8       1058.17       1236.55        31.51 o                         
   7   5   8       6184.67       6449.61        69.45 o                         
   8   5   8        176.76        144.67        25.43 o                         
   9   5   8        148.44        145.16        37.83 o                         
  10   5   8        349.93        413.20        43.07 o                         
  11   5   8        102.78        109.97        40.35 o                         
  12   5   8          4.90        -37.05        37.66 o                         
  13   5   8         56.49         25.42        51.79 o                         
  14   5   8         14.30        -83.54        83.54 o                         
  15   5   8       1216.49       1237.37        93.84 o                         
  16   5   8       1083.14       1228.05       121.13 o                         
  17   5   8        364.23        215.49       203.21 o                         
  18   5   8         79.60        -71.31       157.89 o                         
  19   5   8        612.62        645.70       226.78 o                         
 -18   6   8        144.98        107.36        97.00 o                         
 -17   6   8        540.48        516.14        71.87 o                         
 -16   6   8        578.16        591.59        83.27 o                         
 -15   6   8          1.04         88.85        48.79 o                         
 -14   6   8        838.35        857.54        62.51 o                         
 -13   6   8       2207.13       2175.71        76.11 o                         
 -12   6   8        394.87        446.03        46.08 o                         
 -11   6   8        286.63        321.88        44.89 o                         
 -10   6   8          7.37          8.91        34.55 o                         
  -9   6   8        689.20        755.51        41.80 o                         
  -8   6   8         87.53        105.32        30.15 o                         
  -7   6   8         56.71         37.15        23.70 o                         
  -6   6   8         88.39         59.15        28.35 o                         
  -5   6   8        104.26         86.93        28.22 o                         
  -4   6   8        752.62        705.09        34.43 o                         
  -3   6   8       1014.72       1113.99        36.08 o                         
  -2   6   8       1230.90       1168.36        37.72 o                         
  -1   6   8         30.69         33.20        22.89 o                         
   0   6   8       1009.89       1285.93        36.45 o                         
   1   6   8        123.05        140.54        21.05 o                         
   2   6   8       3016.16       3276.40        59.65 o                         
   3   6   8         93.50        101.83        30.24 o                         
   4   6   8        813.65        759.91        39.28 o                         
   5   6   8       1529.27       1615.61        50.69 o                         
   6   6   8       1549.19       1562.38        48.40 o                         
   7   6   8          1.61         -1.66        32.17 o                         
   8   6   8       1129.56       1205.47        56.96 o                         
   9   6   8         75.90         91.42        43.21 o                         
  10   6   8        875.90        896.43        54.07 o                         
  11   6   8          1.99          3.40        42.30 o                         
  12   6   8        230.74        139.91        57.11 o                         
  13   6   8          1.68        -22.69        45.97 o                         
  14   6   8          0.77        -79.59        79.59 o                         
  15   6   8        210.16        111.77       109.81 o                         
  16   6   8         18.44        -67.77        93.68 o                         
  17   6   8         27.01        -52.40       162.47 o                         
  18   6   8        235.11         38.53       152.07 o                         
 -17   7   8          0.25         76.89        86.45 o                         
 -16   7   8        595.22        642.07        70.73 o                         
 -15   7   8          8.70         41.21        63.13 o                         
 -14   7   8          6.00         83.54        54.39 o                         
 -13   7   8        542.09        525.94        60.65 o                         
 -12   7   8        114.49        160.32        44.42 o                         
 -11   7   8        760.77        683.86        50.12 o                         
 -10   7   8       1723.30       1696.41        62.41 o                         
  -9   7   8        722.96        697.74        45.80 o                         
  -8   7   8        234.82        247.33        37.69 o                         
  -7   7   8        180.39        156.29        29.31 o                         
  -6   7   8        746.32        771.22        39.85 o                         
  -5   7   8        866.46        928.30        42.52 o                         
  -4   7   8        285.58        305.64        32.53 o                         
  -3   7   8        471.93        468.46        33.00 o                         
  -2   7   8         39.93         24.14        29.47 o                         
  -1   7   8         19.62         28.94        26.15 o                         
   0   7   8         16.03         17.31        24.92 o                         
   1   7   8         49.40        107.72        20.90 o                         
   2   7   8          8.87         57.88        32.36 o                         
   3   7   8         57.31         63.11        34.99 o                         
   4   7   8        341.74        392.34        40.20 o                         
   5   7   8        196.10        204.49        37.04 o                         
   6   7   8        113.86         88.62        36.42 o                         
   7   7   8        313.54        248.10        43.91 o                         
   8   7   8        973.71        961.92        57.27 o                         
   9   7   8         25.17         30.84        45.75 o                         
  10   7   8        315.86        269.26        48.31 o                         
  11   7   8          8.80        -26.35        44.42 o                         
  12   7   8       2147.45       2124.32       100.58 o                         
  13   7   8          7.32        -31.56        67.84 o                         
  14   7   8         54.22         76.63       104.73 o                         
  15   7   8          4.17        -89.93        89.93 o                         
  16   7   8        499.02        346.70       185.04 o                         
  17   7   8        221.75        113.58       167.92 o                         
 -16   8   8         25.15         14.11       100.31 o                         
 -15   8   8          0.34        -50.15        77.51 o                         
 -14   8   8        240.30        368.94        76.50 o                         
 -13   8   8          3.19         16.21        60.85 o                         
 -12   8   8         24.57         32.10        48.88 o                         
 -11   8   8          1.95         19.62        43.84 o                         
 -10   8   8        176.06        203.69        46.16 o                         
  -9   8   8        165.75        199.52        46.17 o                         
  -8   8   8        799.14        755.00        53.68 o                         
  -7   8   8        872.04        821.53        51.90 o                         
  -6   8   8        699.73        707.29        45.68 o                         
  -5   8   8        575.44        618.92        44.66 o                         
  -4   8   8        990.41       1030.91        50.05 o                         
  -3   8   8         32.69         50.68        32.91 o                         
  -2   8   8       1061.54       1091.63        45.11 o                         
  -1   8   8         32.31         66.81        32.46 o                         
   0   8   8        424.02        508.52        37.21 o                         
   1   8   8       2839.62       2899.10        60.28 o                         
   2   8   8        659.27        675.80        44.42 o                         
   3   8   8        226.27        257.29        39.31 o                         
   4   8   8         83.76        112.72        39.58 o                         
   5   8   8       1330.78       1290.05        55.32 o                         
   6   8   8       1593.95       1630.02        65.44 o                         
   7   8   8          4.06         39.78        44.11 o                         
   8   8   8        374.61        326.68        49.49 o                         
   9   8   8        150.07        150.57        58.06 o                         
  10   8   8        274.47        205.49        47.81 o                         
  11   8   8          0.52        -64.83        64.83 o                         
  12   8   8          0.86        -46.86        73.93 o                         
  13   8   8         55.36          5.99        95.98 o                         
  14   8   8          8.61       -108.95       110.60 o                         
  15   8   8         47.75         97.83       151.61 o                         
  16   8   8         66.92        -12.19       159.22 o                         
 -15   9   8        263.82        305.27       122.56 o                         
 -14   9   8          9.35         -4.70       107.16 o                         
 -13   9   8        321.63        319.83        72.54 o                         
 -12   9   8        222.39        270.73        82.95 o                         
 -11   9   8         13.04         52.69        48.07 o                         
 -10   9   8        840.58        843.04        59.81 o                         
  -9   9   8         61.87         41.45        46.16 o                         
  -8   9   8        349.11        321.81        49.75 o                         
  -7   9   8          7.21          7.07        45.54 o                         
  -6   9   8       2057.98       2101.92        66.86 o                         
  -5   9   8          3.49        -24.72        41.99 o                         
  -4   9   8        115.67         56.49        43.39 o                         
  -3   9   8         41.12        108.26        42.00 o                         
  -2   9   8       1644.30       1596.12        62.71 o                         
  -1   9   8         39.66         19.66        42.72 o                         
   0   9   8          1.12        -12.31        41.38 o                         
   1   9   8        650.89        692.72        52.18 o                         
   2   9   8          5.22        -41.77        41.77 o                         
   3   9   8          4.00        -22.25        42.83 o                         
   4   9   8         32.67          1.43        48.12 o                         
   5   9   8        103.11         83.05        49.67 o                         
   6   9   8          2.22        -46.33        46.33 o                         
   7   9   8        118.42         68.51        46.15 o                         
   8   9   8         87.06         43.65        47.27 o                         
   9   9   8        216.90        202.76        53.35 o                         
  10   9   8          8.56        -38.97        63.79 o                         
  11   9   8        456.80        416.14        66.88 o                         
  12   9   8         21.52        -23.73        76.36 o                         
  13   9   8         37.32        -20.72        72.68 o                         
  14   9   8         66.95        -57.34       118.71 o                         
  15   9   8          0.90        -28.22       253.36 o                         
 -13  10   8        225.84        225.50       144.73 o                         
 -12  10   8       1050.25       1083.08       127.44 o                         
 -11  10   8        794.00        706.13        70.59 o                         
 -10  10   8        411.25        321.71        66.46 o                         
  -9  10   8       1534.02       1505.36        79.84 o                         
  -8  10   8        628.02        700.30        65.86 o                         
  -7  10   8        122.47        159.52        61.55 o                         
  -6  10   8        671.26        782.97        67.36 o                         
  -5  10   8        123.37         72.09        47.23 o                         
  -4  10   8       1832.51       1926.23        81.42 o                         
  -3  10   8         25.38         69.88        42.65 o                         
  -2  10   8        327.93        290.08        47.37 o                         
  -1  10   8         91.26         97.46        42.99 o                         
   0  10   8         33.16         17.13        43.27 o                         
   1  10   8       1100.21       1014.35        58.26 o                         
   2  10   8        290.98        258.24        48.14 o                         
   3  10   8         34.80         -6.65        46.03 o                         
   4  10   8        918.17        878.04        65.55 o                         
   5  10   8        911.55        769.41        64.29 o                         
   6  10   8        370.41        352.18        56.91 o                         
   7  10   8        184.76        128.11        51.32 o                         
   8  10   8        179.71         90.07        63.47 o                         
   9  10   8        172.21        180.24        79.31 o                         
  10  10   8        215.06        209.32        88.98 o                         
  11  10   8          5.91         30.01        76.76 o                         
  12  10   8        176.60        129.50       112.97 o                         
  13  10   8        642.95        568.08       119.98 o                         
 -11  11   8         70.50         47.60       104.93 o                         
 -10  11   8        123.79         63.05       104.00 o                         
  -9  11   8        130.83        108.02        84.69 o                         
  -8  11   8        604.51        534.87        74.51 o                         
  -7  11   8          3.52        -60.03        67.58 o                         
  -6  11   8         22.86        -12.88        60.99 o                         
  -5  11   8       3814.24       3834.05       111.00 o                         
  -4  11   8        165.94        176.81        61.97 o                         
  -3  11   8         26.84        -80.57        80.57 o                         
  -2  11   8        119.03         -0.40        62.64 o                         
  -1  11   8        401.77        398.91        52.90 o                         
   0  11   8        102.45         37.80        46.58 o                         
   1  11   8        876.30        840.30        62.77 o                         
   2  11   8        902.66        912.31        62.96 o                         
   3  11   8        561.04        513.43        56.34 o                         
   4  11   8        578.40        455.27        62.98 o                         
   5  11   8        321.55        277.12        58.46 o                         
   6  11   8        221.11         80.20        74.40 o                         
   7  11   8         97.85         63.61       103.33 o                         
   8  11   8        115.28        -14.53        92.79 o                         
   9  11   8        406.45        289.69       113.19 o                         
  10  11   8          3.53        -31.26        72.84 o                         
  11  11   8        116.21        -47.25        68.12 o                         
  -8  12   8        842.39        788.35       133.02 o                         
  -7  12   8        123.12        127.76       111.46 o                         
  -6  12   8        175.99         89.50       122.53 o                         
  -5  12   8         56.67         69.00        91.61 o                         
  -4  12   8       1149.28       1089.80       106.57 o                         
  -3  12   8         49.64        -70.61        70.61 o                         
  -2  12   8       1272.49       1204.26       103.54 o                         
  -1  12   8         70.52          6.54        67.41 o                         
   0  12   8        527.66        570.56        70.77 o                         
   1  12   8        154.43         58.99        51.66 o                         
   2  12   8       1391.39       1405.02        72.72 o                         
   3  12   8         52.80        -51.35        51.35 o                         
   4  12   8        575.55        455.57        65.66 o                         
   5  12   8        394.93        214.02        87.60 o                         
   6  12   8        672.67        623.50       112.28 o                         
   7  12   8         41.71        -15.49       106.61 o                         
   8  12   8        638.92        512.60       108.37 o                         
  -4  13   8        528.48        518.30       114.57 o                         
  -3  13   8        456.11        357.46        99.37 o                         
  -2  13   8         54.47         -3.76       102.30 o                         
  -1  13   8          4.70        -86.30        86.30 o                         
   0  13   8        271.42        202.95        95.87 o                         
   1  13   8       2666.24       2708.14       108.38 o                         
   2  13   8         23.15        -63.19        63.19 o                         
   3  13   8        541.44        546.78        69.85 o                         
   4  13   8        208.52         82.14       191.89 o                         
 -20   1   9          0.12         52.84        68.11 o                         
 -19   1   9        164.14        220.88        66.17 o                         
 -18   1   9         21.02        111.45        57.13 o                         
 -17   1   9        502.61        611.69        61.73 o                         
 -16   1   9         59.55        104.51        48.24 o                         
 -15   1   9         91.39         86.80        45.81 o                         
 -14   1   9         19.42         46.57        44.61 o                         
 -13   1   9        621.66        571.82        44.00 o                         
 -12   1   9         83.91         48.77        26.73 o                         
 -11   1   9       1016.51        908.06        32.17 o                         
 -10   1   9         29.56         34.98        15.00 o                         
  -9   1   9       1846.46       1878.32        31.83 o                         
  -8   1   9         45.18         27.84        13.85 o                         
  -7   1   9         51.68         69.92        13.42 o                         
  -6   1   9       2559.70       2503.70        32.26 o                         
  -5   1   9       1679.64       1712.33        27.52 o                         
  -4   1   9       1134.91       1134.06        21.04 o                         
  -3   1   9       5254.68       5191.20        43.07 o                         
  -2   1   9        187.46        209.91        12.66 o                         
  -1   1   9         11.46        -14.80        14.80 o                         
   0   1   9          7.31        -15.57        15.57 o                         
   1   1   9       2489.80       2495.23        26.82 o                         
   2   1   9      10052.13      10246.55        75.76 o                         
   3   1   9       7871.66       7757.52        70.36 o                         
   4   1   9       3715.07       3910.62        41.47 o                         
   5   1   9       2198.57       2223.00        33.93 o                         
   6   1   9        222.99        193.09        23.96 o                         
   7   1   9       4236.34       4759.84        65.25 o                         
   8   1   9        468.67        396.51        30.14 o                         
   9   1   9        213.36        179.71        28.00 o                         
  10   1   9       1575.09       1573.60        46.09 o                         
  11   1   9        102.91        135.10        31.18 o                         
  12   1   9        444.84        458.69        36.53 o                         
  13   1   9         96.86         67.19        32.51 o                         
  14   1   9          4.68        -41.79        41.79 o                         
  15   1   9         17.42        -49.84        49.84 o                         
  16   1   9         31.30        -45.12        45.12 o                         
  17   1   9         78.65         35.74        49.91 o                         
  18   1   9        314.90        271.94        69.90 o                         
  19   1   9          9.76         17.51        63.23 o                         
  20   1   9         36.93        161.94        70.97 o                         
 -20   2   9        495.28        461.48        75.69 o                         
 -19   2   9          3.63         -1.74        66.89 o                         
 -18   2   9        302.96        321.17        62.54 o                         
 -17   2   9         43.96         65.92        55.12 o                         
 -16   2   9        359.94        359.54        53.20 o                         
 -15   2   9        574.43        632.15        57.61 o                         
 -14   2   9       1766.89       1701.27        65.44 o                         
 -13   2   9        674.68        604.22        45.13 o                         
 -12   2   9        272.62        278.11        31.76 o                         
 -11   2   9        389.11        399.52        32.56 o                         
 -10   2   9         65.88         48.71        27.31 o                         
  -9   2   9        291.41        308.21        29.65 o                         
  -8   2   9        843.46        973.29        35.52 o                         
  -7   2   9        642.67        587.02        28.20 o                         
  -6   2   9       1231.47       1191.78        30.06 o                         
  -5   2   9       2988.41       3109.81        30.73 o                         
  -4   2   9       2264.72       2062.69        27.21 o                         
  -3   2   9       1823.12       1843.59        26.34 o                         
  -2   2   9       1934.11       1929.36        25.98 o                         
  -1   2   9       4998.04       5170.03        50.33 o                         
   0   2   9         38.89         -6.52        11.32 o                         
   1   2   9       1834.74       1849.93        27.87 o                         
   2   2   9       1352.73       1342.86        24.32 o                         
   3   2   9        776.36        832.33        21.55 o                         
   4   2   9       9715.57       9936.28        90.29 o                         
   5   2   9       1589.09       1398.08        32.30 o                         
   6   2   9       2378.03       2522.08        42.29 o                         
   7   2   9        155.61         76.03        22.84 o                         
   8   2   9       1497.24       1585.57        43.86 o                         
   9   2   9        481.57        604.13        35.91 o                         
  10   2   9        898.35        950.96        42.01 o                         
  11   2   9       1099.49       1134.33        45.85 o                         
  12   2   9         11.46         38.98        31.35 o                         
  13   2   9        411.71        384.66        37.23 o                         
  14   2   9        137.99         79.98        47.55 o                         
  15   2   9         46.57         20.25        55.17 o                         
  16   2   9        159.68         97.13        58.32 o                         
  17   2   9          2.36         -7.54        64.90 o                         
  18   2   9         67.16        -26.00        66.23 o                         
  19   2   9        386.74        327.85        92.18 o                         
  20   2   9         58.73        156.48       123.02 o                         
 -19   3   9        607.81        629.75        69.16 o                         
 -18   3   9          5.13         70.56        55.56 o                         
 -17   3   9       1871.96       1907.87        87.43 o                         
 -16   3   9         28.35         48.46        50.69 o                         
 -15   3   9         77.23         83.26        44.15 o                         
 -14   3   9        538.66        594.46        49.60 o                         
 -13   3   9       1019.15       1073.94        56.80 o                         
 -12   3   9        503.53        541.22        39.07 o                         
 -11   3   9       1872.80       1868.13        52.87 o                         
 -10   3   9         28.34         48.70        27.06 o                         
  -9   3   9        675.37        659.66        34.02 o                         
  -8   3   9        322.00        309.05        27.73 o                         
  -7   3   9        980.42        895.44        32.25 o                         
  -6   3   9          2.24          4.77        19.74 o                         
  -5   3   9        227.13        150.07        13.77 o                         
  -4   3   9        942.03       1006.51        22.98 o                         
  -3   3   9        665.63        653.29        20.11 o                         
  -2   3   9       3196.76       3239.28        36.84 o                         
  -1   3   9         22.25         10.65        14.91 o                         
   0   3   9      21967.92      23297.12       143.02 o                         
   1   3   9       6833.65       6695.76        54.93 o                         
   2   3   9        416.54        499.68        22.25 o                         
   3   3   9          4.14         11.44        17.13 o                         
   4   3   9       3646.37       3774.74        47.21 o                         
   5   3   9       5028.98       5351.90        55.45 o                         
   6   3   9       3209.41       3092.15        44.68 o                         
   7   3   9        239.84        198.69        24.74 o                         
   8   3   9          3.49         13.57        24.06 o                         
   9   3   9         64.98        101.19        29.04 o                         
  10   3   9       2185.13       2023.13        51.26 o                         
  11   3   9        119.61        140.87        31.31 o                         
  12   3   9        500.20        535.86        43.59 o                         
  13   3   9        200.71        217.33        39.92 o                         
  14   3   9         25.94        -53.48        53.48 o                         
  15   3   9         82.53        -13.20        75.56 o                         
  16   3   9        189.53        134.07        71.50 o                         
  17   3   9        212.86        120.96        97.41 o                         
  18   3   9        727.37        796.83       112.31 o                         
  19   3   9        105.39         73.15       177.70 o                         
 -19   4   9        545.29        561.34        68.96 o                         
 -18   4   9        951.54       1072.28        76.92 o                         
 -17   4   9          0.86         72.71        53.39 o                         
 -16   4   9        424.86        466.79        59.82 o                         
 -15   4   9        103.69        185.10        46.84 o                         
 -14   4   9       1924.40       1864.51        72.02 o                         
 -13   4   9        786.08        715.16        52.30 o                         
 -12   4   9        462.05        390.74        36.02 o                         
 -11   4   9       1334.02       1295.71        46.39 o                         
 -10   4   9       4942.69       4769.12        69.98 o                         
  -9   4   9         85.44        100.84        30.41 o                         
  -8   4   9       2207.06       1927.76        50.05 o                         
  -7   4   9        363.76        343.99        30.21 o                         
  -6   4   9       1890.59       1629.06        28.86 o                         
  -5   4   9       1227.27       1336.46        28.59 o                         
  -4   4   9       1671.77       1668.88        31.33 o                         
  -3   4   9        354.35        368.91        20.46 o                         
  -2   4   9       9953.93      10147.22        81.15 o                         
  -1   4   9         75.73         87.58        16.81 o                         
   0   4   9       3861.27       3886.98        43.60 o                         
   1   4   9       1576.42       1393.32        29.50 o                         
   2   4   9       7125.53       7054.19        64.36 o                         
   3   4   9       1959.51       1860.69        33.70 o                         
   4   4   9       2191.43       2053.13        36.51 o                         
   5   4   9       2412.81       2567.81        43.92 o                         
   6   4   9         96.31        119.42        22.01 o                         
   7   4   9        323.46        309.61        25.77 o                         
   8   4   9        823.63        738.05        35.62 o                         
   9   4   9       1284.40       1319.14        44.30 o                         
  10   4   9        143.74        179.42        32.58 o                         
  11   4   9       4510.53       4551.54        75.45 o                         
  12   4   9        244.96        230.56        39.25 o                         
  13   4   9        253.12        189.96        41.83 o                         
  14   4   9          0.37        -65.47        65.47 o                         
  15   4   9       1195.64       1250.98        84.44 o                         
  16   4   9          2.94        -32.75        78.85 o                         
  17   4   9        375.95        262.71       129.95 o                         
  18   4   9         82.82         75.24       118.72 o                         
  19   4   9        615.82        508.91       196.62 o                         
 -18   5   9        505.29        462.68        66.46 o                         
 -17   5   9        720.60        797.63        71.10 o                         
 -16   5   9        146.28        184.10        50.16 o                         
 -15   5   9        278.81        303.75        50.05 o                         
 -14   5   9        336.09        329.89        48.43 o                         
 -13   5   9       3382.61       3638.33        90.01 o                         
 -12   5   9        638.06        634.73        40.77 o                         
 -11   5   9       2310.45       2327.00        58.67 o                         
 -10   5   9        158.68        117.08        34.64 o                         
  -9   5   9       2384.35       2300.76        58.64 o                         
  -8   5   9        133.19        126.05        30.82 o                         
  -7   5   9       2073.36       1857.87        35.20 o                         
  -6   5   9       1654.57       1755.36        37.22 o                         
  -5   5   9       6122.26       6297.39        64.87 o                         
  -4   5   9         81.14        111.57        22.52 o                         
  -3   5   9       2138.49       1969.98        41.38 o                         
  -2   5   9         39.21         59.22        22.55 o                         
  -1   5   9       8362.43       8309.73        77.19 o                         
   0   5   9       1228.37       1127.36        32.61 o                         
   1   5   9       5263.51       5597.70        62.19 o                         
   2   5   9       5437.39       5369.69        68.79 o                         
   3   5   9       5605.69       5489.72        70.09 o                         
   4   5   9        926.38        844.04        37.41 o                         
   5   5   9       1176.22       1094.59        43.35 o                         
   6   5   9       4246.85       4590.22        55.66 o                         
   7   5   9        790.26        819.42        33.46 o                         
   8   5   9       2742.40       2764.26        57.18 o                         
   9   5   9        618.91        605.00        45.01 o                         
  10   5   9         23.61         51.59        40.22 o                         
  11   5   9       1082.45       1035.65        52.84 o                         
  12   5   9       3479.49       3455.56        76.29 o                         
  13   5   9        511.58        567.28        49.45 o                         
  14   5   9        649.03        599.83        90.49 o                         
  15   5   9        494.88        334.37       125.13 o                         
  16   5   9       2389.69       2480.07       171.38 o                         
  17   5   9          4.85         17.14       120.16 o                         
  18   5   9       1104.18        927.62       223.34 o                         
 -18   6   9        177.26        265.09        96.18 o                         
 -17   6   9         65.73        114.13        72.11 o                         
 -16   6   9        421.34        452.67        56.22 o                         
 -15   6   9        397.01        409.76        55.05 o                         
 -14   6   9        644.29        736.51        61.77 o                         
 -13   6   9          3.13         29.05        46.21 o                         
 -12   6   9       1961.02       2058.40        68.29 o                         
 -11   6   9          2.36         19.35        38.99 o                         
 -10   6   9       1440.91       1415.79        54.15 o                         
  -9   6   9        259.17        270.98        36.42 o                         
  -8   6   9       1354.88       1414.75        49.93 o                         
  -7   6   9          5.43          0.38        22.47 o                         
  -6   6   9       2360.50       2331.56        52.11 o                         
  -5   6   9        849.55        856.76        36.75 o                         
  -4   6   9       4230.77       4147.34        59.84 o                         
  -3   6   9        124.88        119.55        27.25 o                         
  -2   6   9       2199.45       2051.02        46.38 o                         
  -1   6   9        261.31        319.70        27.04 o                         
   0   6   9       4410.92       4365.24        57.45 o                         
   1   6   9        150.64        154.24        22.62 o                         
   2   6   9       2248.16       2256.06        56.44 o                         
   3   6   9       5112.07       5198.42        73.99 o                         
   4   6   9         45.56         65.38        31.27 o                         
   5   6   9       3622.66       3479.06        66.30 o                         
   6   6   9       2630.89       2620.97        64.15 o                         
   7   6   9        452.90        581.93        42.09 o                         
   8   6   9        203.83        184.02        44.18 o                         
   9   6   9       1597.18       1598.57        64.02 o                         
  10   6   9        345.35        261.05        46.21 o                         
  11   6   9       1586.25       1766.85        86.21 o                         
  12   6   9        279.65        190.53        46.63 o                         
  13   6   9        961.38       1010.56        91.39 o                         
  14   6   9         85.69         13.19        93.86 o                         
  15   6   9        830.12        680.24       171.08 o                         
  16   6   9         30.18        -91.86        91.86 o                         
  17   6   9        718.57        503.05       266.69 o                         
  18   6   9        270.72        196.45       174.10 o                         
 -17   7   9        129.72        233.77       117.22 o                         
 -16   7   9          1.25        121.37        76.38 o                         
 -15   7   9        118.55        182.84        66.02 o                         
 -14   7   9        296.04        355.73        61.28 o                         
 -13   7   9       1433.43       1469.49        76.85 o                         
 -12   7   9        440.44        416.36        50.41 o                         
 -11   7   9       1749.32       1599.82        62.17 o                         
 -10   7   9         33.38         98.79        40.60 o                         
  -9   7   9         14.17         63.05        34.35 o                         
  -8   7   9          0.05         24.00        33.41 o                         
  -7   7   9         83.09         93.82        32.65 o                         
  -6   7   9         24.57         56.93        31.05 o                         
  -5   7   9       3965.93       3887.18        67.31 o                         
  -4   7   9          7.91         16.88        28.71 o                         
  -3   7   9         76.23        104.83        29.67 o                         
  -2   7   9       1683.85       1802.38        48.53 o                         
  -1   7   9        411.32        394.94        31.23 o                         
   0   7   9       2265.78       2358.98        48.32 o                         
   1   7   9        384.02        330.47        36.76 o                         
   2   7   9         31.13         61.08        34.31 o                         
   3   7   9        167.54        199.63        38.98 o                         
   4   7   9        455.29        461.97        40.14 o                         
   5   7   9       1462.36       1544.47        53.86 o                         
   6   7   9       2962.94       2899.24        66.51 o                         
   7   7   9        296.17        279.83        44.86 o                         
   8   7   9       5380.37       5537.69        98.93 o                         
   9   7   9        193.57        193.16        47.99 o                         
  10   7   9         44.83         32.83        59.30 o                         
  11   7   9         61.50          1.93        44.75 o                         
  12   7   9          6.40         -1.28        45.95 o                         
  13   7   9         13.09        -40.24        60.81 o                         
  14   7   9       1191.79       1240.53       105.92 o                         
  15   7   9          1.36        -97.48       117.98 o                         
  16   7   9        578.27        601.80       223.18 o                         
  17   7   9        307.97        146.41       214.59 o                         
 -16   8   9        362.40        626.55       132.10 o                         
 -15   8   9        126.37        162.14        88.58 o                         
 -14   8   9        348.53        400.68        64.07 o                         
 -13   8   9        145.53        257.24        96.56 o                         
 -12   8   9       1864.27       2041.88        79.91 o                         
 -11   8   9         29.97         57.61        43.23 o                         
 -10   8   9       1269.43       1334.16        63.27 o                         
  -9   8   9         19.31         28.75        43.89 o                         
  -8   8   9        527.01        584.15        51.31 o                         
  -7   8   9        220.99        232.77        43.87 o                         
  -6   8   9        289.15        295.33        40.98 o                         
  -5   8   9        122.83        158.31        38.88 o                         
  -4   8   9       1913.83       1910.02        57.56 o                         
  -3   8   9        263.60        276.67        36.51 o                         
  -2   8   9       5202.16       5356.31        80.65 o                         
  -1   8   9       2390.51       2332.18        54.43 o                         
   0   8   9          7.75          5.03        31.89 o                         
   1   8   9          4.35          2.79        32.65 o                         
   2   8   9        469.68        522.89        42.65 o                         
   3   8   9        404.96        500.24        45.50 o                         
   4   8   9       1738.26       1823.50        62.02 o                         
   5   8   9       1694.73       1736.31        64.10 o                         
   6   8   9       1771.62       1855.60        68.61 o                         
   7   8   9       5821.89       5805.08       118.82 o                         
   8   8   9         59.75         11.05        45.96 o                         
   9   8   9       1143.65       1223.42        61.34 o                         
  10   8   9        249.62        261.41        62.46 o                         
  11   8   9        940.93       1090.52        85.60 o                         
  12   8   9        202.65        136.14        75.38 o                         
  13   8   9        253.22        267.22        61.66 o                         
  14   8   9        107.93         26.65       128.00 o                         
  15   8   9       1605.49       1349.99       249.62 o                         
  16   8   9          4.91        -70.88       180.39 o                         
 -14   9   9        372.61        391.04       111.93 o                         
 -13   9   9       1047.40       1395.54       122.84 o                         
 -12   9   9         20.03         -3.19        63.30 o                         
 -11   9   9       1530.44       1753.80        87.19 o                         
 -10   9   9        107.35         60.85        46.13 o                         
  -9   9   9         98.05        135.59        46.70 o                         
  -8   9   9        423.91        434.17        52.33 o                         
  -7   9   9       2556.26       2595.89        80.84 o                         
  -6   9   9         13.71         37.64        44.44 o                         
  -5   9   9          6.68        -11.33        41.03 o                         
  -4   9   9         72.60         15.55        40.53 o                         
  -3   9   9       4666.93       4588.32        87.67 o                         
  -2   9   9          1.73         40.82        42.17 o                         
  -1   9   9       2444.29       2553.64        72.50 o                         
   0   9   9       2546.04       2660.19        75.44 o                         
   1   9   9        106.75         35.45        42.91 o                         
   2   9   9          5.33         -5.47        42.73 o                         
   3   9   9        123.09         41.70        46.90 o                         
   4   9   9       1451.18       1408.40        71.53 o                         
   5   9   9         20.71         50.75        49.47 o                         
   6   9   9       1516.41       1496.06        67.86 o                         
   7   9   9        242.30        155.07        48.55 o                         
   8   9   9       2199.89       2272.70        78.06 o                         
   9   9   9         49.99         -1.17        61.96 o                         
  10   9   9       1094.80       1125.54       104.60 o                         
  11   9   9        535.43        466.57        78.30 o                         
  12   9   9        405.74        354.75        95.64 o                         
  13   9   9        213.64        139.75        78.73 o                         
  14   9   9        641.81        580.82       254.82 o                         
 -13  10   9          0.99       -109.55       109.55 o                         
 -12  10   9       1864.31       2061.95       125.38 o                         
 -11  10   9         28.98        -26.06        79.53 o                         
 -10  10   9       2488.13       2790.82       123.72 o                         
  -9  10   9          3.29        -29.96        71.16 o                         
  -8  10   9       1593.21       1918.59       117.06 o                         
  -7  10   9         49.75         41.80        56.68 o                         
  -6  10   9       1841.82       2025.64        86.63 o                         
  -5  10   9        202.62        204.45        51.82 o                         
  -4  10   9       1558.74       1512.25        73.02 o                         
  -3  10   9        347.58        275.59        46.27 o                         
  -2  10   9       4716.91       4414.52       115.06 o                         
  -1  10   9       1533.82       1521.56        64.85 o                         
   0  10   9        277.70        254.05        50.92 o                         
   1  10   9         21.26        -42.95        42.95 o                         
   2  10   9        350.62        274.11        48.39 o                         
   3  10   9       1269.42       1317.86        65.48 o                         
   4  10   9       1005.65        824.89        64.45 o                         
   5  10   9         62.55         13.98        53.83 o                         
   6  10   9       1068.62       1119.12        79.43 o                         
   7  10   9        987.39       1057.52        75.34 o                         
   8  10   9        158.10        101.18        55.41 o                         
   9  10   9        614.85        582.99        75.07 o                         
  10  10   9          7.94        -70.01        83.63 o                         
  11  10   9       1405.98       1242.68        75.49 o                         
  12  10   9        152.16        119.90        91.23 o                         
  13  10   9        100.68        -12.48       181.53 o                         
 -11  11   9        227.91        284.81       129.91 o                         
 -10  11   9        297.43        269.80       111.94 o                         
  -9  11   9        123.74        184.08        82.81 o                         
  -8  11   9         15.99         -4.58        67.15 o                         
  -7  11   9       1000.20        890.75       100.60 o                         
  -6  11   9        237.84        137.87        85.11 o                         
  -5  11   9       2438.66       2564.43       111.32 o                         
  -4  11   9         64.18         79.33        84.11 o                         
  -3  11   9        155.36        134.19        53.10 o                         
  -2  11   9        136.00        125.17        54.52 o                         
  -1  11   9        115.08         83.52        57.88 o                         
   0  11   9         22.99         -7.60        59.25 o                         
   1  11   9        621.36        643.29        58.35 o                         
   2  11   9        907.04        836.41        60.95 o                         
   3  11   9         91.19         99.54        51.16 o                         
   4  11   9          7.67        -51.28        51.67 o                         
   5  11   9         23.61        -64.05        64.05 o                         
   6  11   9        180.51        105.41        58.54 o                         
   7  11   9         36.38        -87.87        87.87 o                         
   8  11   9        998.97        840.80        97.84 o                         
   9  11   9         67.68        -23.42        82.29 o                         
  10  11   9        163.09         25.42        90.11 o                         
  11  11   9          0.40       -137.43       176.38 o                         
  -8  12   9        585.29        573.34       155.89 o                         
  -7  12   9         50.83         14.12       128.66 o                         
  -6  12   9         27.12        -78.77       125.41 o                         
  -5  12   9          0.29        -68.11        68.11 o                         
  -4  12   9        183.48         86.12       120.60 o                         
  -3  12   9          8.89        -69.22        69.22 o                         
  -2  12   9       1136.46       1088.19       104.17 o                         
  -1  12   9         69.03         54.19        65.93 o                         
   0  12   9        115.49         83.86        57.53 o                         
   1  12   9        831.95        863.14        65.65 o                         
   2  12   9        327.78        288.60        61.05 o                         
   3  12   9        649.51        622.48        69.42 o                         
   4  12   9        461.09        385.39        65.04 o                         
   5  12   9        965.10       1022.23        83.65 o                         
   6  12   9       1095.64       1073.58        80.21 o                         
   7  12   9        159.58          7.50        65.62 o                         
   8  12   9         80.73        -79.38       147.29 o                         
  -3  13   9         14.99        103.01       177.77 o                         
  -2  13   9        274.83         56.86       114.17 o                         
  -1  13   9          6.35       -108.85       108.85 o                         
   0  13   9        174.26        106.67        80.88 o                         
   1  13   9        259.94        141.94        80.53 o                         
   2  13   9        139.53         79.96        74.56 o                         
   3  13   9        165.06        144.54       167.80 o                         
 -20   0  10        951.74       1189.36       140.09 o                         
 -19   0  10        342.41        321.58       101.45 o                         
 -18   0  10       2533.16       2488.21       136.68 o                         
 -17   0  10        148.34         97.40        62.38 o                         
 -16   0  10        391.06        493.20        76.97 o                         
 -15   0  10        234.07        360.60        74.05 o                         
 -14   0  10       4584.77       4309.18       131.69 o                         
 -13   0  10       1035.88       1027.86        83.34 o                         
 -12   0  10       1170.09       1191.52        55.98 o                         
 -11   0  10          4.44         -5.28        31.36 o                         
 -10   0  10       2674.85       2235.14        52.65 o                         
  -9   0  10      21205.92      21045.47       191.20 o                         
  -8   0  10      12314.40      12193.75       122.04 o                         
  -7   0  10       7091.69       7130.65        86.57 o                         
  -6   0  10       1378.58       1545.34        40.07 o                         
  -5   0  10      27718.46      27468.61       237.87 o                         
  -4   0  10      13705.51      13868.97       120.94 o                         
  -3   0  10       1410.81       1651.60        33.48 o                         
  -2   0  10        571.02        853.74        29.17 o                         
  -1   0  10       1125.44       1039.50        29.76 o                         
   0   0  10      13261.49      12777.73       114.46 o                         
   1   0  10       6482.10       7327.85        79.37 o                         
   2   0  10       6081.58       6508.28        73.77 o                         
   3   0  10      17289.69      17271.56       145.06 o                         
   4   0  10       1362.51       1757.69        45.30 o                         
   5   0  10       6094.98       5668.65       112.85 o                         
   6   0  10      11430.18      12330.69       222.40 o                         
   7   0  10        982.46        816.61        40.39 o                         
   8   0  10       1166.57       1263.90        52.67 o                         
   9   0  10       1995.48       1850.69        63.11 o                         
  10   0  10       1017.47       1012.15        56.08 o                         
  11   0  10       4950.74       5120.88       100.25 o                         
  12   0  10       4460.43       4324.32        94.92 o                         
  13   0  10         92.75        105.69        46.59 o                         
  14   0  10        187.31        175.51        61.60 o                         
  15   0  10         32.85        -57.15        57.15 o                         
  16   0  10         27.53        -29.46       113.43 o                         
  17   0  10       2622.36       2819.10       135.71 o                         
  18   0  10        649.37        400.12       174.09 o                         
  19   0  10        300.12        144.55       261.98 o                         
  20   0  10        729.69        936.05       265.74 o                         
 -20   1  10         19.93          4.27        69.97 o                         
 -19   1  10        398.31        384.78        69.92 o                         
 -18   1  10         34.47        113.74        58.80 o                         
 -17   1  10       4027.00       4008.17       103.92 o                         
 -16   1  10        321.09        343.02        53.80 o                         
 -15   1  10        144.07        174.39        46.16 o                         
 -14   1  10        795.76        777.35        57.87 o                         
 -13   1  10       5166.15       4798.71        87.53 o                         
 -12   1  10       5345.51       5118.99        70.81 o                         
 -11   1  10        322.64        258.04        23.31 o                         
 -10   1  10       1341.54       1198.41        29.17 o                         
  -9   1  10       1947.85       1688.66        30.97 o                         
  -8   1  10        969.36        874.96        22.89 o                         
  -7   1  10       7006.75       6709.68        59.06 o                         
  -6   1  10       2280.91       1948.42        30.20 o                         
  -5   1  10       7787.22       8238.22        63.62 o                         
  -4   1  10       2043.26       1912.24        27.15 o                         
  -3   1  10          1.94        -12.21        12.21 o                         
  -2   1  10        996.07       1090.83        20.17 o                         
  -1   1  10        124.50         81.83        15.78 o                         
   0   1  10       2628.89       2348.88        33.07 o                         
   1   1  10       4558.95       4777.75        39.29 o                         
   2   1  10      17950.46      17826.59       119.02 o                         
   3   1  10       5504.08       5875.33        59.73 o                         
   4   1  10       6015.15       5806.44        61.68 o                         
   5   1  10        265.80        352.71        20.93 o                         
   6   1  10       1590.53       1464.93        33.37 o                         
   7   1  10        166.70        255.19        23.84 o                         
   8   1  10        230.86        137.38        27.92 o                         
   9   1  10          5.98         32.15        28.22 o                         
  10   1  10       5078.26       5140.71        71.55 o                         
  11   1  10       1492.84       1546.73        48.66 o                         
  12   1  10       2569.31       2551.58        59.04 o                         
  13   1  10       2110.20       2102.83        57.42 o                         
  14   1  10        364.53        311.59        47.25 o                         
  15   1  10          3.69        -27.06        53.04 o                         
  16   1  10        284.84        157.83        58.57 o                         
  17   1  10        515.56        446.51       108.59 o                         
  18   1  10        768.98        745.93       148.39 o                         
  19   1  10        531.02        398.76       197.07 o                         
  20   1  10          0.88        -31.57       141.22 o                         
 -19   2  10        111.96        146.19        62.30 o                         
 -18   2  10        475.71        531.96        67.64 o                         
 -17   2  10         65.74         87.86        54.17 o                         
 -16   2  10       1067.14       1009.05        66.52 o                         
 -15   2  10         62.73         57.01        44.39 o                         
 -14   2  10       2437.40       2553.39        83.64 o                         
 -13   2  10       4663.85       4701.69        86.72 o                         
 -12   2  10        404.32        363.74        34.26 o                         
 -11   2  10         51.30          8.77        28.95 o                         
 -10   2  10       3475.24       3416.12        61.09 o                         
  -9   2  10       5870.28       5532.73        72.44 o                         
  -8   2  10         95.74         70.57        25.55 o                         
  -7   2  10       9504.33       8854.16        80.60 o                         
  -6   2  10       1633.30       1273.18        25.38 o                         
  -5   2  10        553.39        470.10        16.40 o                         
  -4   2  10        701.70        656.70        19.49 o                         
  -3   2  10      16274.82      16660.88       105.60 o                         
  -2   2  10       7346.98       7416.08        56.21 o                         
  -1   2  10       3770.16       3579.97        43.12 o                         
   0   2  10        131.75        129.44        18.55 o                         
   1   2  10        995.09        877.49        20.98 o                         
   2   2  10       1029.46       1123.94        21.84 o                         
   3   2  10       3824.00       3915.37        66.23 o                         
   4   2  10       5460.45       5874.08        55.10 o                         
   5   2  10        546.16        468.33        24.08 o                         
   6   2  10        602.88        596.77        27.39 o                         
   7   2  10       3784.95       3885.99        53.39 o                         
   8   2  10         78.63        116.65        29.60 o                         
   9   2  10       2023.75       1967.77        51.86 o                         
  10   2  10        932.98        935.90        43.09 o                         
  11   2  10       2256.06       2341.77        58.80 o                         
  12   2  10       1460.09       1522.61        53.43 o                         
  13   2  10       1629.62       1632.82        56.13 o                         
  14   2  10       1350.89       1349.83        64.88 o                         
  15   2  10        794.29        760.25        58.53 o                         
  16   2  10        394.85        350.35        79.08 o                         
  17   2  10        144.76         17.99        69.39 o                         
  18   2  10        702.10        692.41        99.12 o                         
  19   2  10         28.95         61.52       121.36 o                         
 -19   3  10        693.85        771.96        72.49 o                         
 -18   3  10        360.54        421.19        62.71 o                         
 -17   3  10         89.13        178.25        53.98 o                         
 -16   3  10          0.40         47.06        49.99 o                         
 -15   3  10         12.38         31.92        47.29 o                         
 -14   3  10         78.69         60.28        41.42 o                         
 -13   3  10       5115.02       4938.91        98.16 o                         
 -12   3  10        259.63        334.19        37.53 o                         
 -11   3  10        881.55        849.12        41.79 o                         
 -10   3  10        476.35        469.18        33.74 o                         
  -9   3  10        209.97        184.52        29.93 o                         
  -8   3  10       1867.74       1702.56        43.49 o                         
  -7   3  10        688.34        699.16        30.64 o                         
  -6   3  10       1666.16       1432.55        33.49 o                         
  -5   3  10       1640.57       1515.33        25.17 o                         
  -4   3  10        599.49        554.39        19.12 o                         
  -3   3  10         51.47         70.16        15.61 o                         
  -2   3  10         24.46         12.63        15.81 o                         
  -1   3  10       1835.45       1701.59        30.19 o                         
   0   3  10       7179.33       7240.18        60.41 o                         
   1   3  10       1747.12       1840.05        28.60 o                         
   2   3  10       2469.75       2480.17        34.57 o                         
   3   3  10        479.21        562.91        23.66 o                         
   4   3  10       1489.82       1483.18        34.69 o                         
   5   3  10         82.41         41.84        20.15 o                         
   6   3  10       6262.94       6110.33        62.76 o                         
   7   3  10       4083.27       4211.80        55.79 o                         
   8   3  10      13274.84      13603.94       136.94 o                         
   9   3  10       3725.49       3515.30        60.22 o                         
  10   3  10        532.90        557.22        37.21 o                         
  11   3  10        178.97        203.82        34.27 o                         
  12   3  10       6412.83       6385.49        93.99 o                         
  13   3  10        354.24        350.53        43.39 o                         
  14   3  10        631.61        574.26        58.40 o                         
  15   3  10        631.64        550.36        77.74 o                         
  16   3  10        828.01        690.83       112.73 o                         
  17   3  10       2439.39       2397.93       161.85 o                         
  18   3  10        161.01         82.34       115.44 o                         
  19   3  10       1718.20       1467.50       242.45 o                         
 -19   4  10        187.03        291.00        65.08 o                         
 -18   4  10        185.04        252.63        66.44 o                         
 -17   4  10        380.45        367.28        60.59 o                         
 -16   4  10          7.50         61.01        50.58 o                         
 -15   4  10        386.87        433.58        52.23 o                         
 -14   4  10       2815.07       2675.41        78.83 o                         
 -13   4  10          1.92         62.80        40.71 o                         
 -12   4  10        526.61        507.08        38.65 o                         
 -11   4  10        547.52        578.19        38.57 o                         
 -10   4  10       1164.45       1204.91        45.51 o                         
  -9   4  10        610.09        648.24        37.39 o                         
  -8   4  10        242.53        227.91        29.83 o                         
  -7   4  10       2059.14       2050.26        43.42 o                         
  -6   4  10          1.88          2.75        14.42 o                         
  -5   4  10         42.34         26.60        16.52 o                         
  -4   4  10        481.08        559.13        22.57 o                         
  -3   4  10       5471.75       5114.22        53.53 o                         
  -2   4  10       4628.05       4817.94        49.54 o                         
  -1   4  10       2580.55       2515.32        37.35 o                         
   0   4  10       3837.10       3872.71        47.94 o                         
   1   4  10       4567.85       4774.97        52.57 o                         
   2   4  10       1220.04       1289.06        32.67 o                         
   3   4  10        195.03        230.11        22.35 o                         
   4   4  10       1570.81       1635.00        36.15 o                         
   5   4  10       4510.10       4206.16        54.64 o                         
   6   4  10       3228.86       3186.94        52.33 o                         
   7   4  10       6921.38       6913.63        84.38 o                         
   8   4  10        630.16        661.39        36.76 o                         
   9   4  10       3887.68       4065.45        65.50 o                         
  10   4  10       2279.28       2228.39        55.89 o                         
  11   4  10       1538.15       1501.84        54.52 o                         
  12   4  10       1703.80       1684.75        57.87 o                         
  13   4  10        782.89        759.87        47.71 o                         
  14   4  10       3537.13       3354.91       131.36 o                         
  15   4  10        906.23        904.91       110.38 o                         
  16   4  10        291.29        184.15        84.48 o                         
  17   4  10        240.98        103.12       133.75 o                         
  18   4  10         42.71         68.30       130.89 o                         
  19   4  10         16.16        127.86       133.35 o                         
 -18   5  10        195.43        269.17        71.45 o                         
 -17   5  10         99.34        136.68        57.91 o                         
 -16   5  10         22.65        115.75        54.22 o                         
 -15   5  10        658.93        723.89        59.28 o                         
 -14   5  10         98.09        126.86        48.47 o                         
 -13   5  10        138.87        194.94        48.10 o                         
 -12   5  10        189.10        171.55        34.98 o                         
 -11   5  10        668.98        710.25        42.79 o                         
 -10   5  10         96.14        110.70        33.24 o                         
  -9   5  10         19.33        -32.32        32.32 o                         
  -8   5  10        445.37        381.88        35.44 o                         
  -7   5  10          1.68         10.82        19.20 o                         
  -6   5  10        191.44        207.35        22.37 o                         
  -5   5  10         10.36         11.03        20.38 o                         
  -4   5  10       2820.90       2717.89        46.52 o                         
  -3   5  10        300.83        304.99        26.96 o                         
  -2   5  10        137.47         94.26        24.06 o                         
  -1   5  10         68.75         82.28        22.55 o                         
   0   5  10      18892.52      19509.81       140.92 o                         
   1   5  10       1315.77       1456.49        37.52 o                         
   2   5  10        133.09         84.75        28.21 o                         
   3   5  10        164.98        191.31        29.99 o                         
   4   5  10       1418.49       1556.46        46.58 o                         
   5   5  10        543.92        618.52        38.95 o                         
   6   5  10        313.56        384.02        26.87 o                         
   7   5  10        121.97        100.07        33.08 o                         
   8   5  10       1005.01       1115.85        45.85 o                         
   9   5  10        144.87        110.58        39.33 o                         
  10   5  10        166.56        187.69        39.81 o                         
  11   5  10        911.17        900.37        51.85 o                         
  12   5  10        970.67       1003.72        52.29 o                         
  13   5  10       5189.17       5019.24       131.97 o                         
  14   5  10        420.79        218.14        78.17 o                         
  15   5  10        251.66         99.26       127.12 o                         
  16   5  10        405.63        308.98       151.65 o                         
  17   5  10        941.61        883.09       281.41 o                         
  18   5  10         12.86       -155.85       159.49 o                         
 -17   6  10        390.38        276.67        68.01 o                         
 -16   6  10        129.44        144.88        63.12 o                         
 -15   6  10         13.57         59.69        47.32 o                         
 -14   6  10         68.01        113.19        49.45 o                         
 -13   6  10        478.68        482.16        55.50 o                         
 -12   6  10        275.42        310.72        42.58 o                         
 -11   6  10          9.75         15.79        36.30 o                         
 -10   6  10       1445.90       1445.50        55.93 o                         
  -9   6  10          2.48         18.10        34.33 o                         
  -8   6  10        204.86        168.40        35.00 o                         
  -7   6  10       2007.36       2076.15        48.38 o                         
  -6   6  10        859.88        918.72        38.67 o                         
  -5   6  10       3099.09       3064.85        52.85 o                         
  -4   6  10         18.16         -9.75        25.75 o                         
  -3   6  10       1818.37       1833.04        46.47 o                         
  -2   6  10        218.00        218.15        28.81 o                         
  -1   6  10       7445.06       7948.12        80.73 o                         
   0   6  10       1361.68       1566.20        40.68 o                         
   1   6  10        752.44        667.92        31.26 o                         
   2   6  10        205.20        230.45        35.07 o                         
   3   6  10       1191.53       1186.05        46.15 o                         
   4   6  10          3.81         44.73        32.23 o                         
   5   6  10        844.48        935.74        44.66 o                         
   6   6  10        156.07        208.04        37.58 o                         
   7   6  10         30.22          4.30        34.41 o                         
   8   6  10          6.91        -10.09        41.62 o                         
   9   6  10       2547.79       2514.59        73.28 o                         
  10   6  10        183.28        215.97        46.96 o                         
  11   6  10       2021.67       2003.01        74.25 o                         
  12   6  10        281.21        239.85        47.46 o                         
  13   6  10        479.91        352.58        80.39 o                         
  14   6  10          5.11        -76.32       105.18 o                         
  15   6  10         24.22        -68.11       129.91 o                         
  16   6  10         25.25        -36.63       124.03 o                         
  17   6  10         73.14         76.31       148.71 o                         
 -17   7  10         42.98        -80.76       110.73 o                         
 -16   7  10         10.94         54.43        75.71 o                         
 -15   7  10          2.04         76.47        74.77 o                         
 -14   7  10         30.74        111.20        71.00 o                         
 -13   7  10        657.21        640.53        62.53 o                         
 -12   7  10          0.76         15.82        42.19 o                         
 -11   7  10         50.88         31.30        39.93 o                         
 -10   7  10         14.63         72.23        40.47 o                         
  -9   7  10        852.79        847.19        46.22 o                         
  -8   7  10        981.74       1046.09        49.02 o                         
  -7   7  10        134.88        132.32        38.09 o                         
  -6   7  10        524.13        545.59        37.84 o                         
  -5   7  10        267.00        246.96        32.70 o                         
  -4   7  10        102.95         71.91        30.13 o                         
  -3   7  10         47.01         55.36        30.07 o                         
  -2   7  10        449.17        489.86        35.73 o                         
  -1   7  10        127.79        153.69        31.22 o                         
   0   7  10       1383.00       1436.73        47.19 o                         
   1   7  10        174.47        203.10        35.71 o                         
   2   7  10         58.49          7.38        35.95 o                         
   3   7  10          2.45         18.34        37.11 o                         
   4   7  10        871.50        921.60        47.50 o                         
   5   7  10       2132.55       2159.17        62.04 o                         
   6   7  10       1153.75       1213.72        51.79 o                         
   7   7  10        626.53        667.13        51.05 o                         
   8   7  10         21.23         37.16        44.92 o                         
   9   7  10        777.01        888.14        57.85 o                         
  10   7  10        430.93        418.05        51.25 o                         
  11   7  10          3.94          0.25        47.64 o                         
  12   7  10          9.35        -40.64        48.17 o                         
  13   7  10         10.70        -86.98        86.98 o                         
  14   7  10        325.37        222.19        96.82 o                         
  15   7  10          1.94        -85.07       140.37 o                         
  16   7  10        230.61        246.75        87.55 o                         
 -15   8  10        115.96        221.23        90.27 o                         
 -14   8  10       1024.27       1193.42        87.41 o                         
 -13   8  10        116.67        180.59        65.90 o                         
 -12   8  10         82.77        122.41        56.57 o                         
 -11   8  10        760.86        775.53        55.00 o                         
 -10   8  10        569.75        535.12        51.89 o                         
  -9   8  10        344.46        389.74        49.44 o                         
  -8   8  10        289.39        287.90        46.88 o                         
  -7   8  10       1830.65       1909.33        65.72 o                         
  -6   8  10        205.24        192.14        45.56 o                         
  -5   8  10        662.29        686.74        43.41 o                         
  -4   8  10       2961.82       2999.81        65.31 o                         
  -3   8  10        173.43        178.18        35.25 o                         
  -2   8  10        153.46        173.48        36.29 o                         
  -1   8  10       1319.27       1327.50        49.39 o                         
   0   8  10       1726.15       1790.18        54.50 o                         
   1   8  10        411.97        359.36        40.52 o                         
   2   8  10         25.17         44.51        37.18 o                         
   3   8  10         92.50         70.81        39.80 o                         
   4   8  10         55.32         87.96        40.93 o                         
   5   8  10        172.92        196.41        44.16 o                         
   6   8  10       2608.11       2367.62        74.29 o                         
   7   8  10          5.74          6.58        44.71 o                         
   8   8  10          3.34        -37.75        42.62 o                         
   9   8  10        303.05        203.96        49.84 o                         
  10   8  10        515.79        411.46        67.22 o                         
  11   8  10         12.63        -84.98        84.98 o                         
  12   8  10         88.68        -16.25        80.85 o                         
  13   8  10          6.99        -92.94        92.94 o                         
  14   8  10         59.01        -58.21       110.09 o                         
  15   8  10         37.85        -64.91        99.33 o                         
 -14   9  10        699.68        741.90       134.05 o                         
 -13   9  10          0.95         81.47        86.12 o                         
 -12   9  10        289.20        291.71        91.30 o                         
 -11   9  10        143.56        152.92        55.61 o                         
 -10   9  10          0.16          2.90        54.48 o                         
  -9   9  10        162.45        121.96        48.07 o                         
  -8   9  10         31.05         43.04        49.32 o                         
  -7   9  10        391.54        465.15        53.98 o                         
  -6   9  10        260.77        270.04        48.08 o                         
  -5   9  10        306.42        268.59        46.92 o                         
  -4   9  10        316.31        298.27        44.76 o                         
  -3   9  10          8.35        -37.07        40.26 o                         
  -2   9  10         12.22         62.07        41.77 o                         
  -1   9  10        122.52        156.44        44.34 o                         
   0   9  10         81.24         81.82        44.75 o                         
   1   9  10        586.62        544.15        49.62 o                         
   2   9  10         12.22        -42.38        42.38 o                         
   3   9  10        127.47         58.14        47.32 o                         
   4   9  10        324.50        368.85        54.06 o                         
   5   9  10        136.02        150.31        52.57 o                         
   6   9  10        476.12        498.30        52.83 o                         
   7   9  10         39.20         39.16        46.38 o                         
   8   9  10        200.90        159.77        55.26 o                         
   9   9  10          2.95        -13.68        52.43 o                         
  10   9  10        252.59        216.22        80.19 o                         
  11   9  10        658.11        481.19        64.70 o                         
  12   9  10        155.25         75.11        62.25 o                         
  13   9  10         11.21          1.73        63.51 o                         
  14   9  10         71.97          6.79       142.25 o                         
 -12  10  10        158.90        -28.62       124.53 o                         
 -11  10  10       1067.44        984.94        95.46 o                         
 -10  10  10        152.19        146.18        71.40 o                         
  -9  10  10          5.50         27.54        63.36 o                         
  -8  10  10       1460.05       1506.25        78.48 o                         
  -7  10  10         83.30        177.26        70.60 o                         
  -6  10  10        723.03        771.61        65.10 o                         
  -5  10  10        268.63        310.91        52.91 o                         
  -4  10  10        912.34        950.93        57.44 o                         
  -3  10  10         43.79          6.41        41.43 o                         
  -2  10  10         51.36         59.47        43.98 o                         
  -1  10  10        646.50        701.27        53.08 o                         
   0  10  10          7.65        -41.79        41.79 o                         
   1  10  10        679.15        670.16        54.67 o                         
   2  10  10         83.98         69.60        54.19 o                         
   3  10  10         20.13        -64.65        64.65 o                         
   4  10  10        113.75         87.16        51.67 o                         
   5  10  10        599.28        454.74        58.97 o                         
   6  10  10        704.43        699.18        63.13 o                         
   7  10  10        166.32          0.52        57.82 o                         
   8  10  10        506.29        500.25        70.97 o                         
   9  10  10       2375.06       2184.37       145.05 o                         
  10  10  10        174.91         56.00        66.85 o                         
  11  10  10         14.31         -8.08        61.93 o                         
  12  10  10        128.65         56.78        91.06 o                         
 -10  11  10         13.22        -10.53        98.87 o                         
  -9  11  10        258.65        133.86       111.47 o                         
  -8  11  10        398.75        318.58       130.69 o                         
  -7  11  10          7.24        -11.46        79.96 o                         
  -6  11  10        207.41        178.54        69.21 o                         
  -5  11  10         57.49         22.23        63.33 o                         
  -4  11  10        673.44        667.11        64.76 o                         
  -3  11  10         51.45        -37.38        56.06 o                         
  -2  11  10        263.81        214.40        58.69 o                         
  -1  11  10         28.64        -40.58        44.67 o                         
   0  11  10        466.09        426.46        52.82 o                         
   1  11  10         95.34         -9.44        47.99 o                         
   2  11  10        187.11        168.18        53.36 o                         
   3  11  10          0.38        -33.36        53.36 o                         
   4  11  10        142.51        102.06        59.60 o                         
   5  11  10          0.05        -42.31        54.76 o                         
   6  11  10         70.26        -65.51        65.51 o                         
   7  11  10         45.94        -74.65        74.65 o                         
   8  11  10        456.00        350.39       123.55 o                         
   9  11  10        141.09         13.89       118.96 o                         
  10  11  10         45.95         25.65        58.41 o                         
  -7  12  10        575.57        374.11       113.32 o                         
  -6  12  10        551.44        287.56        98.67 o                         
  -5  12  10        325.27        202.16        96.65 o                         
  -4  12  10        178.64         24.78        98.52 o                         
  -3  12  10        182.90        164.17       106.14 o                         
  -2  12  10        122.66         28.02       104.96 o                         
  -1  12  10        958.23       1013.20        73.92 o                         
   0  12  10        153.27          6.11        67.34 o                         
   1  12  10        441.17        353.28        72.58 o                         
   2  12  10          0.35        -57.89        57.89 o                         
   3  12  10       1040.78        917.57        72.67 o                         
   4  12  10         57.73        -55.86        55.86 o                         
   5  12  10       1740.91       1723.89        86.05 o                         
   6  12  10        200.20        111.66        96.03 o                         
   7  12  10        323.56        111.34       120.93 o                         
   0  13  10       1151.51        732.68       207.68 o                         
 -19   1  11         29.83         41.70        59.77 o                         
 -18   1  11        137.05        173.24        59.04 o                         
 -17   1  11        465.03        492.26        59.01 o                         
 -16   1  11         35.54         65.94        46.27 o                         
 -15   1  11        691.14        725.42        57.54 o                         
 -14   1  11        340.44        364.14        51.19 o                         
 -13   1  11        587.02        585.98        50.78 o                         
 -12   1  11          2.47         25.96        27.98 o                         
 -11   1  11        161.15        152.11        29.58 o                         
 -10   1  11         58.69         53.75        16.68 o                         
  -9   1  11       1012.25        924.00        25.17 o                         
  -8   1  11       2188.60       2263.17        34.34 o                         
  -7   1  11        705.89        756.64        23.47 o                         
  -6   1  11        612.15        581.46        22.86 o                         
  -5   1  11        118.08        108.40        15.02 o                         
  -4   1  11          4.02         -6.25        13.30 o                         
  -3   1  11        425.16        419.07        16.41 o                         
  -2   1  11       1244.31       1272.58        24.43 o                         
  -1   1  11       5095.14       4990.38        48.87 o                         
   0   1  11          3.50         11.06        15.26 o                         
   1   1  11        723.86        768.87        19.54 o                         
   2   1  11      11828.45      12033.23        92.65 o                         
   3   1  11        184.42        259.12        22.45 o                         
   4   1  11       2961.76       2843.14        45.58 o                         
   5   1  11       1142.94       1129.08        27.89 o                         
   6   1  11        213.41        231.57        23.63 o                         
   7   1  11         28.51         29.05        21.53 o                         
   8   1  11         20.19          7.33        24.96 o                         
   9   1  11         77.29         82.03        31.17 o                         
  10   1  11        653.03        724.75        39.45 o                         
  11   1  11         12.65          6.87        30.93 o                         
  12   1  11          1.03          6.34        32.28 o                         
  13   1  11          0.39          6.02        32.79 o                         
  14   1  11        242.79        209.80        44.10 o                         
  15   1  11          0.34        -52.78        52.78 o                         
  16   1  11        559.77        409.01        82.18 o                         
  17   1  11        136.42         42.64       108.25 o                         
  18   1  11         12.58        -36.81       157.22 o                         
  19   1  11         97.22        203.92       176.82 o                         
 -19   2  11        313.97        367.33        65.55 o                         
 -18   2  11         82.78         76.16        55.96 o                         
 -17   2  11        768.03        828.44        71.60 o                         
 -16   2  11          8.80         42.97        48.16 o                         
 -15   2  11          7.91         72.87        46.35 o                         
 -14   2  11        965.39        958.93        60.79 o                         
 -13   2  11        328.86        369.46        43.09 o                         
 -12   2  11       2415.89       2262.16        57.48 o                         
 -11   2  11       1191.12       1139.64        44.73 o                         
 -10   2  11       1469.91       1447.87        46.75 o                         
  -9   2  11        516.46        523.22        32.10 o                         
  -8   2  11       2568.28       2391.29        46.53 o                         
  -7   2  11         35.40         75.91        22.90 o                         
  -6   2  11       1998.75       2067.05        30.63 o                         
  -5   2  11         11.74          4.68        14.03 o                         
  -4   2  11        581.24        641.24        21.01 o                         
  -3   2  11       5719.54       5654.39        49.14 o                         
  -2   2  11       3411.09       3414.16        46.51 o                         
  -1   2  11         48.97          7.49        17.62 o                         
   0   2  11        829.19        804.15        27.42 o                         
   1   2  11       1741.94       1801.74        27.63 o                         
   2   2  11        858.86        764.98        26.31 o                         
   3   2  11         10.15          1.93        18.96 o                         
   4   2  11       1841.35       1867.02        41.86 o                         
   5   2  11        140.87        112.86        18.43 o                         
   6   2  11       1675.43       1663.84        37.90 o                         
   7   2  11         24.32         19.79        23.48 o                         
   8   2  11        103.82        139.27        28.31 o                         
   9   2  11       1274.13       1431.30        47.33 o                         
  10   2  11       2793.04       2766.79        61.06 o                         
  11   2  11        270.53        270.49        37.23 o                         
  12   2  11        288.81        311.87        38.44 o                         
  13   2  11        732.94        724.23        47.81 o                         
  14   2  11          1.94        -46.03        46.03 o                         
  15   2  11        151.09         57.96        76.52 o                         
  16   2  11        297.43        283.08        87.65 o                         
  17   2  11        183.16         84.32        85.48 o                         
  18   2  11        312.51         11.18       163.97 o                         
  19   2  11         34.84        172.52       103.12 o                         
 -19   3  11         10.93        156.64        61.69 o                         
 -18   3  11        670.78        791.88        71.41 o                         
 -17   3  11          8.60         50.96        51.60 o                         
 -16   3  11        194.38        210.85        51.05 o                         
 -15   3  11       2807.95       2622.66        88.42 o                         
 -14   3  11        107.51        173.71        42.00 o                         
 -13   3  11       1164.71       1154.76        60.11 o                         
 -12   3  11       1761.54       1755.53        56.16 o                         
 -11   3  11        174.79        173.74        34.34 o                         
 -10   3  11       2280.60       2159.24        55.01 o                         
  -9   3  11        918.87        971.74        39.81 o                         
  -8   3  11        129.46         82.09        25.04 o                         
  -7   3  11        565.78        646.88        29.05 o                         
  -6   3  11       3351.50       3190.72        32.46 o                         
  -5   3  11        594.05        470.78        18.44 o                         
  -4   3  11       4158.71       3948.97        40.26 o                         
  -3   3  11       5471.25       5688.11        50.87 o                         
  -2   3  11        193.15        120.29        14.99 o                         
  -1   3  11         11.22         -0.80        15.01 o                         
   0   3  11        176.85        278.26        18.01 o                         
   1   3  11       2965.39       3086.30        39.26 o                         
   2   3  11        213.14        187.87        19.00 o                         
   3   3  11       2300.84       2022.68        32.74 o                         
   4   3  11       2991.80       2914.39        41.68 o                         
   5   3  11        966.07        934.36        30.41 o                         
   6   3  11         10.27         31.03        22.60 o                         
   7   3  11       6082.33       5967.41        67.03 o                         
   8   3  11       2465.34       2349.41        50.32 o                         
   9   3  11        688.64        723.83        37.63 o                         
  10   3  11        553.54        549.97        38.18 o                         
  11   3  11          4.23         20.31        33.46 o                         
  12   3  11        177.60        195.25        40.95 o                         
  13   3  11       1570.13       1518.43        60.39 o                         
  14   3  11         16.41        -51.06        51.06 o                         
  15   3  11       1142.37       1167.90       104.38 o                         
  16   3  11         52.60         -2.63        84.55 o                         
  17   3  11       1596.23       1507.69       138.85 o                         
  18   3  11        258.87        227.55        68.61 o                         
  19   3  11        764.51        794.66       238.59 o                         
 -18   4  11         84.36        124.93        58.27 o                         
 -17   4  11         51.52        136.50        56.81 o                         
 -16   4  11        447.23        527.84        61.51 o                         
 -15   4  11        671.77        690.24        63.26 o                         
 -14   4  11         20.91         41.37        43.36 o                         
 -13   4  11       1680.57       1736.52        67.03 o                         
 -12   4  11         28.32         36.24        32.47 o                         
 -11   4  11       1461.50       1544.33        51.01 o                         
 -10   4  11        170.79        174.53        33.14 o                         
  -9   4  11        551.64        560.34        36.48 o                         
  -8   4  11        321.97        397.97        31.38 o                         
  -7   4  11       4050.97       3924.51        53.32 o                         
  -6   4  11        230.92        224.93        17.10 o                         
  -5   4  11       1604.56       1463.11        30.36 o                         
  -4   4  11        864.88        875.64        24.97 o                         
  -3   4  11       2927.23       3016.89        42.43 o                         
  -2   4  11       2186.66       2138.13        34.62 o                         
  -1   4  11       2653.64       2533.18        42.28 o                         
   0   4  11          2.74          4.44        19.45 o                         
   1   4  11       1430.20       1313.95        31.32 o                         
   2   4  11        442.56        404.59        22.30 o                         
   3   4  11       1648.13       1521.57        37.27 o                         
   4   4  11        779.91        755.92        29.59 o                         
   5   4  11       1060.08       1097.73        34.27 o                         
   6   4  11        292.34        255.69        26.81 o                         
   7   4  11       1044.41       1102.65        39.54 o                         
   8   4  11        308.96        300.68        33.62 o                         
   9   4  11         55.36         52.94        30.67 o                         
  10   4  11       1740.04       1700.02        52.58 o                         
  11   4  11        603.11        566.66        44.60 o                         
  12   4  11       3799.69       3772.65        75.36 o                         
  13   4  11          5.66         -8.44        39.07 o                         
  14   4  11       2508.33       2505.69       124.19 o                         
  15   4  11        404.96        267.44       122.64 o                         
  16   4  11        728.48        660.74       123.12 o                         
  17   4  11         38.47         -0.94       106.63 o                         
  18   4  11        299.28        176.92       151.40 o                         
 -18   5  11        417.00        476.70        70.39 o                         
 -17   5  11         94.23        195.14        64.98 o                         
 -16   5  11        187.26        199.61        56.32 o                         
 -15   5  11        128.66        143.83        48.15 o                         
 -14   5  11        173.80        255.12        49.56 o                         
 -13   5  11         15.07         61.76        45.43 o                         
 -12   5  11       4930.93       4754.84        78.51 o                         
 -11   5  11         89.55        114.25        34.59 o                         
 -10   5  11         65.94         43.32        32.67 o                         
  -9   5  11        968.38        940.66        42.54 o                         
  -8   5  11       2190.83       2193.81        54.77 o                         
  -7   5  11        134.89        113.53        19.36 o                         
  -6   5  11       2359.93       2258.99        39.94 o                         
  -5   5  11         11.03         24.90        21.04 o                         
  -4   5  11       1898.96       1870.96        41.97 o                         
  -3   5  11         37.19          3.33        23.77 o                         
  -2   5  11       1724.85       1634.80        41.40 o                         
  -1   5  11       5431.95       5585.98        64.10 o                         
   0   5  11       5922.65       6323.98        67.32 o                         
   1   5  11       3405.93       3362.29        48.47 o                         
   2   5  11       2593.13       2388.20        45.38 o                         
   3   5  11        145.90        104.89        29.64 o                         
   4   5  11       4073.56       4109.67        65.90 o                         
   5   5  11        437.00        466.12        44.14 o                         
   6   5  11       1133.22       1231.70        35.25 o                         
   7   5  11       3458.29       3374.29        62.64 o                         
   8   5  11       2641.58       2602.26        59.39 o                         
   9   5  11       1212.62       1221.63        52.77 o                         
  10   5  11       2630.12       2804.41        72.87 o                         
  11   5  11        412.70        458.66        45.16 o                         
  12   5  11          0.66        -15.01        39.93 o                         
  13   5  11       4060.76       3984.90       102.30 o                         
  14   5  11          7.98        -82.51        82.51 o                         
  15   5  11        232.28         87.40        90.94 o                         
  16   5  11          1.44         -8.29       103.65 o                         
  17   5  11       1807.99       1747.24       327.97 o                         
  18   5  11         92.09         69.71       165.08 o                         
 -17   6  11         24.79         64.75        61.81 o                         
 -16   6  11         36.31         79.03        57.37 o                         
 -15   6  11        943.25        990.27        67.36 o                         
 -14   6  11         14.58         56.20        49.45 o                         
 -13   6  11       1687.88       1779.85        76.28 o                         
 -12   6  11        305.51        294.91        42.17 o                         
 -11   6  11       1716.99       1683.65        53.66 o                         
 -10   6  11         34.01         47.10        35.49 o                         
  -9   6  11       2509.86       2496.40        63.14 o                         
  -8   6  11          2.12          5.01        33.41 o                         
  -7   6  11       3419.25       3277.53        66.16 o                         
  -6   6  11        467.90        500.83        32.46 o                         
  -5   6  11       2479.32       2371.91        49.83 o                         
  -4   6  11         95.39         68.94        27.72 o                         
  -3   6  11       4364.62       4236.53        62.40 o                         
  -2   6  11       1165.47       1186.50        40.80 o                         
  -1   6  11       7292.92       7407.18        79.41 o                         
   0   6  11       2171.02       2156.55        46.70 o                         
   1   6  11       1388.75       1371.49        40.63 o                         
   2   6  11       1364.24       1333.57        50.04 o                         
   3   6  11       4329.47       4193.88        71.06 o                         
   4   6  11         49.28         92.25        33.49 o                         
   5   6  11       2304.82       2219.22        58.43 o                         
   6   6  11       1253.05       1351.78        53.39 o                         
   7   6  11         99.67         92.56        36.37 o                         
   8   6  11        640.62        710.91        53.26 o                         
   9   6  11        212.37        238.69        45.53 o                         
  10   6  11       2231.53       2259.12        74.23 o                         
  11   6  11          9.02         -1.43        38.84 o                         
  12   6  11        448.96        474.08        55.44 o                         
  13   6  11        320.06        280.74        73.43 o                         
  14   6  11        513.42        324.03       110.10 o                         
  15   6  11        367.23        214.64       159.26 o                         
  16   6  11        767.46        727.05       202.33 o                         
  17   6  11         30.75        -10.05        73.17 o                         
 -16   7  11        264.92        281.96        80.26 o                         
 -15   7  11          1.02        158.73        74.24 o                         
 -14   7  11        338.28        395.25        67.15 o                         
 -13   7  11       2201.03       2280.77       106.18 o                         
 -12   7  11       1653.36       1793.58        76.27 o                         
 -11   7  11         46.80         41.34        40.16 o                         
 -10   7  11       2230.16       2297.29        70.03 o                         
  -9   7  11        763.55        745.57        45.97 o                         
  -8   7  11       2799.70       2867.18        67.69 o                         
  -7   7  11        304.89        284.47        41.19 o                         
  -6   7  11       1490.65       1552.65        50.33 o                         
  -5   7  11        337.35        390.75        34.93 o                         
  -4   7  11       1083.59       1076.28        42.87 o                         
  -3   7  11         52.54         53.60        29.68 o                         
  -2   7  11       2048.92       1952.72        51.43 o                         
  -1   7  11       2115.30       2237.15        53.33 o                         
   0   7  11       1947.41       2046.88        53.85 o
[truncated: 367,012 more chars]
